# Supplementary material for: Microbiota epitope similarity either dampens or enhances the immunogenicity of disease-associated antigenic epitopes
Source: PLoS One. 2018 May 7;13(5):e0196551. doi: 10.1371/journal.pone.0196551 (PMC5937769; doi:10.1371/journal.pone.0196551)
Supplement: S1 Table — (XLSX) [file pone.0196551.s001.xlsx]

## Sheet: S1 Table
S1 Table. Categories and their validated HLA class II epitopes from the IEDB
Category	No. of 15-mers		Individual 15-mers per category:	Category	Individual 15-mers	Category	Individual 15-mers	Category	Individual 15-mers	Category	Individual 15-mers	Category	Individual 15-mers	Category	Individual 15-mers	Category	Individual 15-mers	Category	Individual 15-mers	Category	Individual 15-mers	Category	Individual 15-mers	Category	Individual 15-mers	Category	Individual 15-mers	Category	Individual 15-mers	Category	Individual 15-mers	Category	Individual 15-mers	Category	Individual 15-mers	Category	Individual 15-mers	Category	Individual 15-mers	Category	Individual 15-mers	Category	Individual 15-mers	Category	Individual 15-mers	Category	Individual 15-mers	Category	Individual 15-mers
Adenovirus	82			Adenovirus	PISIPSRNWAAFRGW	Alphaherpesviridae	TMLDTWNEDLFSGFP	Alphaproteobacteria	RSLDKALWFLEAHVQ	Amaranthaceae	EYIEAAKWLLPPPKV	Arachnid	RPSSIKTFEEYKKAF	Aspergillus	SYTYSDNSGSWQSIK	Betaherpesviridae	GDILAQAVNHAGIDS	Betaproteobacteria	ATFIVDPDNTIQHVS	Betulaceae	TFPEGSPFKYVKERV	Clostridiales	YIGPALNIVKQGYEG	Coronavirus	QALNTLVKQLSSNFG	Cupressaceae	NHFFNHHKVMLLGHD	Dengue	RDVNKEKVVGRVISS	Diabetes	LELAEYLYNIIKNRE	Fabaceae	NHRIVQIEAKPNTLV	Gammaherpesviridae	RRPQKRPSCIGCKGT	Gluten	QPQQPFPQQPQQPFP	Hepatitis B	PICPGYRWMCLRRFI	Hepatitis C	MNTPGLPVCQDHLEF	Influenza A H1N1	SVNLLEDKHNGKLCK	Influenza A H3N2	RITVSTKRSQQTVIP	Influenza B	TKIRQLPNLLRGYER	Insects	PEFQSIVQTLNAMPE
Alphaherpesviridae	92			Adenovirus	GASIKFDSICLYATF	Alphaherpesviridae	AGAETAEYTAAKALT	Alphaproteobacteria	TDKRLQEIESLMQEI	Amaranthaceae	SDYFVGANLIVSNSA	Arachnid	YDIKYTWNVPKIAPK	Aspergillus	YTAAALAAVLPLCSA	Betaherpesviridae	DVPSGKLFMHVTLGS	Betaproteobacteria	ERDAVLLGGSSDNEF	Betulaceae	EVDRVNFKYSFSVIE	Clostridiales	QVDAIKKIIDYEYKI	Coronavirus	AFSPAQDIWGTSAAA	Cupressaceae	EKALWIIFSQNMNIK	Dengue	TKRYLPAIVREAIKR	Diabetes	ERGKMIPSDLERRIL	Fabaceae	RIVQIEAKPNTLVLP	Gammaherpesviridae	CSFDDGVDLPPWFPP	Gluten	LQPQQPFPQQPQQPY	Hepatitis B	EIRLKVFVLGGCRHK	Hepatitis C	KPQRKTKRNTNRRPQ	Influenza A H1N1	SVSSFERFEIFPKES	Influenza A H3N2	EVTNATELVQSSSTG	Influenza B	ITYQRGILLPQKVWC	Insects	HKNFSIDLVRNEHPT
Alphaproteobacteria	30			Adenovirus	QWSYMHISGQDASEY	Alphaherpesviridae	CTMLDTWNEDLFSGF	Alphaproteobacteria	RNYGLSFTEPYFLGY	Amaranthaceae	FDLYFSMARGNASLP	Arachnid	EYDAFNKALSLDKKD	Aspergillus	YVMSAWGKANQVTGD	Betaherpesviridae	HPTFTSQYRIQGKLE	Betaproteobacteria	TQLLARLQWLDAAAK	Betulaceae	SNKFHTKGDHEINAE	Clostridiales	FWGNPLRYDTEYYLI	Coronavirus	TFFSTFKCYGVSATK	Cupressaceae	GYVSLQEFVDLNNKG	Dengue	VNAEPETPNMDVIGE	Diabetes	VSYQPLGDKVNFFRM	Fabaceae	KEGDVFIMPAAHPVA	Gammaherpesviridae	GPWVPEQWMFQGAPP	Gluten	FPQPQLPYPQPQLPY	Hepatitis B	GFFLLTKILTIPQSL	Hepatitis C	AYAAQGYKVLVLNPS	Influenza A H1N1	RFEIFPKTSSWPNHD	Influenza A H3N2	MRELVLYDKEEIRRI	Influenza B	IVVDYMVQKSGKTGT	Insects	YPYCFNMSPNNLVPE
Amaranthaceae	22			Adenovirus	NFAMEINLNANLWRN	Alphaherpesviridae	PAAPANPGLIIGALA	Alphaproteobacteria	LITALFLAGIALSAA	Amaranthaceae	FFSANAAALASRKSS	Arachnid	KYTWNVPKIAPKSEN	Aspergillus	HFADGYDEVIALAKS	Betaherpesviridae	YRHTWDRHDEGAAQG	Betaproteobacteria	TEAGRAQNRRVEIYL	Betulaceae	DGSVWAQSSSFPQFK	Clostridiales	WSVSLKGNNLIWTLK	Coronavirus	RFFTLGSITAQPVKI	Cupressaceae	LISVEEFQTMMTSEM	Dengue	LITEMGRLPTFMTQK	Diabetes	AFTSEHSHFSLKKGA	Fabaceae	IQQGQATVTVANGNN	Gammaherpesviridae	ITPYTARNIRDAACR	Gluten	QQPFPQQPQQPYPQQ	Hepatitis B	AGFFLLTKILTIPLS	Hepatitis C	VEHRLEAACNWTRGE	Influenza A H1N1	IEKIRPLLIDGTASL	Influenza A H3N2	IPSRISIYWTIVKPG	Influenza B	DRTKIRQLPNLLRGY	Insects	EQISVLRKAFDAFDR
Arachnid	164			Adenovirus	PGSYTYEWNFRKDVN	Alphaherpesviridae	PGVLKVLRTEKQYLG	Alphaproteobacteria	SGRKAVLLQLQSNDQ	Amaranthaceae	TKLDDEIKSWLAFAA	Arachnid	FDAFVAYHIGARIVS	Aspergillus	VTWSIDGAVVRTLTY	Betaherpesviridae	ISVLGPISGHVLKAV	Betaproteobacteria	EQPDGSLKLNVPSSV	Betulaceae	VNFKYSFSVIEGGAV	Clostridiales	LKKLESKINKVFSTP	Coronavirus	HTINHTFGNPVIPFK	Cupressaceae	NMNIKLKMPLYVAGH	Dengue	RGFRKEIGRMLNILN	Diabetes	GLLMSRKHKWKLSGV	Fabaceae	NPFYFPSRRFSTRYG	Gammaherpesviridae	FENIAEGLRALLARS	Gluten	QQPLPQPQQPQQPFP	Hepatitis B	VFVLGGCRHKLVCAP	Hepatitis C	IRTEEAIYQCCDLDP	Influenza A H1N1	EEIDGVKLESTRIYQ	Influenza A H3N2	LASTTAKAMEQMAGS	Influenza B	NLLRGYERIRLSNHN	Insects	FAVATITHAAELQRV
Aspergillus	113			Adenovirus	AMEINLNANLWRNFL	Alphaherpesviridae	YAGAETAEYTAAKAL	Alphaproteobacteria	ADMLGFVFNTRRPIF	Amaranthaceae	FIFGEARSLYLNTEL	Arachnid	FKSLFESWQMSEQEK	Aspergillus	LAAVLPLCSAQTWSK	Betaherpesviridae	YRIFAELEGVWQPAA	Betaproteobacteria	RFVGGLFWQSLSRRN	Betulaceae	RTLNKIVYIKPAKNI	Clostridiales	INSTKIYSYFPSVIS	Coronavirus	TNFRAILTAFSPAQD	Cupressaceae	MRKVSHVILHGLHIH	Dengue	EIASLPTYLSSRAKL	Diabetes	EAKQKGFVPFLVSAT	Fabaceae	FVSARPQSQSQSPSS	Gammaherpesviridae	QTYHLIVDTDSLGNP	Gluten	PFPQQPQQPYPQQPQ	Hepatitis B	FFLLTRILTIPQSLD	Hepatitis C	KGWRLLAPITAYAQQ	Influenza A H1N1	WAIYSKDNSVRIGSK	Influenza A H3N2	YVKQNTLKLATGMRN	Influenza B	HDRTKIRQLPNLLRG	Insects	FETIVVTVDSLPEFK
Betaherpesviridae	264			Adenovirus	SMPNRPNYIAFRDNF	Alphaherpesviridae	PLYATGRLSQAQLMP	Alphaproteobacteria	VTHAEFIMVALDADG	Amaranthaceae	RTIFFDAYLGTSYVI	Arachnid	SWDTNWGDNGYGYFA	Aspergillus	DGAVVRTLTYNDAKG	Betaherpesviridae	DSDEELVTTERKTPR	Betaproteobacteria	LGLRHARGVFQDGTA	Betulaceae	GLHLGGIKYMVIQGE	Clostridiales	NLYINGVLMGSAEIT	Coronavirus	KPIFKLPLGINITNF	Cupressaceae	IIFSQNMNIKLKMPL	Dengue	AEISGSSPILSITIS	Diabetes	KKYKIWMHVDAAWGG	Fabaceae	SRNNPFYFPSRRFST	Gammaherpesviridae	LTAYHVSTAPTGSWF	Gluten	QQPFPQQPQQPFPQP	Hepatitis B	AGFFSLTKILTIPLS	Hepatitis C	DIIICDECHSTDATS	Influenza A H1N1	KIEKIRPLLIDGTAS	Influenza A H3N2	CNILKGKFQTAAQRA	Influenza B	RQLPNLLRGYERIRL	Insects	HFHNWRPIFRRNVDN
Betaproteobacteria	2083			Adenovirus	AQCNMTKDWFLVQML	Alphaherpesviridae	PALCTMLDTWNEDLF	Alphaproteobacteria	SNDQSRFVALPINQE	Amaranthaceae	SLATLQSLESIVGKD	Arachnid	SGVAATESAYLAYRN	Aspergillus	TMYVKSVRIENANPA	Betaherpesviridae	PVADAVIHASGKQMW	Betaproteobacteria	VGRSPEEILRILDGL	Betulaceae	DGGSILKISNKFHTK	Clostridiales	DVSTIVPYIGPALNI	Coronavirus	FSPAQDIWGTSAAAY	Cupressaceae	EDTNIYNSNEAFKVE	Dengue	MRIKDDETENILTVL	Diabetes	GSLQPLALEGSLQKR	Fabaceae	SKEHVEELTKHAKSV	Gammaherpesviridae	QEILSDNSEISVFPK	Gluten	YCTIAPFGIFGTNYR	Hepatitis B	QAGFFLLTRILTIPL	Hepatitis C	GGVYLLPRRGPRLGV	Influenza A H1N1	RYVKQLTKLATGMRN	Influenza A H3N2	LILRGSVAHKSCLPA	Influenza B	SKPYYTGEHAKAIGN	Insects	EAVRISNNLKHSPKV
Betulaceae	61			Adenovirus	NFPYPLIGKTAVDSI	Alphaherpesviridae	AYQQGVTVDSIGMLP	Alphaproteobacteria	EGHIDFLETQLDLLA	Amaranthaceae	EGTVDFIFGEARSLY	Arachnid	YMKCPLVKGQQYDIK	Aspergillus	NKGLAASTYTADFTS	Betaherpesviridae	DEELVTTERKTPRVT	Betaproteobacteria	ADAEILLAQPRGFCA	Betulaceae	GGPGTIKKITFPEGS	Clostridiales	LDIYYKAFKITDRIW	Coronavirus	ESLTTTSTALGKLQD	Cupressaceae	IIFSKNLNIKLNMPL	Dengue	ALDLVTEIGRVPSHL	Diabetes	LGDKVNFFRMVISNP	Fabaceae	NEFENNQRCMCEALQ	Gammaherpesviridae	AIKDLVMTKPAPTCN	Gluten	QPFPQPQLPYPQPQL	Hepatitis B	QAGFFLLTRILTIPQ	Hepatitis C	VVVVATDALMTGYTG	Influenza A H1N1	RMVLSAFDERRNKYL	Influenza A H3N2	TCTVVMTDGSASGKA	Influenza B	DLDVALGRPKCTGNI	Insects	HGYPHCLSGSTDKPS
Clostridiales	358			Adenovirus	DPMDEPTLLYVLFEV	Alphaherpesviridae	LVLDAVALERWPRDG	Alphaproteobacteria	GSVGIAFAIPSSTAK	Amaranthaceae	FTSLEYIEAAKWLLP	Arachnid	PDDLRSIYSRLHNLN	Aspergillus	PQETFHTYTIDWTKD	Betaherpesviridae	THIDHIFMDILTTCV	Betaproteobacteria	RVEDWISRRGSDPVS	Betulaceae	LKAVESYLLAHSDAY	Clostridiales	YQVDAIKKIIDYEYK	Coronavirus	NPFFAVSKPMGTQTH	Cupressaceae	ERSLWIIFSKNLNIK	Dengue	ISGSSPILSITISED	Diabetes	GMAALPRLIAFTSEH	Fabaceae	QLERANLRPCEQHLM	Gammaherpesviridae	LWRLGATIWQLLAFF	Gluten	PQPQPFLPQLPYPQP	Hepatitis B	FFLLTRILTIPLSLD	Hepatitis C	GRGKPGIYRFVAPGE	Influenza A H1N1	NIPSIQSRGLFGAIA	Influenza A H3N2	QAAEAMEIASQARRM	Influenza B	LYGDSKPQKFTSSAN	Insects	HFFIGDFFVDHYYSE
Coronavirus	108			Adenovirus	NMGVLAGQASQLNAV	Alphaherpesviridae	MGLAFSGARPCCCRH	Alphaproteobacteria	DTADIFTAASRSLDK	Amaranthaceae	EKVKIERLHPYITLY	Arachnid	QTHSAIAVIIGIKDL	Aspergillus	AQLSAGITAAIQKGI	Betaherpesviridae	HHVGIEKPNPSESEA	Betaproteobacteria	NVVIGEPELERQGFQ	Betulaceae	TSVIPAARLFKAFFL	Clostridiales	KQIYQQKYQFDKDSN	Coronavirus	FRAILTAFSPAQDIW	Cupressaceae	TISNNHFFNHHKVML	Dengue	LVTEIGRVPSHLAHR	Diabetes	DVMNILLQYVVKSFD	Fabaceae	ELVAVRKEQQQRGRR	Gammaherpesviridae	PPPGVINDQQLHHLP	Gluten	QQPFPLQPQQPFPQQ	Hepatitis B	QAGFFWLTRILTIPQ	Hepatitis C	SPYYKRYISWCLWWL	Influenza A H1N1	TEVIRMMESAKPEDL	Influenza A H3N2	CFYVELIRGRKEETE	Influenza B	KLYGDSKPQKFTSSA	Insects	YYGYPYCFNMSPNNL
Cupressaceae	23			Adenovirus	TLLYVLFEVFDVVRV	Alphaherpesviridae	EIPWVRVYENICLRR	Alphaproteobacteria	DRRVRQALGLLFDFE	Amaranthaceae	VIAELKAAGASTIQF	Arachnid	RFGISNYCQIYPPNV	Aspergillus	DFTSASALDQWEVTA	Betaherpesviridae	SMHQVLDEAIKACKT	Betaproteobacteria	LAQAVIARLRELGVT	Betulaceae	GPGTIKKITFPEGSP	Clostridiales	SYNTKNKPLNFNYSL	Coronavirus	FNCTFEYISDAFSLD	Cupressaceae	NLNIKLNMPLYIAGN	Dengue	TLNLITEMGRLPTFM	Diabetes	LSGVERANSVTWNPH	Fabaceae	ILVIQQGQATVTVAN	Gammaherpesviridae	VCSFDDGVDLPPWFP	Gluten	PQQPFPQQQQPLIQP	Hepatitis B	LRQAILCWGELMTLA	Hepatitis C	AYAQQTRGLLGCIIT	Influenza A H1N1	LERRMENLNKKVDDG	Influenza A H3N2	CKRRSNNSFFSRLNW	Influenza B	LLPQKVWCASGRSKV	Insects	SAKIFMEKTLKLAKE
Dengue	124			Adenovirus	PNRPNYIAFRDNFIG	Alphaherpesviridae	SREILWAAYAEQMMR	Alphaproteobacteria	EGDAFNQVMVQRAKR	Amaranthaceae	FEAARVVFSYCNLSD	Arachnid	IKDLRAFQHYDGRTI	Aspergillus	NANPAESYTYSDNSG	Betaherpesviridae	RGDTPVLPHETRLLQ	Betaproteobacteria	KNAIEKSVTDFGGLE	Betulaceae	ILKISNKFHTKGDHE	Clostridiales	VSYNTKNKPLNFNYS	Coronavirus	TSNFRVVPSGDVVRF	Cupressaceae	MAAVAFLALQLIVMA	Dengue	TIKKSKAINVLRGFR	Diabetes	AGTTVYGAFDPLLAV	Fabaceae	FGKLFEVKPDKKNPQ	Gammaherpesviridae	IVSRGGPKVKRPPIF	Gluten	QPQPFLPQLPYPQPQ	Hepatitis B	GFFSLTKILTIPLSL	Hepatitis C	VVATDALMTGYTGDF	Influenza A H1N1	NRFIEIGVTRREVHI	Influenza A H3N2	IAGFIENGWEGMVDG	Influenza B	AKAIGNCPIWVKTPL	Insects	ALREKVLGLPAIKAW
Diabetes	164			Adenovirus	PNYIAFRDNFIGLMY	Alphaherpesviridae	GVLKVLRTEKQYLGV	Alphaproteobacteria	NAAETRVASAATVTH	Amaranthaceae	AAEFGTVDSATLIVE	Arachnid	NWGDNGYGYFAANID	Aspergillus	GNRPTMEAVGAYDVI	Betaherpesviridae	QEFFWDANDIYRIFA	Betaproteobacteria	NPLYTEIRLRADTLM	Betulaceae	GSPFKYVKERVDEVD	Clostridiales	DDFTNESSQKTTIDK	Coronavirus	LIRAAEIRASANLAA	Cupressaceae	DKSMKVTVAFNQFGP	Dengue	AINVLRGFRKEIGRM	Diabetes	IAFTSEHSHFSLKKG	Fabaceae	LNEFENNQRCMCEAL	Gammaherpesviridae	WMYYHGQRHSDEHHH	Gluten	PIPVQPQQSFPQQSQ	Hepatitis B	VPFVQWFVGLSPTVW	Hepatitis C	VAYQATVCARAQAPP	Influenza A H1N1	NPAHKSQLVWMACHS	Influenza A H3N2	WMRELVLYDKEEIRR	Influenza B	LPQKVWCASGRSKVI	Insects	VKHYKISMANIRLIG
Fabaceae	89			Adenovirus	GTFYLNHTFKKVAIT	Alphaherpesviridae	RYAGAETAEYTAAKA	Alphaproteobacteria	TAAVREMAFARPVKI	Amaranthaceae	SFGIILLQLLTARPP	Arachnid	YPPDVKQIREALTQT	Aspergillus	SKKDKFVAANAGGTV	Betaherpesviridae	KYQEFFWDANDIYRI	Betaproteobacteria	RATDRRTVSGLEREH	Betulaceae	PGTIKKITFPEGSPF	Clostridiales	NGKAIHLVNNESSEV	Coronavirus	TAFSPAQDIWGTSAA	Cupressaceae	ELADILRSLGSDVGE	Dengue	EGKVVQYENLKYTVI	Diabetes	LAFLQDVMNILLQYV	Fabaceae	AAFNAEFNEIRRVLL	Gammaherpesviridae	DMPPGAIEQGPADDP	Gluten	PQQPQLPFPQQPQQP	Hepatitis B	FFSLTKILTIPQSLD	Hepatitis C	EPVVFSQMETKLITW	Influenza A H1N1	AASYKIFKIEKGKVT	Influenza A H3N2	QTAAQRAMVDQVRES	Influenza B	ERIRLSNHNVINAEK	Insects	EAMEKELREAFRLYD
Gammaherpesviridae	177			Adenovirus	QCNMTKDWFLVQMLA	Alphaherpesviridae	LKVLRTEKQYLGVYI	Alphaproteobacteria	RADFVSAVRALDRVL	Amaranthaceae	IAIALLFLRDAKPEP	Arachnid	NVPKIAPKSENVVVT	Aspergillus	LPLCSAQTWSKCNPL	Betaherpesviridae	ALPLKMLNIPSINVH	Betaproteobacteria	LRLGQTSNHGWGFTL	Betulaceae	AVGLLKAVESYLLAH	Clostridiales	VNTQFQKRSYQMYRS	Coronavirus	WVFGSTMNNKSQSVI	Cupressaceae	KALWIIFSQNMNIKL	Dengue	QKTDWIPLALTIKGL	Diabetes	GTTVYGAFDPLLAVA	Fabaceae	RQFQNLQNHRIVQIE	Gammaherpesviridae	MLGQDDFIKFKSPLV	Gluten	QPQQPFPLQPQQPFP	Hepatitis B	EELGEEIRLKVFVLG	Hepatitis C	KCDELAAKLVALGIN	Influenza A H1N1	LEKNVTVTHSVNLLE	Influenza A H3N2	RSAYERMCNILKGKF	Influenza B	IGNCPIWVKTPLKLA	Insects	RISNNLKHSPKVLSY
Gluten	117			Adenovirus	DTAYSYKARFTLAVG	Alphaherpesviridae	GVLLLSTRDLAFAGA	Alphaproteobacteria	DTRLHLYQQMAEAQD	Amaranthaceae	LGRAWFEAARVVFSY	Arachnid	FQHYDGRTIIQHDNG	Aspergillus	KRYALVIDHGKITYA	Betaherpesviridae	KMQVIGDQYVKVYLE	Betaproteobacteria	QSMSAAKIGGGMVQT	Betulaceae	VILAINHSVFVKGDH	Clostridiales	LESKINKVFSTPIPF	Coronavirus	KISNCVADYSVLYNS	Cupressaceae	IFSQNMNIKLQMPLY	Dengue	LLLGVGLAMATTLQL	Diabetes	FTSEHSHFSLKKGAA	Fabaceae	HFVSARPQSQSQSPS	Gammaherpesviridae	RVTVCSFDDGVDLPP	Gluten	QPFPQPQLPYPQPQS	Hepatitis B	FFLLTRILTIPQSLH	Hepatitis C	GKVLIDILAGYGAGV	Influenza A H1N1	ILKEESDEAFKMTMA	Influenza A H3N2	NVPEKQTRGIFGAIA	Influenza B	HAKAIGNCPIWVKTP	Insects	VIDFERWRPIFRQNW
Hepatitis B	64			Adenovirus	TETLTKVKPKTGQEN	Alphaherpesviridae	AALLVVAVGLRVVCA	Alphaproteobacteria	ERALGQFMLDLHTTE	Amaranthaceae	KIAAEIAIALLFLRD	Arachnid	TLANPILPASPNATI	Aspergillus	GAVVRTLTYNDAKGG	Betaherpesviridae	ANDIYRIFAELEGVW	Betaproteobacteria	PVLSNDEVSHVKIKR	Betulaceae	LKISNKFHTKGDHEI	Clostridiales	LQSKITLPNDRTTPV	Coronavirus	SWFITQRNFFSPQII	Cupressaceae	MNIKLQMPLYVAGYK	Dengue	LFMALVAFLRFLTIP	Diabetes	FRMVISNPAATHQDI	Fabaceae	TSRNNPFYFPSRRFS	Gammaherpesviridae	LVLLILAYRRRWRRL	Gluten	PQQPQQPFPQPQQPI	Hepatitis B	GPSLYSIVSPFIPLL	Hepatitis C	IKGGRHLIFCHPKKK	Influenza A H1N1	NGFEMIWDPNGWTGT	Influenza A H3N2	APRGYFKIRSGKSSI	Influenza B	GYERIRLSNHNVINA	Insects	YFVAILDYLNHMAKE
Hepatitis C	901			Adenovirus	VPISIPSRNWAAFRG	Alphaherpesviridae	APAAPANPGLIIGAL	Alphaproteobacteria	LEQMVKFAQQIEQLK	Amaranthaceae	GANLIVSNSAPRPDG	Arachnid	HFMKCPLVKGQQYDI	Aspergillus	LDEVDWEVLGGDTTQ	Betaherpesviridae	LNVGLPIIGVMLVLI	Betaproteobacteria	EVEGTMGQVERGMHL	Betulaceae	GGSILKISNKFHTKG	Clostridiales	IDDNTIYQYLYAQKS	Coronavirus	KKISNCVADYSVLYN	Cupressaceae	NHFFNHHKVMLLGHS	Dengue	IKKSKAINVLRGFRK	Diabetes	ILIKCDERGKMIPSD	Fabaceae	VFIMPAAHPVAINAS	Gammaherpesviridae	ENIAEGLRALLARSH	Gluten	QPFPQPQLPYPQPQP	Hepatitis B	HTALRQAILCWGELM	Hepatitis C	GVRTITTGSPITYST	Influenza A H1N1	NTQFTAVGKEFNHLE	Influenza A H3N2	SVLVNTYQWIIRNWE	Influenza B	RTKIRQLPNLLRGYE	Insects	KNFSIDLVRNEHPTW
Influenza A H1N1	731			Adenovirus	PMDEPTLLYVLFEVF	Alphaherpesviridae	EPGVLKVLRTEKQYL	Alphaproteobacteria	MFVTPAFAQASGSVV	Amaranthaceae	DAYLGTSYVIVIKEP	Arachnid	GGAINHLSDLSLDEF	Aspergillus	DFYFFFGKAEVVMKA	Betaherpesviridae	RPLYITMKAFKKNRR	Betaproteobacteria	ILQTASSGLTSLTNS	Betulaceae	ETLLRAVESYLLAHS	Clostridiales	VKSGDFIKLYVSYNN	Coronavirus	QLIRAAEIRASANLA	Cupressaceae	KSMKVTVAFNQFGPN	Dengue	KEGERKKLKPRWLDA	Diabetes	YDTGDKALQCGRHVD	Fabaceae	AVRKEQQQRGRREEE	Gammaherpesviridae	PCIVSRGGPKVKRPP	Gluten	PLPQPQQPQQPFPQS	Hepatitis B	AGFFWLTRILTIPQS	Hepatitis C	IERLHGLSAFTLHSY	Influenza A H1N1	LATGLRNIPSIQSRG	Influenza A H3N2	SEVEGRIQDLEKYVE	Influenza B	YERIRLSNHNVINAE	Insects	RNRDLYTLQTLQNHP
Influenza A H3N2	296			Adenovirus	AYPANFPYPLIGKTA	Alphaherpesviridae	KNLLQRANELVNPDA	Alphaproteobacteria	PQLVEINMRSIVRGT	Amaranthaceae	GFYLQWAVHSFRITN	Arachnid	RTIIQHDNGYQPNYH	Aspergillus	PTIDTDFYFFFGKAE	Betaherpesviridae	ATKMQVIGDQYVKVY	Betaproteobacteria	NPRIGGFTHVKQASF	Betulaceae	LSRALNLLGLETDLS	Clostridiales	DGNAFNNLDRILRVG	Coronavirus	NPLAELKCSVKSFEI	Cupressaceae	GPCLFMRKVSHVILH	Dengue	EISGSSPILSITISE	Diabetes	SEHSHFSLKKGAAAL	Fabaceae	RNNPFYFPSRRFSTR	Gammaherpesviridae	AQPPPGVINDQQLHH	Gluten	QPQQPQQPFPQSQQP	Hepatitis B	FFLLTKILTIPKSLD	Hepatitis C	ETTVRLRAYMNTPGL	Influenza A H1N1	KYNGIITDTIKSWRN	Influenza A H3N2	KIVHTSTLSGSAQHV	Influenza B	TITYQRGILLPQKVW	Insects	FETSAKIFMEKTLKL
Influenza B	72			Adenovirus	PQKFFAIKNLLLLPG	Alphaherpesviridae	ARGVLLLSTRDLAFA	Alphaproteobacteria	MVYQTLMLRSRDEPF	Amaranthaceae	VTAFGFDLVRGTKTL	Arachnid	SIYSRLHNLNKEFFP	Aspergillus	MYFKYTAAALAAVLP	Betaherpesviridae	RHRQDALPGPCIAST	Betaproteobacteria	EPLGSSAATSPAGPL	Betulaceae	GTIKKITFPEGSPFK	Clostridiales	NSKFIGITELKKLES	Coronavirus	AYRFNGIGVTQNVLY	Cupressaceae	LVATSAISLHMQEAG	Dengue	QRIETWILRHPGFTM	Diabetes	YLVCGERGFFYTPKT	Fabaceae	VEELTKHAKSVSKKG	Gammaherpesviridae	APGPGPQPGPLRESI	Gluten	QFLQPQQPFPQQPQQ	Hepatitis B	HHTALRQAILCWGEL	Hepatitis C	RSVWEDLLEDTTTPI	Influenza A H1N1	ANTIEVFRSNGLIAN	Influenza A H3N2	SLSPGMMMGMFNMLS	Influenza B	SETQMAKLYGDSKPQ	Insects	PEQIQLLKKAFDAFD
Insects	112			Adenovirus	GWAFTRLKTKETPSL	Alphaherpesviridae	LYLFLSREILWAAYA	Alphaproteobacteria	AGAFGTITVLLGIGI			Arachnid	HTSFVMGVTLPATIA	Aspergillus	VVRTLTYNDAKGGTR	Betaherpesviridae	QLIPDDYSNTHSTRY	Betaproteobacteria	VSVDLTQSMSAAKIG	Betulaceae	IVYIKPAKNIYSFNE	Clostridiales	NDIISDISGFNSSVI	Coronavirus	MKQYGECLGDINARD	Cupressaceae	HFFNHHKVMLLGHDD	Dengue	LSIPHDLMELIDGIS	Diabetes	DSVILIKCDERGKMI	Fabaceae	RRVLLEENAGGEQEE	Gammaherpesviridae	IKDLVMTKPAPTCNI	Gluten	YIPPYCTIAPFGIFG	Hepatitis B	CFLLTKILKIPQSLD	Hepatitis C	CGKYLFNWAVRTKLK	Influenza A H1N1	RTEVIRMMESAKPED	Influenza A H3N2	SFRGRGVFELSDEKA	Influenza B	LPNLLRGYERIRLSN	Insects	GYYGYPYCFNMSPNN
Japanese Encephalitis	99			Adenovirus	SIPSRNWAAFRGWAF	Alphaherpesviridae	LNARGVLLLSTRDLA	Alphaproteobacteria	DYYVPLYHLPYQWVA			Arachnid	EFKNRFLMSAEAFEH	Aspergillus	EAYAFDIAAPGVGCA	Betaherpesviridae	RRIPHFYRVRREVPR	Betaproteobacteria	VNDNWVNGTGEWVWM	Betulaceae	YETETTSVIPAARLF	Clostridiales	VPKVSASHLEQYGTN	Coronavirus	ATSTGNYNYKYRYLR			Dengue	EHTGREIVDLMCHAT	Diabetes	VNYAFLHATDLLPAC	Fabaceae	EGSNREVRRYTARLK	Gammaherpesviridae	PWVPEQWMFQGAPPS	Gluten	PQQPTPIQPQQPFPQ	Hepatitis B	SAMSTTDLEAYFKDC	Hepatitis C	LGVPPLRAWRHRARS	Influenza A H1N1	CFWVELIRGRPKENT	Influenza A H3N2	VLGVSILNLGQKKYT	Influenza B	TGTITYQRGILLPQK	Insects	VKEAVRISNNLKHSP
Mammals Allergy	125			Adenovirus	EWNFRKDVNMVLQSS	Alphaherpesviridae	GVTVDSIGMLPRFTP	Alphaproteobacteria	ERLLRNVAIVLIAGF			Arachnid	ALSAVYARPSSIKTF	Aspergillus	AGGTVYEDLKAQYTA	Betaherpesviridae	LESYSASKAFSVPEN	Betaproteobacteria	TMGQVERGMHLVESV	Betulaceae	FPEGSPFKYVKERVD	Clostridiales	AEKNSFSEEPFQDEI	Coronavirus	VAYTMSLGADSSIAY			Dengue	NREGKVVGLYGNGVV	Diabetes	TYEIAPVFVLLEYVT	Fabaceae	SRQFQNLQNHRIVQI	Gammaherpesviridae	VLKDAIKDLVMTKPA	Gluten	QQPFPQQPQQPQQPF	Hepatitis B	GFFLLTKILTIPLSL	Hepatitis C	VGGVARALAHGVRAL	Influenza A H1N1	NLIAPWYAFALSRGF	Influenza A H3N2	YFKIRSGKSSIMRSD	Influenza B	PVTSGCFPIMHDRTK	Insects	GHDTCRDVAKYQVGQ
Multiple Sclerosis	92			Adenovirus	GQQSMPNRPNYIAFR	Alphaherpesviridae	LHLYLFLSREILWAA	Alphaproteobacteria	MRLPILQHTSERLLR			Arachnid	IKYTWNVPKIAPKSE	Aspergillus	YTYSDNSGSWQSIKF	Betaherpesviridae	FFWDANDIYRIFAEL	Betaproteobacteria	PGVDEELADRELGYD	Betulaceae	VGLLKAVESYLLAHS	Clostridiales	VDYNLQSKITLPNDR	Coronavirus	RSDTLYLTQDLFLPF			Dengue	HTGREIVDLMCHATE	Diabetes	CKKYKIWMHVDAAWG	Fabaceae	SHFVSARPQSQSQSP	Gammaherpesviridae	LSLLVICSYLFISRG	Gluten	LQPFPQPQLPYPQPQ	Hepatitis B	AGFFLLTKILTIPQS	Hepatitis C	LGKVLIDILAGYGAG	Influenza A H1N1	NMDKAVKLYRKLKRE	Influenza A H3N2	RRSNKSFFSRLNWLT	Influenza B	GCFPIMHDRTKIRQL	Insects	NMSPNNLVPECDVTA
Other Bacilli	407			Adenovirus	KARFTLAVGDNRVLD	Alphaherpesviridae	KAYQQGVTVDSIGML	Alphaproteobacteria	VRIRVVRATLMDVRV			Arachnid	GCGSCWAFSGVAATE	Aspergillus	MYVKSVRIENANPAE	Betaherpesviridae	VKVYLESFCEDVPSG	Betaproteobacteria	EYDFRQFQRNAQYVA	Betulaceae	GLLKAVESYLLAHSD	Clostridiales	YLTNAPSYTNGKLNI	Coronavirus	RSTSQKSIVAYTMSL			Dengue	AGILKRWGTIKKSKA	Diabetes	YAMMIARFKMFPEVK	Fabaceae	DNILVIQQGQATVTV	Gammaherpesviridae	DAIKDLVMTKPAPTC	Gluten	QPIPVQPQQSFPQQS	Hepatitis B	QAGFFLLTKILTIPL	Hepatitis C	YGNEGCGWAGWLLSP	Influenza A H1N1	DIWTYNAELLVLLEN	Influenza A H3N2	YGACPRYVKQNTLKL	Influenza B	DSETQMAKLYGDSKP	Insects	PELQNFLNFLEANGL
Other Fungi Allergy	89			Adenovirus	NMTKDWFLVQMLANY	Alphaherpesviridae	RLLVLDAVALERWPR	Alphaproteobacteria	LDRVLISGDYYVPLY			Arachnid	GSCWAFSGVAATESA	Aspergillus	TYTADFTSASALDQW	Betaherpesviridae	YRIQGKLEYRHTWDR	Betaproteobacteria	PVCGLSANNIFKLMT	Betulaceae	SILKISNKFHTKGDH	Clostridiales	DYMYLTNAPSYTNGK	Coronavirus	ECANLLLQYGSFCTQ			Dengue	LGVGLAMATTLQLPE	Diabetes	MIARFKMFPEVKEKG	Fabaceae	LVAVRKEQQQRGRRE	Gammaherpesviridae	LTLSLLVICSYLFIS	Gluten	QPQQPQQPFPQQQQP	Hepatitis B	QAGFFLLTKILTIPK	Hepatitis C	LLWRQEMGGNITRVE	Influenza A H1N1	TDTIKSWRNNILRTQ	Influenza A H3N2	KTTYWWDGLQSSDDF	Influenza B	RLSNHNVINAEKAPG	Insects	AIRISKNFKHLPKVL
Other Grass	127			Adenovirus	AFRGWAFTRLKTKET	Alphaherpesviridae	RGVLLLSTRDLAFAG	Alphaproteobacteria	PAGNVYASAPVASAP			Arachnid	WDTNWGDNGYGYFAA	Aspergillus	EALQYFALEAYAFDI	Betaherpesviridae	VRVDMVRHRIKEHML	Betaproteobacteria	DLVANALPAERSNTL	Betulaceae	APDGGSILKISNKFH	Clostridiales	LRDFWGNPLRYDTEY	Coronavirus	MYKTPTLKYFGGFNF			Dengue	TEIASLPTYLSSRAK	Diabetes	TNMFTYEIAPVFVLL	Fabaceae	NSKAMVIVVVNKGTG	Gammaherpesviridae	TPYTARNIRDAACRA	Gluten	PYCTIAPFGIFGTNY	Hepatitis B	PPAYRPPNAPILSTL	Hepatitis C	AAPGAATAFVGAGLA	Influenza A H1N1	GNIISIWISHSIQLG	Influenza A H3N2	GDILLINSTGNLIAP	Influenza B	VTSGCFPIMHDRTKI	Insects	IDFERWRPIFRQNWG
Other Influenza A	726			Adenovirus	TLRFIPVDREDTAYS	Alphaherpesviridae	YQQGVTVDSIGMLPR	Alphaproteobacteria	GLPLRFTALTPCFRS			Arachnid	WNVPKIAPKSENVVV	Aspergillus	YVKSVRIENANPAES	Betaherpesviridae	HHVGIEKPNPSEGEA	Betaproteobacteria	DIKKLHLDGKLRFAS	Betulaceae	EGSPFKYVKERVDEV	Clostridiales	VNNESSEVIVHKAMD	Coronavirus	NKRWQLALYKGFQFI			Dengue	LDLVTEIGRVPSHLA	Diabetes	LIAFTSEHSHFSLKK	Fabaceae	LVIQQGQATVTVANG	Gammaherpesviridae	VLVMLVLLILAYRRR	Gluten	QQPQQPFPLQPQQPF	Hepatitis B	VCFLLTKILTIPQSL	Hepatitis C	ASKVKANLLSVEEAC	Influenza A H1N1	DMTPSTEMSMRGVRV	Influenza A H3N2	ASRYITDMTIEELSR	Influenza B	RIVVDYMVQKSGKTG	Insects	TKKFDEVVKANGGYL
Papillomavirus	137			Adenovirus	TGNMGVLAGQASQLN	Alphaherpesviridae	RRRLLVLDAVALERW					Arachnid	QIYPPDVKQIREALT	Aspergillus	GYDEVIALAKSNGTE	Betaherpesviridae	IPHFYRVRREVPRTV	Betaproteobacteria	DLGGGALPAVRVEDW	Betulaceae	LYPDVKYTTVEEYLQ	Clostridiales	VDDALINSTKIYSYF	Coronavirus	FAVSKPMGTQTHTMI			Dengue	KRLTIMDLHPGAGKT	Diabetes	PRYFNQLSTGLDMVG	Fabaceae	SNREVRRYTARLKEG	Gammaherpesviridae	VLLILAYRRRWRRLT	Gluten	QGQQGYYPTSPQQSG	Hepatitis B	GFFSLTKILTIPQSL	Hepatitis C	DVSVIPTSGDVVVVA	Influenza A H1N1	IGNQRALYHTENAYV	Influenza A H3N2	CKRRSNKSFFSRLNW	Influenza B	LLRGYERIRLSNHNV	Insects	IGVIHFHNWRPIFRR
Paramyxoviridae	112			Adenovirus	VAQCNMTKDWFLVQM	Alphaherpesviridae	ATMYYKDVTVSQVWF					Arachnid	FMKCPLVKGQQYDIK	Aspergillus	IDTDFYFFFGKAEVV	Betaherpesviridae	TPVLPHETRLLQTGI	Betaproteobacteria	VRALEGIEENVSFPL	Betulaceae	DHTNFKYSYSVIEGG	Clostridiales	NIYYRRLYNGLKFII	Coronavirus	PFFAVSKPMGTQTHT			Dengue	LKRWGTIKKSKANVL	Diabetes	RLIAFTSEHSHFSLK	Fabaceae	PFYFPSRRFSTRYGN	Gammaherpesviridae	GGSILQTNFKSLSST	Gluten	IPPYCTIAPFGIFGT	Hepatitis B	GFFWLTRILTIPQSL	Hepatitis C	GALTGTYVYNHLTPL	Influenza A H1N1	EVIRMMESAKPEDLS	Influenza A H3N2	YPYDVPDYASLRSLV	Influenza B	AIGNCPIWVKTPLKL	Insects	ISSQYYIQQNGNLCY
Plasmodium	593			Adenovirus	HTFKKVAITFDSSVS	Alphaherpesviridae	EILWAAYAEQMMRPD					Arachnid	KPFQLEAVFEANQNT	Aspergillus	DDHYLLEFPTFPDGH	Betaherpesviridae	RHVVCAHELVCSMEN	Betaproteobacteria	KAIDAAKSQVANDNA	Betulaceae	PEGSPFKYVKERVDE	Clostridiales	FLQWVRDIIDDFTNE	Coronavirus	HGKLRPFERDISNVP			Dengue	RENLLLGVGLAMATT	Diabetes	DERGKMIPSDLERRI	Fabaceae	ELNEFENNQRCMCEA	Gammaherpesviridae	QPGPLRESIVCYFMV	Gluten	PQQPFPQQPQQPYPQ	Hepatitis B	VCFLLTKILKIPQSL	Hepatitis C	GAARALAHGVRVLED	Influenza A H1N1	RMIKRGINDRNFWRG	Influenza A H3N2	QTSVQPTFSVQRNLP	Influenza B	IMHDRTKIRQLPNLL	Insects	ERLKEAIRISKNFKH
Poxviridae	139			Adenovirus	TKYKDYQQVGILHQH	Alphaherpesviridae	PEDPEDSALLEDPAG					Arachnid	AVFEANQNTKTAKIE	Aspergillus	WSIDGAVVRTLTYND	Betaherpesviridae	LPLKMLNIPSINVHH	Betaproteobacteria	AATAVMAASASAQSV	Betulaceae	KEKAVGLLKAVESYL	Clostridiales	YIPEITLPVIAALSI	Coronavirus	FHTINHTFGNPVIPF			Dengue	TTLSIPHDLMELIDG	Diabetes	MASPGSGFWSFGSED	Fabaceae	EEEGSNREVRRYTAR	Gammaherpesviridae	IVCYFMVFLQTHIFA	Gluten	PQSQPQYSQPQQPIS	Hepatitis B	QAVFFLLTRILTIPQ	Hepatitis C	AGHAVGIFRAAVCTR	Influenza A H1N1	FERFEIFPKESSWPN	Influenza A H3N2	INRQVIVDRGNRSGY	Influenza B	PQSGRIVVDYMVQKS	Insects	LRKAFDAFDREKSGS
Rheumatoid Arthritis	11			Adenovirus	NVPISIPSRNWAAFR	Alphaherpesviridae	HLYLFLSREILWAAY					Arachnid	DEFKNRFLMSAEAFE	Aspergillus	PNKGLAASTYTADFT	Betaherpesviridae	PHETRLLQTGIHVRV	Betaproteobacteria	RVTGMHDALVQRHVS	Betulaceae	TIKKITFPEGSPFKY	Clostridiales	NTIYQYLYAQKSPTT	Coronavirus	IFRSDTLYLTQDLFL			Dengue	DKKGKVVGLYGNGVV	Diabetes	YKIWMHVDAAWGGGL	Fabaceae	KEHVEELTKHAKSVS	Gammaherpesviridae	GSKTSLYNLRRGTAL	Gluten	QPLPQPQQPQQPFPQ	Hepatitis B	QAGFFSLTKILTIPQ	Hepatitis C	PTVATRDGKLPTTQL	Influenza A H1N1	FSFKYGNGVWIGRTK	Influenza A H3N2	TTYWWDGLQSSDDFA	Influenza B	KAIGNCPIWVKTPLK	Insects	RFETSAKIFMEKTLK
Timothy Grass	547			Adenovirus	FAMEINLNANLWRNF	Alphaherpesviridae	LYATGRLSQAQLMPS					Arachnid	AVNIVGYSNAQGVDY	Aspergillus	RIENANPAESYTYSD	Betaherpesviridae	SEHPTFTSQYRIQGK	Betaproteobacteria	ATGLPGADKQGVFTP	Betulaceae	ISNKFHTKGDHEINA	Clostridiales	YKLVKAKWLGTVNTQ	Coronavirus	SNCVADYSVLYNSTF			Dengue	LNDTWKIEKASFIEV	Diabetes	NMYAMMIARFKMFPE	Fabaceae	RVLLEENAGGEQEER	Gammaherpesviridae	QPPPGVINDQQLHHL	Gluten	QPQQPQLPFPQQPQQ	Hepatitis B	AGFFLLTRILTIPLS	Hepatitis C	VIKGGRHLIFCHSKK	Influenza A H1N1	ELLVLLENERTLDYH	Influenza A H3N2	RQNATEIRASVGKMI	Influenza B	GTITYQRGILLPQKV	Insects	YTQMVWANTKEVGCG
West Nile virus	348			Adenovirus	ATFFPMAHNTASTLE	Alphaherpesviridae	TVSTFIDLNITMLED					Arachnid	GGEKISVAKIFAHEK	Aspergillus	SDNSGSWQSIKFDGS	Betaherpesviridae	QYDPVAALFFFDIDL	Betaproteobacteria	REHKRLAASQTPRVT	Betulaceae	KAVESYLLAHSDAYN	Clostridiales	SLQPLALEGSLQKRG	Coronavirus	YFTEVYYQLESTQIT			Dengue	SKAINVLRGFRKEIG	Diabetes	PTLAFLQDVMNILLQ	Fabaceae	GSNREVRRYTARLKE	Gammaherpesviridae	LQTHIFAEVLKDAIK	Gluten	PQQQYPSGQGSFQPS	Hepatitis B	QAGFFSLTKILTIPL	Hepatitis C	SFQVAHLHAPTGSGK	Influenza A H1N1	TFSVQRNLPFDKTTI	Influenza A H3N2	VNTYQWIIRNWEAVK	Influenza B	EHAKAIGNCPIWVKT	Insects	GYPYCFNMSPNNLVP
Yellow Fever virus	282			Adenovirus	NHTFKKVAITFDSSV	Alphaherpesviridae	PAFETAGTYLRLVKI					Arachnid	LRQMRTVTPIRMQGG	Aspergillus	ESYTYSDNSGSWQSI	Betaherpesviridae	KTTRPFKVIIKPPVP	Betaproteobacteria	RIASQTNYNGKNILD	Betulaceae	PDGGSILKISNKFHT	Clostridiales	FVKSGDFIKLYVSYN	Coronavirus	SLTTTSTALGKLQDV			Dengue	GVTYLALLAAFKVRP	Diabetes	ALPRLIAFTSEHSHF	Fabaceae	NREVRRYTARLKEGD	Gammaherpesviridae	DLPCIVSRGGPKVKR	Gluten	LQLQPFPQPQLPYPQ	Hepatitis B	AVFFLLTRILTIPQS	Hepatitis C	QRLHGLSAFSLHSYS	Influenza A H1N1	KQLTKLATGMRNVPE	Influenza A H3N2	LWSYNAELLVALENQ	Influenza B	YGDSKPQKFTSSANG	Insects	VAISRYLGKQFGLSG
				Adenovirus	EDTAYSYKARFTLAV	Alphaherpesviridae	TSPLLRYAAWTGGLA					Arachnid	PLVKGQQYDIKYTWN	Aspergillus	FKYTAAALAAVLPLC	Betaherpesviridae	ATVQGQNLKYQEFFW	Betaproteobacteria	EDLKKKGAIFVEELE	Betulaceae	EKAVGLLKAVESYLL	Clostridiales	VGYNAPGIPLYKKME	Coronavirus	ALNTLVKQLSSNFGA			Dengue	TMRIKDDETENILTV	Diabetes	AALPRLIAFTSEHSH	Fabaceae	VIQQGQATVTVANGN	Gammaherpesviridae	NLRRGTALAIPQCRL	Gluten	QPFPLQPQQPFPQQP	Hepatitis B	TKPTDGNCTCIPIPS	Hepatitis C	SRNLGKVIDTLTCGF	Influenza A H1N1	NLIWLVKKGNSYPKL	Influenza A H3N2	ACKRRSNKSFFSRLN	Influenza B	YTGEHAKAIGNCPIW	Insects	MIVDTISDFRAAIAN
				Adenovirus	MPNRPNYIAFRDNFI	Alphaherpesviridae	QRAIERYAGAETAEY					Arachnid	IRYNSLKHSLGGEKI	Aspergillus	VIYTYPNKVFCGIVA	Betaherpesviridae	ALPGPCIASTPKKHR	Betaproteobacteria	VFLFMTQDALDKFRN	Betulaceae	VKAFKQVDVVISTVG	Clostridiales	NNESSEVIVHKAMDI	Coronavirus	LRHGKLRPFERDISN			Dengue	KKSKAINVLRGFRKE	Diabetes	QPLALEGSLQKRGIV	Fabaceae	EELTKHAKSVSKKGS	Gammaherpesviridae	LYNLRRGIALAIPQC	Gluten	CNVYIPPYCAMAPFG	Hepatitis B	AGFFLLTRILTIPQS	Hepatitis C	GRVVLSGKPAIIPDR	Influenza A H1N1	DCIRPCFWVELVRGL	Influenza A H3N2	IGKCNSECITPNGSI	Influenza B	CFPIMHDRTKIRQLP	Insects	TSAKIFMEKTLKLAK
				Adenovirus	MEINLNANLWRNFLY	Alphaherpesviridae	NARGVLLLSTRDLAF					Arachnid	ARKNFLESLKYVEAN	Aspergillus	KNIVKKTLELFNEIA	Betaherpesviridae	GSDSDEELVTTERKT	Betaproteobacteria	KTVGDKLEAFTVVAA	Betulaceae	GGSILKISNKYHTKG	Clostridiales	NNFTVSFWLRVPKVS	Coronavirus	TLKPIFKLPLGINIT			Dengue	KTDWIPLALTIKGLN	Diabetes	NFFRMVISNPAATHQ	Fabaceae	KLFEVKPDKKNPQLQ	Gammaherpesviridae	AIEQGPADDPGEGPS	Gluten	IQPQQPFPQQPQQTY	Hepatitis B	FFSLTKILTIPLSLD	Hepatitis C	TTSQTLLFNILGGWV	Influenza A H1N1	EVETYVLSIIPSGPL	Influenza A H3N2	SGYSGIFSVEGKSCI	Influenza B	GILLPQKVWCASGRS	Insects	GEPIRFLLSYGEKDF
				Adenovirus	MTKDWFLVQMLANYN	Alphaherpesviridae	VLKVLRTEKQYLGVY					Arachnid	AFMLAWNYGVPRVMS	Aspergillus	TAAALAAVLPLCSAQ	Betaherpesviridae	TTNPWASLPGSLGDI	Betaproteobacteria	ETPVLPLRFEDRGDQ	Betulaceae	KAVGLLKAVESYLLA	Clostridiales	LTNAPSYTNGKLNIY	Coronavirus	YQTSNFRVVPSGDVV			Dengue	KSKAINVLRGFRKEI	Diabetes	AMMIARFKMFPEVKE	Fabaceae	EGDVFIMPAAHPVAI	Gammaherpesviridae	DGGRRKKGGWFGRHR	Gluten	PQLPFPQQPQQPFPQ	Hepatitis B	LSFLPSDFFPSVRDL	Hepatitis C	PKPQKKNKRNTNRRP	Influenza A H1N1	KLSTRGVQIASNENM	Influenza A H3N2	FQTAAQRAMVDQVRE	Influenza B	TDLDVALGRPKCTGN	Insects	MKIHKNFSIDLVRNE
				Adenovirus	SYKARFTLAVGDNRV	Alphaherpesviridae	DAEAMGWLQNPRVAP					Arachnid	FRSLSTFKNTEAKFK	Aspergillus	ADFTSASALDQWEVT	Betaherpesviridae	HFYRVRREVPRTVNE	Betaproteobacteria	IPPLLDTRAHLVLRS	Betulaceae	PSVIPAARLFKAFIL	Clostridiales	YCKGLDIYYKAFKIT	Coronavirus	EIFRSDTLYLTQDLF			Dengue	PNYNLIIMDEAHFTD	Diabetes	ICKKYKIWMHVDAAW	Fabaceae	SKAMVIVVVNKGTGN	Gammaherpesviridae	MPPGAIEQGPADDPG	Gluten	PPYCTIAPFGIFGTN	Hepatitis B	AGFFSLTKILTIPQS	Hepatitis C	VIKGGRHLIFCHPKK	Influenza A H1N1	DPNNMDKAVKLYRKL	Influenza A H3N2	IAPRGYFKIRSGKSS	Influenza B	PYYTGEHAKAIGNCP	Insects	KIHKNFSIDLVRNEH
				Adenovirus	YFSLNNKFRNPTVAP	Alphaherpesviridae	EDPEDSALLEDPAGT					Arachnid	EAVFEANQNTKTAKI	Aspergillus	RTLTYNDAKGGTRFP	Betaherpesviridae	PLYITMKAFKKNRRI	Betaproteobacteria	KIIYFYPKDFTFVCP	Betulaceae	AARLFKAFILDGDKL	Clostridiales	SYTNGKLNIYYRRLY	Coronavirus	SQNPLAELKCSVKSF			Dengue	RKLTIMDLHPGAGKT	Diabetes	DQKPCSCSKVDVNYA	Fabaceae	IRRVLLEENAGGEQE	Gammaherpesviridae	NIAEGLRVLLARSHV	Gluten	PQQPFPQQPQQPQQP	Hepatitis B	AVCFLLTKILTIPQS	Hepatitis C	IRSVWEDLLEDTTTP	Influenza A H1N1	NFSCIENFRAYVDGF	Influenza A H3N2	VGDTPRKNDSSSSSH	Influenza B	SGCFPIMHDRTKIRQ	Insects	IHFHNWRPIFRRNVD
				Adenovirus	LMYYNSTGNMGVLAG	Alphaherpesviridae	QGVTVDSIGMLPRFT					Arachnid	TLPTILQIASVTKMS	Aspergillus	GPARVIYTYPNKVFC	Betaherpesviridae	KDVALRHVVCAHELV	Betaproteobacteria	TWRAYRLNANLGGIA	Betulaceae	VAAPDGGSILKISNK	Clostridiales	VGTHNGQIGNDPNRD	Coronavirus	KSIVAYTMSLGADSS			Dengue	WLVHRQWFLDLPLPW	Diabetes	GFVPFLVSATAGTTV	Fabaceae	EIRRVLLEENAGGEQ	Gammaherpesviridae	THIFAEVLKDAIKDL	Gluten	PFPQPQLPYPQPQLP	Hepatitis B	QAGFFLLTKILTIPQ	Hepatitis C	YLYGVGSSIASWAIK	Influenza A H1N1	ATGNLVVPRYAFAME	Influenza A H3N2	DWILWISFAISCFLL	Influenza B	TSGCFPIMHDRTKIR	Insects	IVQTLNAMPEYQNLL
				Adenovirus	AYSYKARFTLAVGDN	Alphaherpesviridae	KDVTVSQVWFGHRYS					Arachnid	VKGQQYDIKYTWNVP	Aspergillus	YTADFTSASALDQWE	Betaherpesviridae	FCEDVPSGKLFMHVT	Betaproteobacteria	SRYRAVSTEVPDLAV	Betulaceae	AAPDGGSILKISNKF	Clostridiales	WGNPLRYDTEYYLIP	Coronavirus	AQFAPSASAFFGMSR			Dengue	QAEISGSSPILSITI	Diabetes	DVNYAFLHATDLLPA	Fabaceae	ESHFVSARPQSQSQS	Gammaherpesviridae	PGVINDQQLHHLPSG	Gluten	QPFPQQPQQPFPQPQ	Hepatitis B	TALRQAILCWGELMT	Hepatitis C	TTGSPITYSTYGKFL	Influenza A H1N1	NLYGFIIKGRSHLRN	Influenza A H3N2	KLYRKLKREITFHGA	Influenza B	MAKLYGDSKPQKFTS	Insects	QPNLKALREKVLGLP
				Adenovirus	TNVPISIPSRNWAAF	Alphaherpesviridae	YLFLSREILWAAYAE					Arachnid	NKAGVRIYVDIVLNH	Aspergillus	AVVRTLTYNDAKGGT	Betaherpesviridae	LLSIMTLAAMHSKLS	Betaproteobacteria	DERGTSEYNLALGQK	Betulaceae	RAVESYLLAHSDAYN	Clostridiales	IPVASSSKDVQLKNI	Coronavirus	DATSTGNYNYKYRYL			Dengue	LKYSWKTWGKAKMLS	Diabetes	SVTWNPHKMMGVPLQ	Fabaceae	VRKEQQQRGRREEEE	Gammaherpesviridae	SKTSLYNLRRGTALA	Gluten	QQFSQPQQQFPQPQQ	Hepatitis B	VFFLLTRILTIPQSL	Hepatitis C	EGRTWAQPGYPWPLY	Influenza A H1N1	QNADTYVFVGSSRYS	Influenza A H3N2	VYRDEALNNRFQIKG	Influenza B	GRIVVDYMVQKSGKT	Insects	IHKNFSIDLVRNEHP
				Adenovirus	FYLNHTFKKVAITFD	Alphaherpesviridae	ERYAGAETAEYTAAK					Arachnid	NRFLMSAEAFEHLKT	Aspergillus	TDFYFFFGKAEVVMK	Betaherpesviridae	VKSEPVSEIEEVAPE	Betaproteobacteria	TAMVAQINAVNKPQT	Betulaceae	DRVNFKYSFSVIEGG	Clostridiales	DKIIVDYNLQSKITL	Coronavirus	KFNGLTVLPPLLTDD			Dengue	AMTTTLSIPHDLMEL	Diabetes	PQNLEEILMHCQTTL	Fabaceae	GTGNLELVAVRKEQQ	Gammaherpesviridae	LRALLARSHVERTTD	Gluten	QQFIQPQQPFPQQPQ	Hepatitis B	FFLLTKILTIPLSLD	Hepatitis C	GSRPSWGPTDPRRRS	Influenza A H1N1	VSSFERFEIFPKESS	Influenza A H3N2	DHEGRLIQNSLTIEK	Influenza B	SGRIVVDYMVQKSGK	Insects	GELEFEEFVSLASRF
				Adenovirus	GTAYNALAPKGAPNP	Alphaherpesviridae	YATGRLSQAQLMPSP					Arachnid	DGVLACAIATHAKIR	Aspergillus	KYTAAALAAVLPLCS	Betaherpesviridae	NYFKIPNNPRGRASC	Betaproteobacteria	HAFMPNGDWVGSREE	Betulaceae	IKKITFPEGSPFKYV	Clostridiales	GYPKDGNAFNNLDRI	Coronavirus	YLTQDLFLPFYSNVT			Dengue	TSGTYVSAIAQAKAS	Diabetes	KLSGVERANSVTWNP	Fabaceae	NEIRRVLLEENAGGE	Gammaherpesviridae	SNPKFENIAEGLRVL	Gluten	PQPFLPQLPYPQPQS	Hepatitis B	QAVCFLLTKILTIPQ	Hepatitis C	PLVETWKKPDYEPPV	Influenza A H1N1	SLLTEVETYVLSIIP	Influenza A H3N2	GKWMRELVLYDKEEI	Influenza B	PNLLRGYERIRLSNH	Insects	HMAKEDLVANQPNLK
				Adenovirus	LCDRTLWRIPFSSNF	Alphaherpesviridae	LPRFIPENQRTVALY					Arachnid	RFLMSAEAFEHLKTQ	Aspergillus	YTIDWTKDAVTWSID	Betaherpesviridae	MQLIPDDYSNTHSTR	Betaproteobacteria	AQQAAALPASPTWRA	Betulaceae	ITFPEGSPFKYVKER	Clostridiales	ANLYINGVLMGSAEI	Coronavirus	GAALQIPFAMQMAYR			Dengue	KTWAYHGSYETKQTG	Diabetes	KYKIWMHVDAAWGGG	Fabaceae	EHVEELTKHAKSVSK	Gammaherpesviridae	VKLTMEYDDKVSKSH	Gluten	QQPPFSQQQQPVLPQ	Hepatitis B	CFLLTKILTIPQSLD	Hepatitis C	GHITGHRMAWDMMMN	Influenza A H1N1	WIGRTKSNRLRKGFE	Influenza A H3N2	ILFIEEGKIVHTSTL	Influenza B	CTDLDVALGRPKCTG	Insects	MVGTILEMLGHRLDD
				Adenovirus	NNFAMEINLNANLWR	Alphaherpesviridae	LWAAYAEQMMRPDLF					Arachnid	DDGVLACAIATHAKI	Aspergillus	AVLPLCSAQTWSKCN	Betaherpesviridae	GPISGHVLKAVFSRG	Betaproteobacteria	INNVGKTGQAGGETE	Betulaceae	KISNKFHTKGDHEIN	Clostridiales	DDNTIYQYLYAQKSP	Coronavirus	ISNCVADYSVLYNST			Dengue	QQKTDWIPLALTIKG	Diabetes	EVKEKGMAALPRLIA	Fabaceae	TGNLELVAVRKEQQQ	Gammaherpesviridae	GLTLSLLVICSYLFI	Gluten	LQPFPQPELPYPQPQ	Hepatitis B	TSLNFLGGSPVCLGQ	Hepatitis C	CVPCVREGNASRCWV	Influenza A H1N1	VELVRGLPRENTTIW	Influenza A H3N2	ITYGACPRYVKQNTL	Influenza B	ETQMAKLYGDSKPQK	Insects	VGQYIATITQKLVKH
				Adenovirus	PGLVQFARATETYFS	Alphaherpesviridae	ARRRLLVLDAVALER					Arachnid	AFSGVAATESAYLAY	Aspergillus	DTDFYFFFGKAEVVM	Betaherpesviridae	PPWQAGILARNLVPM	Betaproteobacteria	GTAFSLPSDDPLPPP	Betulaceae	LEKISNEIKIVATPD	Clostridiales	YQMYRSLEYQVDAIK	Coronavirus	NIDATSTGNYNYKYR			Dengue	TLSIPHDLMELIDGI	Diabetes	TAGTTVYGAFDPLLA	Fabaceae	QKESHFVSARPQSQS	Gammaherpesviridae	PRSPTVFYNIPPMPL	Gluten	MCNVYIPPYCAMAPF	Hepatitis B	FFWLTRILTIPQSLD	Hepatitis C	LENLVVLNAASVAGA	Influenza A H1N1	HTNEDVKNAIGVLIG	Influenza A H3N2	NATELVQSSSTGRIC	Influenza B	YYTGEHAKAIGNCPI	Insects	YHGYPHCLSGSTDKP
				Adenovirus	ENGWEKDATEFSDKN	Alphaherpesviridae	RADITTVSTFIDLNI					Arachnid	QPNYHAVNIVGYGST	Aspergillus	VRTLTYNDAKGGTRF	Betaherpesviridae	VYALPLKMLNIPSIN	Betaproteobacteria	LGRLSVLPGVDEELA	Betulaceae	DEVDRVNFKYSFSVI	Clostridiales	PVIAALSIAESSTQK	Coronavirus	QMYKTPTLKYFGGFN			Dengue	KDDETENILTVLLKT	Diabetes	GKMIPSDLERRILEA	Fabaceae	MVIVVVNKGTGNLEL	Gammaherpesviridae	LIVDTDSLGNPSLSV	Gluten	QTQQPQQPFPQQPQQ	Hepatitis B	YFKDCLFKDWEELGE	Hepatitis C	EINRVAACLRKLGVP	Influenza A H1N1	GAAGAAVKGVGTMVL	Influenza A H3N2	GKIVHTSTLSGSAQH	Influenza B	KPYYTGEHAKAIGNC	Insects	EFVTLAAKFIIEEDS
				Adenovirus	TFYLNHTFKKVAITF	Alphaherpesviridae	VAVGLRVVCAKYALA					Arachnid	VNIVGYGSTQGVDYW	Aspergillus	TIDTDFYFFFGKAEV	Betaherpesviridae	EPDVYYTSAFVFPTK	Betaproteobacteria	SIEKELKPQAELKQF	Betulaceae	EKEKAVGLLKAVESY	Clostridiales	DLKTYSVQLKLYDDK	Coronavirus	FFAVSKPMGTQTHTM			Dengue	ITEMGRLPTFMTQKA	Diabetes	EILMHCQTTLKYAIK	Fabaceae	IVQIEAKPNTLVLPK	Gammaherpesviridae	DITPYTARNIRDAAC	Gluten	QQQYPSGQGSFQPSQ	Hepatitis B	GFFLLTRILTIPLSL	Hepatitis C	GTRTIASPKGPVIQM	Influenza A H1N1	STKLRLATGLRNIPS	Influenza A H3N2	RSNKSFFSRLNWLTH	Influenza B	AKLYGDSKPQKFTSS	Insects	NMKIHKNFSIDLVRN
				Adenovirus	RTRYFSMWNQAVDSY	Alphaherpesviridae	TVYYAVLERACRSVL					Arachnid	VKFRMIAGQEPVHNW	Aspergillus	YNASKEWADKKVILF	Betaherpesviridae	KISHIMLDVAFTSHE	Betaproteobacteria	RADTLMGAELAARPE	Betulaceae	PAKNIYSFNEIVALW	Clostridiales	ISGFNSSVITYPDAQ	Coronavirus	YLRHGKLRPFERDIS			Dengue	GKTVWFVPSIKAGND	Diabetes	ANSVTWNPHKMMGVP	Fabaceae	KAMVIVVVNKGTGNL	Gammaherpesviridae	VPEQWMFQGAPPSQG	Gluten	FPQQPQQPFPQQPQQ	Hepatitis B	PHHTALRQAILCWGE	Hepatitis C	HGVRVLEDGVNYATG	Influenza A H1N1	ASRYLTDMTIEEMSR	Influenza A H3N2	SPGMMMGMFNMLSTV	Influenza B	RIRLSNHNVINAEKA	Insects	PLYKLVHVFINTQYA
				Adenovirus	YLNHTFKKVAITFDS	Alphaherpesviridae	IEPGVLKVLRTEKQY					Arachnid	EPCIIHRGKPFQLEA	Aspergillus	VATPQETFHTYTIDW	Betaherpesviridae	EQSDEEEEEGAQEER	Betaproteobacteria	QNPQITASVVGYTDS	Betulaceae	IVAAPDGGSILKISN	Clostridiales	QMYRSLEYQVDAIKK	Coronavirus	TPSGTWLTYHGAIKL			Dengue	NKEKVVGRVISSTPL	Diabetes	QPLGDKVNFFRMVIS	Fabaceae	VAVRKEQQQRGRREE	Gammaherpesviridae	YNLRRGTALAIPQCR	Gluten	QPQQPIPVQPQQSFP	Hepatitis B	ALRQAILCWGELMTL	Hepatitis C	IIMFAPTLWARMILM	Influenza A H1N1	LPRGKLSTRGVQIAS	Influenza A H3N2	TLTVPSERGLQRRRF	Influenza B	MHDRTKIRQLPNLLR	Insects	RLKEAIRISKNFKHL
				Adenovirus	THDVTTDRSQRLTLR	Alphaherpesviridae	ALLVVAVGLRVVCAK					Arachnid	EFDAFVAYHIGARIV	Aspergillus	ADSLAKAISAKVPES	Betaherpesviridae	TERKTPRVTGGGAMA	Betaproteobacteria	DNALATVNNLQATLG	Betulaceae	VDRVNFKYSFSVIEG	Clostridiales	WLRVPKVSASHLEQY	Coronavirus	KQYGECLGDINARDL			Dengue	TAGILKRWGTIKKSK	Diabetes	KGMAALPRLIAFTSE	Fabaceae	NFGKLFEVKPDKKNP	Gammaherpesviridae	DYQPLGTQDPSLYLG	Gluten	QPQLPYPQPQSQVLQ	Hepatitis B	GFFLLTKILTIPKSL	Hepatitis C	MFDSSVLCECYDAGC	Influenza A H1N1	ECRTFFLTQGALLND	Influenza A H3N2	TAKAMEQMAGSSEQA	Influenza B	SDSETQMAKLYGDSK	Insects	GYITTNVLREILKEL
				Adenovirus	GNNFAMEINLNANLW	Alphaherpesviridae	LVVAVGLRVVCAKYA					Arachnid	FSGVAATESAYLAYR	Aspergillus	YSDNSGSWQSIKFDG	Betaherpesviridae	QDALPGPCIASTPKK	Betaproteobacteria	FETVTEASFPGKWKI	Betulaceae	LLKAVESYLLAHSDA	Clostridiales	VYKLVKAKWLGTVNT	Coronavirus	VRGWVFGSTMNNKSQ			Dengue	LAPTRVVAAEMEEAL	Diabetes	LLMSRKHKWKLSGVE	Fabaceae	HVEELTKHAKSVSKK	Gammaherpesviridae	GLRVLLARSHVERTT	Gluten	VYIPPYCTIAPFGIF	Hepatitis B	QAVCFLLTKILKIPQ	Hepatitis C	SMSYSWTGALVTPCA	Influenza A H1N1	AVAVLKYNGIITETI	Influenza A H3N2	SFFSRLNWLTHLKFK	Influenza B	KSKPYYTGEHAKAIG	Insects	VLGLPAIKAWVAKRP
				Adenovirus	ISIPSRNWAAFRGWA	Alphaherpesviridae	YTSTLLPPELSDTTN					Arachnid	REALAQTHSAIAVII	Aspergillus	KNHLEFSSAETVLKH	Betaherpesviridae	FFDIDLLLQRGPQYS	Betaproteobacteria	ADAPQRFAFADDKAF	Betulaceae	GIKYMVIQGEAGAVI	Clostridiales	QLKLYDDKNASLGLV	Coronavirus	RAAEIRASANLAATK			Dengue	PTRVVASEMAEALKG	Diabetes	SLQPLALEGSLQKRG	Fabaceae	LELVAVRKEQQQRGR	Gammaherpesviridae	GPQPGPLRESIVCYF	Gluten	QQPQLPFPQQPQQPF	Hepatitis B	AGFFLLTKILTIPKS	Hepatitis C	GWAGWLLSPRGSRPS	Influenza A H1N1	IISLMLQIGNIISIW	Influenza A H3N2	KTRSAYERMCNILKG	Influenza B	HSDSETQMAKLYGDS	Insects	GVIHFHNWRPIFRRN
				Adenovirus	GYDPYYTYSGSIPYL	Alphaherpesviridae	AIERYAGAETAEYTA					Arachnid	GVLACAIATHAKIRD	Aspergillus	HVPEYIEKLPEIRAK	Betaherpesviridae	RNGFTVLCPKNMIIK	Betaproteobacteria	GINSNINSLVAQQNL	Betulaceae	TNFEIEASFGVEASE	Clostridiales	IVSYNTKNKPLNFNY	Coronavirus	AALQIPFAMQMAYRF			Dengue	VNKEKVVGRVISSTP	Diabetes	LLVREEGLMQNCNQM	Fabaceae	NAEFNEIRRVLLEEN	Gammaherpesviridae	RPFFHPVGEADYFEY	Gluten	TQQPQQPFPQQPQQP	Hepatitis B	GFFLLTRILTIPQSL	Hepatitis C	FFTELDGVRLHRFAP	Influenza A H1N1	RESRNPGNAEFEDLT	Influenza A H3N2	TKGILGFVFTLTVPS	Influenza B	QSGRIVVDYMVQKSG	Insects	PSRGSFYVPVESTAP
				Adenovirus	EYLSPGLVQFARATE	Alphaherpesviridae	LFLSREILWAAYAEQ					Arachnid	GRTIIQHDNGYQPNY	Aspergillus	LAASTYTADFTSASA	Betaherpesviridae	VDEEYRFISDATFVD	Betaproteobacteria	IGNYTQINAASVGLR	Betulaceae	RVNFKYSFSVIEGGA	Clostridiales	GAGSLQPLALEGSLQ	Coronavirus	AQKFNGLTVLPPLLT			Dengue	KEKVVGRVISSTPLA	Diabetes	ATDLLPACDGERPTL	Fabaceae	LQNHRIVQIEAKPNT	Gammaherpesviridae	LIWMYYHGQRHSDEH	Gluten	NVYIPPYCAMAPFGI	Hepatitis B	WASVRFSWLSLLVPF	Hepatitis C	QMWKCLIRLKPTLHG	Influenza A H1N1	KMNTQFTAVGKEFNH	Influenza A H3N2	SFDMSNEGSYFFGDN	Influenza B	IRLSNHNVINAEKAP	Insects	LIDDVLAILPLDDLK
				Adenovirus	QSMPNRPNYIAFRDN	Alphaherpesviridae	TGRLSQAQLMPSPPM					Arachnid	TFVVSTVDLMTRYGF	Aspergillus	DWTKDAVTWSIDGAV	Betaherpesviridae	HELLVLVKKAQLNRH	Betaproteobacteria	AIDAAKSQVANDNAV			Clostridiales	RDLKTYSVQLKLYDD	Coronavirus	SFEIDKGIYQTSNFR			Dengue	LTLNLITEMGRLPTF	Diabetes	SPGSGFWSFGSEDGS	Fabaceae	LEAAFNAEFNEIRRV	Gammaherpesviridae	PGPQPGPLRESIVCY	Gluten	VYIPPYCAMAPFGIF	Hepatitis B	KPTDGNCTCIPIPSS	Hepatitis C	IQYLAGLSTLPGNPA	Influenza A H1N1	SKGDVFVIREPFISC	Influenza A H3N2	VMLCEPTIIERNITE	Influenza B	NCTDLDVALGRPKCT	Insects	KEAIRISKNFKHLPK
				Adenovirus	DREDTAYSYKARFTL	Alphaherpesviridae	RRLLVLDAVALERWP					Arachnid	ELRVKIAELQKLQHE	Aspergillus	STYTADFTSASALDQ	Betaherpesviridae	VQYRFISDATFVDET	Betaproteobacteria	QAELKQFHAEQALEL			Clostridiales	SHLEQYGTNEYSIIS	Coronavirus	AFLAVFQSATKIIAL			Dengue	SQQKTDWIPLALTIK	Diabetes	HATDLLPACDGERPT	Fabaceae	QNHRIVQIEAKPNTL	Gammaherpesviridae	KFENIAEGLRALLAR	Gluten	YIPPYCAMAPFGIFG	Hepatitis B	FFLLTKILTIPQSLD	Hepatitis C	NIIMFAPTLWARMIL	Influenza A H1N1	SRNPGNAEFEDLTFL	Influenza A H3N2	KIRSGKSSIMRSDAP	Influenza B	PQKVWCASGRSKVIK	Insects	NRFETSAKIFMEKTL
				Adenovirus	LLLDSIGDRTRYFSM	Alphaherpesviridae	FLHLYLFLSREILWA					Arachnid	CWAFSGVAATESAYL	Aspergillus	TIDWTKDAVTWSIDG	Betaherpesviridae	EHPTFTSQYRIQGKL	Betaproteobacteria	ATQNRQDAVKFMAPQ			Clostridiales	IKIKNEDLTFIAEKN	Coronavirus	TECANLLLQYGSFCT			Dengue	EKVVGRVISSTPLAE	Diabetes	ALLVREEGLMQNCNQ	Fabaceae	EEGSNREVRRYTARL	Gammaherpesviridae	KTSLYNLRRGIALAV	Gluten	QPQQPFPQQPQQSFP	Hepatitis B	AVCFLLTKILKIPQS	Hepatitis C	KVLIDILAGYGAGVA	Influenza A H1N1	GLRNIPSIQSRGLFG	Influenza A H3N2	LTVPSERGLQRRRFV	Influenza B	KTGTITYQRGILLPQ	Insects	FYQLWKRIDHIVQKY
				Adenovirus	PTLLYVLFEVFDVVR	Alphaherpesviridae	ILWAAYAEQMMRPDL					Arachnid	VELEEELRVVGNNLK	Aspergillus	AAVLPLCSAQTWSKC	Betaherpesviridae	MLNIPSINVHHYPSA	Betaproteobacteria	SQKITYQADTLFDFD			Clostridiales	IIKTIDNFLEKRYEK	Coronavirus	CSQNPLAELKCSVKS			Dengue	ILKRWGTIKKSKANV	Diabetes	ELAEYLYNIIKNREG	Fabaceae	NNPFYFPSRRFSTRY	Gammaherpesviridae	VTVCSFDDGVDLPPW	Gluten	QQQFIQPQQPFPQQP			Hepatitis C	GCSGGAYDIIICDEC	Influenza A H1N1	TDLEALMEWLKTRPI	Influenza A H3N2	VLVNTYQWIIRNWEA	Influenza B	GDSKPQKFTSSANGV	Insects	DLVANQPNLKALREK
				Adenovirus	QQSMPNRPNYIAFRD	Alphaherpesviridae	LCTMLDTWNEDLFSG					Arachnid	DPCIIHRGKPFTLEA	Aspergillus	ETFHTYTIDWTKDAV	Betaherpesviridae	DQYVKVYLESFCEDV	Betaproteobacteria	VGDAQMEAVSLGKEK			Clostridiales	IAEKNSFSEEPFQDE	Coronavirus	CANLLLQYGSFCTQL			Dengue	PTRVVAAEMEEAMKG	Diabetes	KCLELAEYLYNIIKN	Fabaceae	NNFGKLFEVKPDKKN	Gammaherpesviridae	GGSKTSLYNLRRGTA	Gluten	QQPQQPFPQQPQQPF			Hepatitis C	VGVVCAAILRRHVGP	Influenza A H1N1	DPNNMDRAVKLYRKL	Influenza A H3N2	LVQSSSTGRICDSPH	Influenza B	TYQRGILLPQKVWCA	Insects	QIIHTSNYLGTEKTL
				Adenovirus	YKARFTLAVGDNRVL	Alphaherpesviridae	ALCTMLDTWNEDLFS					Arachnid	YEQQIRIMTAKLKEA	Aspergillus	YFKYTAAALAAVLPL	Betaherpesviridae	KMLNIPSINVHHYPS	Betaproteobacteria	NTDERGTSEYNLALG			Clostridiales	PKDGNAFNNLDRILR	Coronavirus	QDLFLPFYSNVTGFH			Dengue	SRAIWYMWLGARFLE	Diabetes	LIKCDERGKMIPSDL	Fabaceae	HRIVQIEAKPNTLVL	Gammaherpesviridae	DGEPDMPPGAIEQGP	Gluten	PQQPQQPFPQQPQQS			Hepatitis C	RHVGPGEGAVQWMNR	Influenza A H1N1	ITNKVNSVIEKMNTQ	Influenza A H3N2	LVGDTPRKNDSSSSS	Influenza B	CLNCTDLDVALGRPK	Insects	FLNFLEANGLNAIDF
				Adenovirus	ATETYFSLNNKFRNP	Alphaherpesviridae	VAMSRRYDRAQKGFL					Arachnid	DALVMIDSHDLRVGH	Aspergillus	KSVRIENANPAESYT	Betaherpesviridae	SHIMLDVAFTSHEHF	Betaproteobacteria	IKRDTGETVRHEIDH			Clostridiales	KDGNAFNNLDRILRV	Coronavirus	RHGKLRPFERDISNV			Dengue	NAEPETPNMDVIGER	Diabetes	VTWNPHKMMGVPLQC	Fabaceae	SQLERANLRPCEQHL	Gammaherpesviridae	ENIAEGLRVLLARSH	Gluten	QQPQQPFPQPQQPIP			Hepatitis C	LLSCLTVPASAYQVR	Influenza A H1N1	LSQMSKEVNARIEPF	Influenza A H3N2	RKTRSAYERMCNILK	Influenza B	ILLPQKVWCASGRSK	Insects	EAIRISKNFKHLPKV
				Adenovirus	VDREDTAYSYKARFT	Alphaherpesviridae	VVAVGLRVVCAKYAL					Arachnid	YQIAFSRGNRAFIAI	Aspergillus	TYSDNSGSWQSIKFD	Betaherpesviridae	IPDDYSNTHSTRYVT	Betaproteobacteria	LDQDGLGLGRLGLRH			Clostridiales	CDWYFVPTDEGWTND	Coronavirus	SPAQDIWGTSAAAYF			Dengue	GNEWITDFVGKTVWF	Diabetes	QNLEEILMHCQTTLK	Fabaceae	NKGTGNLELVAVRKE	Gammaherpesviridae	SRDELLHTRAASLLY	Gluten	TPIQPQQPFPQQPQQ			Hepatitis C	AHLHAPTGSGKSTKV	Influenza A H1N1	WKKRILRTQESECVC	Influenza A H3N2	RITYGACPRYVKQNT	Influenza B	FHSDSETQMAKLYGD	Insects	ETSAKIFMEKTLKLA
				Adenovirus	EINLNANLWRNFLYS	Alphaherpesviridae	PELVPEDPEDSALLE					Arachnid	QGGCGSCWAFSGVAA	Aspergillus	DTVYATINGVLVSWI	Betaherpesviridae	VYYTSAFVFPTKDVA	Betaproteobacteria	VTAGASAPEVLAQAV			Clostridiales	MYRSLEYQVDAIKKI	Coronavirus	IYQTSNFRVVPSGDV			Dengue	GILKRWGTIKKSKAN	Diabetes	GGLLMSRKHKWKLSG	Fabaceae	FNAEFNEIRRVLLEE	Gammaherpesviridae	LKDAIKDLVMTKPAP	Gluten	PQQPFPQQPQQPFPQ			Hepatitis C	KRYISWCLWWLQYFL	Influenza A H1N1	TGNLVVPRYAFAMER	Influenza A H3N2	DPNNMDKAVKLYRKL	Influenza B	LNCTDLDVALGRPKC	Insects	KEAVRISNNLKHSPK
				Adenovirus	SIGDRTRYFSMWNQA	Alphaherpesviridae	IERYAGAETAEYTAA					Arachnid	SELRRVDIAVVSRKE	Aspergillus	VDVVAVLAYNDAYVM	Betaherpesviridae	ELVCSMENTRATKMQ	Betaproteobacteria	DVPIDPTSIEYLENT			Clostridiales	GINGKAIHLVNNESS	Coronavirus	IVAYTMSLGADSSIA			Dengue	SGSSPILSITISEDG	Diabetes	SRKHKWKLSGVERAN	Fabaceae	RSRQFQNLQNHRIVQ	Gammaherpesviridae	KTSLYNLRRGIALAI	Gluten	QPQQPFPQQQQPLIQ			Hepatitis C	GENCGYRRCRASGVL	Influenza A H1N1	EKVRSQLKNNAKEIG	Influenza A H3N2	RRMVQAMRAVGTHPS	Influenza B	QLPNLLRGYERIRLS	Insects	EVVKANGGYLAAGKL
				Adenovirus	LNHTFKKVAITFDSS	Alphaherpesviridae	PANPGLIIGALAGST					Arachnid	VRPFKMHGNSDIKLM	Aspergillus	DEVDWEVLGGDTTQV	Betaherpesviridae	KVYLESFCEDVPSGK	Betaproteobacteria	NKLSKLAFIAATAVM			Clostridiales	GVVLLLEYIPEITLP	Coronavirus	TQDLFLPFYSNVTGF			Dengue	VTDFKGKTVWFVPSI	Diabetes	RPTLAFLQDVMNILL	Fabaceae	AMVIVVVNKGTGNLE	Gammaherpesviridae	HLIVDTDSLGNPSLS	Gluten	PQQPQQPFPQQQQPL			Hepatitis C	DIRTEEAIYQCCDLD	Influenza A H1N1	KPEIAIRPKVRDQEG	Influenza A H3N2	FGAIAGFIENGWEGM	Influenza B	RGILLPQKVWCASGR	Insects	DDVLAILPIEDLKAL
				Adenovirus	CNMTKDWFLVQMLAN	Alphaherpesviridae	MLDTWNEDLFSGFPT					Arachnid	DNGYGYFAANIDLMM	Aspergillus	LGGGYSYAFNNAVEN	Betaherpesviridae	HYPSAAERKHRHLPV	Betaproteobacteria	QSTLRVRLASTSAQR			Clostridiales	IYQQKYQFDKDSNGQ	Coronavirus	GFMKQYGECLGDINA			Dengue	LNLITEMGRLPTFMT	Diabetes	YLYNIIKNREGYEMV	Fabaceae	GDVFIMPAAHPVAIN	Gammaherpesviridae	CIVSRGGPKVKRPPI	Gluten	PQPQQPQLPFPQQPQ			Hepatitis C	LTRDPTTPLARAAWE	Influenza A H1N1	PAHKSQLVWMACHSA	Influenza A H3N2	GLVGDTPRKNDSSSS			Insects	MSPNNLVPECDVTAM
				Adenovirus	DPYYTYSGSIPYLDG	Alphaherpesviridae	LLVLDAVALERWPRD					Arachnid	LLALSAVYARPSSIK	Aspergillus	LDGFNWAVNDIVSKG	Betaherpesviridae	FKVIIKPPVPPAPIM	Betaproteobacteria	GALRVGGATVGYYNT			Clostridiales	GSGWSVSLKGNNLIW	Coronavirus	GVKDYVVVHGYFTEV			Dengue	MAVGMVSILASSLLK	Diabetes	AFLQDVMNILLQYVV	Fabaceae	NILVIQQGQATVTVA	Gammaherpesviridae	VFYNIPPMPLPPSQL	Gluten	QQPTPIQPQQPFPQQ			Hepatitis C	SILGIGTVLDQAETA	Influenza A H1N1	GRLIQNSLTIERMVL	Influenza A H3N2	AVKLYRKLKREITFH			Insects	FNMSPNNLVPECDVT
				Adenovirus	DEPTLLYVLFEVFDV	Alphaherpesviridae	HVNDMLGRIAVAWCE					Arachnid	GKPFQLEAVFEANQN	Aspergillus	QETFHTYTIDWTKDA	Betaherpesviridae	AHELVCSMENTRATK	Betaproteobacteria	AKAAHGEGVKRAAGD			Clostridiales	LTFIAEKNSFSEEPF	Coronavirus	AFNCTFEYISDAFSL			Dengue	DVNKEKVVGRVISST	Diabetes	ERANSVTWNPHKMMG	Fabaceae	QRSRQFQNLQNHRIV	Gammaherpesviridae	PQCFWEMRAGREITQ	Gluten	QQPQQPFPQQQQPLI			Hepatitis C	EVPSTEDLVNLLPAI	Influenza A H1N1	SSVSSFERFEIFPKT	Influenza A H3N2	NSFFSRLNWLTHLKF			Insects	LIDDVIAILPVDELY
				Adenovirus	VDCYINLGARWSLDY	Alphaherpesviridae	ATGRLSQAQLMPSPP					Arachnid	DGRTIIQHDNGYQPN	Aspergillus	GLAASTYTADFTSAS	Betaherpesviridae	QYSEHPTFTSQYRIQ	Betaproteobacteria	VCGLSANNIFKLMTE			Clostridiales	FIAEKNSFSEEPFQD	Coronavirus	LLRSTSQKSIVAYTM			Dengue	HTGKEIVDLMCHATE	Diabetes	TLAFLQDVMNILLQY	Fabaceae	QFQNLQNHRIVQIEA	Gammaherpesviridae	PLRESIVCYFMVFLQ	Gluten	IPVQPQQSFPQQSQQ			Hepatitis C	AGWLLSPRGSRPSWG	Influenza A H1N1	NLNDATYQRTRALVR	Influenza A H3N2	FSRLNWLTHLKFKYP			Insects	GYHGYPHCLSGSTDK
				Adenovirus	TAYSYKARFTLAVGD	Alphaherpesviridae	LVPEDPEDSALLEDP					Arachnid	IGIKDLRAFQHYDGR	Aspergillus	ARVIYTYPNKVFCGI	Betaherpesviridae	YPSAAERKHRHLPVA	Betaproteobacteria	VYTEGKGKRNPVTGN			Clostridiales	ILGCDWYFVPTDEGW	Coronavirus	FNGLTVLPPLLTDDM			Dengue	PTRVVAAEMEEALRG	Diabetes	SFDRSTKVIDFHYPN	Fabaceae	DVFIMPAAHPVAINA	Gammaherpesviridae	PPVVRMFMRERQLPQ	Gluten	PFPQQPQQPFPQPQQ			Hepatitis C	RGREILLGPADGMVS	Influenza A H1N1	KLRGVAPLHLGKCNI	Influenza A H3N2	PGMMMGMFNMLSTVL			Insects	AVRISNNLKHSPKVL
				Adenovirus	YYTYSGSIPYLDGTF	Alphaherpesviridae	ARAADAADDRPHRPA					Arachnid	RKDLDIFEQYNLEMA	Aspergillus	IENANPAESYTYSDN	Betaherpesviridae	AVIHASGKQMWQARL	Betaproteobacteria	TAYIIQSDLGGGALP			Clostridiales	TNSVDDALINSTKIY	Coronavirus	MAYRFNGIGVTQNVL			Dengue	ENLLLGVGLAMATTL	Diabetes	HPRYFNQLSTGLDMV	Fabaceae	VIVVVNKGTGNLELV	Gammaherpesviridae	NRGWMQRIRRRRRRR	Gluten	QQPIPVQPQQSFPQQ			Hepatitis C	AVAYYRGLDVSVIPT	Influenza A H1N1	SQLVWMACNSAAFED	Influenza A H3N2	KAVKLYRKLKREITF			Insects	TQKLVKHYKISMANI
				Adenovirus	REDTAYSYKARFTLA	Alphaherpesviridae	YPYDEFVLATGDFVY					Arachnid	SCWAFSGVAATESAY	Aspergillus	YTMYVKSVRIENANP	Betaherpesviridae	DVEEDLTMTRNPQPF	Betaproteobacteria	GNTVIFSAHGVSKAV			Clostridiales	VIAALSIAESSTQKE	Coronavirus	FMKQYGECLGDINAR			Dengue	NREGKIVGLYGNGVV	Diabetes	QKGFVPFLVSATAGT	Fabaceae	FQNLQNHRIVQIEAK	Gammaherpesviridae	PEQWMFQGAPPSQGT	Gluten	QLQPFPQPQLPYPQP			Hepatitis C	RRSRNLGKVIDTLTC	Influenza A H1N1	GRQEKNPSLRMKWMM	Influenza A H3N2	IYNGRLVDSIVSWSK			Insects	KYSEIIGLDPARPSF
				Adenovirus	YSYKARFTLAVGDNR	Alphaherpesviridae	ELVPEDPEDSALLED					Arachnid	YVGHDEFDAFVAYHI	Aspergillus	PPNKGLAASTYTADF	Betaherpesviridae	LSIMTLAAMHSKLSP	Betaproteobacteria	AAQDRSIGAAQMTAA			Clostridiales	IPFSYSKNLDCWVDN	Coronavirus	VKQMYKTPTLKYFGG			Dengue	ILTEIASLPTYLSSR	Diabetes	NILLQYVVKSFDRST	Fabaceae	KESHFVSARPQSQSQ	Gammaherpesviridae	PQPGPLRESIVCYFM	Gluten	LPQPQQPQQPFPQSQ			Hepatitis C	GGVEHRLEAACNWTR	Influenza A H1N1	TFHGAKEIALSYSAG	Influenza A H3N2	AIAGFIENGWEGMVD			Insects	DELAYVAQVWANQCQ
				Adenovirus	WSYMHISGQDASEYL	Alphaherpesviridae	HAPAAPANPGLIIGA					Arachnid	ITSARLFRVSRNGIF	Aspergillus	AVTWSIDGAVVRTLT	Betaherpesviridae	ALSTPFLMEHTMPVT	Betaproteobacteria	GDAQMEAVSLGKEKP			Clostridiales	NFTVSFWLRVPKVSA	Coronavirus	KSFEIDKGIYQTSNF			Dengue	KAINVLRGFRKEIGR	Diabetes	PGSGFWSFGSEDGSG	Fabaceae	VVNKGTGNLELVAVR	Gammaherpesviridae	TDGGGGHSHDSGHGG	Gluten	QQPQQPFPQQPQQSF			Hepatitis C	QTRGLLGCIITSLTG	Influenza A H1N1	LVVPRYAFAMERNAG	Influenza A H3N2	LQINRQVIVDRGNRS			Insects	VIHFHNWRPIFRRNV
				Adenovirus	NSTGNMGVLAGQASQ	Alphaherpesviridae	LLVVAVGLRVVCAKY					Arachnid	KAFNKSYATFEDEEA	Aspergillus	TMEAVGAYDVIVNGD	Betaherpesviridae	PEPDFTIQYRNKIID	Betaproteobacteria	RQLLPQQTKLGAVEQ			Clostridiales	KNKPLNFNYSLDKII	Coronavirus	KQMYKTPTLKYFGGF			Dengue	KNPHAKKQDVVVLGS	Diabetes	LEEILMHCQTTLKYA	Fabaceae	KGTGNLELVAVRKEQ	Gammaherpesviridae	PGAIEQGPADDPGEG	Gluten	QQFLQPQQPFPQQPQ			Hepatitis C	HIDAHFLSQTKQSGE	Influenza A H1N1	SSVSSFERFEIFPKE	Influenza A H3N2	QIEVTNATELVQSSS			Insects	DFERWRPIFRQNWGN
						Alphaherpesviridae	AAPANPGLIIGALAG					Arachnid	SSIKTFEEYKKAFNK	Aspergillus	KGLAASTYTADFTSA	Betaherpesviridae	NPWASLPGSLGDILY	Betaproteobacteria	MHGAPIYVRHEIVHN			Clostridiales	LPVIAALSIAESSTQ	Coronavirus	FFSTFKCYGVSATKL			Dengue	SGTYVSAIAQAKASQ	Diabetes	FTYEIAPVFVLLEYV	Fabaceae	FIMPAAHPVAINASS	Gammaherpesviridae	YGGSKTSLYNLRRGI	Gluten	PFTQPQQPTPIQPQQ			Hepatitis C	PINALSNSLLRHHNL	Influenza A H1N1	KFLLMDSLKLSIEDP	Influenza A H3N2	TAAQRAMVDQVRESR			Insects	YTPNMYFKDVVIFHK
						Alphaherpesviridae	VPEDPEDSALLEDPA					Arachnid	EIYNMVKFRMIAGQE	Aspergillus	NPAESYTYSDNSGSW	Betaherpesviridae	RRIEEICMKVFAQYI	Betaproteobacteria	TQSMSAAKIGGGMVQ			Clostridiales	ETTGVVLLLEYIPEI	Coronavirus	NFRAILTAFSPAQDI			Dengue	RKLTIMDLHPGSGKT	Diabetes	PLGDKVNFFRMVISN	Fabaceae	FNEIRRVLLEENAGG	Gammaherpesviridae	IKATVCSFDDGVDLP	Gluten	PQQPFPQQPQQSFPQ			Hepatitis C	TPCAAEEQKLPINAL	Influenza A H1N1	CRTFFLTQGALLNDK	Influenza A H3N2	ELIRMVKRGINDRNF			Insects	TEWGYHGYPHCLSGS
						Alphaherpesviridae	ALNARGVLLLSTRDL					Arachnid	RAFQHYDGRTIIQHD	Aspergillus	VLPLCSAQTWSKCNP	Betaherpesviridae	MDDLPLNVGLPIIGV	Betaproteobacteria	TAASPSFQTLALSTS			Clostridiales	YQQKYQFDKDSNGQY	Coronavirus	QKFNGLTVLPPLLTD			Dengue	IKDDETENILTVLLK	Diabetes	NTNMFTYEIAPVFVL	Fabaceae	VNKGTGNLELVAVRK	Gammaherpesviridae	AQEILSDNSEISVFP	Gluten	QPQQPFPQQPQQPQQ			Hepatitis C	VDFSLDPTFTIETIT	Influenza A H1N1	TVLEKNVTVTHSVNL	Influenza A H3N2	GQTSVQPTFSVQRNL			Insects	FHNWRPIFRRNVDNL
						Alphaherpesviridae	WAAYAEQMMRPDLFD					Arachnid	IEFRFYKEITNVFRG	Aspergillus	IDWTKDAVTWSIDGA	Betaherpesviridae	TPRVTGGGAMAGAST	Betaproteobacteria	RNSDGWAAGADASVA			Clostridiales	LEQYGTNEYSIISSM	Coronavirus	IDATSTGNYNYKYRY			Dengue	VTEIGRVPSHLAHRT	Diabetes	PSLRTLEDNEERMSR	Fabaceae	LFEVKPDKKNPQLQD	Gammaherpesviridae	DSGHESDSNSNEGRH	Gluten	QYPSGQGSFQPSQQN			Hepatitis C	APLGGAARALAHGVR	Influenza A H1N1	GFEMIWDPNGWTDTD	Influenza A H3N2	MVQAMRAVGTHPSSS			Insects	MVGTILEMLGTRLDQ
						Alphaherpesviridae	LYVFVVYFNGHVEAV					Arachnid	CIIHRGKPFQLEAVF	Aspergillus	TNGSQFFITTVVTSW	Betaherpesviridae	HIMLDVAFTSHEHFG	Betaproteobacteria	GAAWSSGSTGQETTQ			Clostridiales	LKLYDDKNASLGLVG	Coronavirus	LTTTSTALGKLQDVV			Dengue	EIVDLMCHATFTMRL	Diabetes	VCFWYIPPSLRTLED	Fabaceae	GKLFEVKPDKKNPQL	Gammaherpesviridae	MLVLLILAYRRRWRR	Gluten	QPQQPFPQQPQQTYP			Hepatitis C	LTHIDAHFLSQTKQS	Influenza A H1N1	GMVDGWYGYHHQNEQ	Influenza A H3N2	RRSNNSFFSRLNWLT			Insects	WGYYGYPYCFNMSPN
						Alphaherpesviridae	PFAATANPWASQRFS					Arachnid	NIVGYGSTQGVDYWI	Aspergillus	SDDLDEVDWEVLGGD	Betaherpesviridae	MDVNYFKIPNNPRGR	Betaproteobacteria	PLYTEIRLRADTLMG			Clostridiales	KVFSTPIPFSYSKNL	Coronavirus	QTSNFRVVPSGDVVR			Dengue	TFTMRLLSPVRVPNY	Diabetes	GIVEQCCTSICSLYQ	Fabaceae	AFNAEFNEIRRVLLE	Gammaherpesviridae	PPAAGPPAAGPRILA	Gluten	TQPQQPTPIQPQQPF			Hepatitis C	TIFKIRMYVGGVEHR	Influenza A H1N1	VASQARQMVQAMRAI	Influenza A H3N2	IVKPGDILLINSTGN			Insects	ANIRLIGHSLGAHAS
						Alphaherpesviridae	APANPGLIIGALAGS					Arachnid	QQYDIKYTWNVPKIA	Aspergillus	GAEFTVAKQGDAPTI	Betaherpesviridae	CSMENTRATKMQVIG	Betaproteobacteria	LGKEKPVALGHDEAS			Clostridiales	PEITLPVIAALSIAE	Coronavirus	TGFHTINHTFGNPVI			Dengue	KVVGLYGNGVVTRSG	Diabetes	SGVERANSVTWNPHK	Fabaceae	EAAFNAEFNEIRRVL	Gammaherpesviridae	KDAIKDLVMTKPAPT	Gluten	FPQQPQQPFPQPQQP			Hepatitis C	GCSFSIFLLALLSCL	Influenza A H1N1	GMRILVRGNSPVFNY	Influenza A H3N2	KWMRELVLYDKEEIR			Insects	NDFLKTGHYTQMVWA
						Alphaherpesviridae	QQGVTVDSIGMLPRF					Arachnid	NYHAVNIVGYGSTQG	Aspergillus	YPNKVFCGIVAHQRG	Betaherpesviridae	IHNPAVFTWPPWQAG	Betaproteobacteria	CKSGVKLDEHANQGD			Clostridiales	KNITDYMYLTNAPSY	Coronavirus	LKPIFKLPLGINITN			Dengue	RIKDDETENILTVLL	Diabetes	FLHATDLLPACDGER			Gammaherpesviridae	RSPTVFYNIPPMPLP	Gluten	QPQQPFPQQPQQPYP			Hepatitis C	NLPYLVAYQATVCAR	Influenza A H1N1	PNFSCIENFRAYVDG	Influenza A H3N2	RSGYSGIFSVEGKSC			Insects	VRISNNLKHSPKVLS
						Alphaherpesviridae	PPLYATGRLSQAQLM					Arachnid	LKAATAFMLAWNYGV	Aspergillus	GGRLAFQEFMIVPDS	Betaherpesviridae	RPHERNGFTVLCPKN	Betaproteobacteria	TLEATYRRAAQDASR			Clostridiales	EYIPEITLPVIAALS	Coronavirus	IRAAEIRASANLAAT			Dengue	KLTVVVGDIIGVLEQ	Diabetes	LYNIIKNREGYEMVF			Gammaherpesviridae	FLQTHIFAEVLKDAI	Gluten	YPSGQGSFQPSQQNP			Hepatitis C	AEAAGRRLARGSPPS	Influenza A H1N1	TLVEPGDKITFEATG	Influenza A H3N2	VIPNIGSRPRIRNIP			Insects	YGYPYCFNMSPNNLV
						Alphaherpesviridae	REILWAAYAEQMMRP					Arachnid	DTNWGDNGYGYFAAN	Aspergillus	ENANPAESYTYSDNS	Betaherpesviridae	YQEFFWDANDIYRIF	Betaproteobacteria	IVDPDNTIQHVSVNN			Clostridiales	IPLYKKMEAVKLRDL	Coronavirus	LNTLVKQLSSNFGAI			Dengue	PETPNMDVIGERIKR	Diabetes	CLELAEYLYNIIKNR			Gammaherpesviridae	SLYNLRRGIALAIPQ	Gluten	AMCNVYIPPYCAMAP			Hepatitis C	QVLKEVKAAASKVKA	Influenza A H1N1	VDHMAIIKKYTSGRQ	Influenza A H3N2	CTVVMTDGSASGKAD			Insects	ISDFRAAIANYHYDA
												Arachnid	WGDNGYGYFAANIDL	Aspergillus	TYTIDWTKDAVTWSI	Betaherpesviridae	RGSSYMPLIALSLHE	Betaproteobacteria	DLAVGLDAPGTPRRL			Clostridiales	LFLQWVRDIIDDFTN	Coronavirus	NCTFEYISDAFSLDV			Dengue	TFHTMWHVTRGAVLM	Diabetes	LMSRKHKWKLSGVER			Gammaherpesviridae	LVMLVLLILAYRRRW	Gluten	QQPFPQQPQQPFPQT			Hepatitis C	WTGALVTPCAAEEQK	Influenza A H1N1	ISFWFMCSNGSLQCR	Influenza A H3N2	PEKQTRGIFGAIAGF			Insects	LKEAIRISKNFKHLP
												Arachnid	AFQHYDGRTIIQHDN	Aspergillus	KAEVVMKAAPGTGVV	Betaherpesviridae	PWQAGILARNLVPMV	Betaproteobacteria	ALARVIETPVLPLRF			Clostridiales	FWLRVPKVSASHLEQ	Coronavirus	LRSTSQKSIVAYTMS			Dengue	EPETPNMDVIGERIK	Diabetes	MYAMMIARFKMFPEV			Gammaherpesviridae	IEQGPADDPGEGPST	Gluten	PQQPQQPFPLQPQQP			Hepatitis C	VDQDLVGWPAPQGSR	Influenza A H1N1	LGAISFWMCSNGSLQ	Influenza A H3N2	KREITFHGAKEIALS			Insects	RWRPIFRQNWGNMKI
												Arachnid	PCIIHRGKPFTLEAL	Aspergillus	SDPDARFSKSIGWAD	Betaherpesviridae	DAVIHASGKQMWQAR	Betaproteobacteria	QTLALSTSATSALSA			Clostridiales	LRDLKTYSVQLKLYD	Coronavirus	QNPLAELKCSVKSFE			Dengue	KQIANELNYILWENN	Diabetes	VNFFRMVISNPAATH			Gammaherpesviridae	HDITPYTARNIRDAA	Gluten	PSGQGSFQPSQQNPQ			Hepatitis C	AAWETARHTPVNSWL	Influenza A H1N1	TVDHMAIIKKYTSGR	Influenza A H3N2	AWSSSSCHDGKAWLH			Insects	EEFCTLASRFLVEED
												Arachnid	NAMDEIIKSTDAEPA	Aspergillus	YFALEAYAFDIAAPG	Betaherpesviridae	LESHSASKAFSMSEI	Betaproteobacteria	DPTSIEYLENTSFAE			Clostridiales	AALSIAESSTQKEKI	Coronavirus	RGWVFGSTMNNKSQS			Dengue	LTEIASLPTYLSSRA	Diabetes	TTVYGAFDPLLAVAD			Gammaherpesviridae	GSKTSLYNLRRGIAL	Gluten	PQQPIPVQPQQSFPQ			Hepatitis C	HAQDATSILGIGTVL	Influenza A H1N1	TIWTSGSSISFCGVN	Influenza A H3N2	WSYNAELLVALENQH			Insects	EWGYHGYPHCLSGST
												Arachnid	IVGYGSTQGVDYWIV	Aspergillus	TADFTSASALDQWEV	Betaherpesviridae	IFLEVQAIRETVELR	Betaproteobacteria	LQTSFEPLAMMLRQA			Clostridiales	PDAQLVPGINGKAIH	Coronavirus	FEIDKGIYQTSNFRV			Dengue	RNLTIMDLHPGSGKT	Diabetes	LPRLIAFTSEHSHFS			Gammaherpesviridae	GPGPQPGPLRESIVC	Gluten	PIQPQQPFPQQPQQP			Hepatitis C	VKFPGGGQIVGGVYL	Influenza A H1N1	RRIWRQANNGDDATA	Influenza A H3N2	WTIVKPGDILLINST			Insects	GNQNFLTVFDSTSCN
												Arachnid	FKNRFLMSAEAFEHL	Aspergillus	AVLAYNDAYVMSAWG	Betaherpesviridae	PEDLDTLSLAIEAAI	Betaproteobacteria	KIATRLSVFALAGAL			Clostridiales	GLGAIREDNNITLKL	Coronavirus	PIFKLPLGINITNFR			Dengue	SSQQKTDWIPLALTI	Diabetes	SHLVEALYLVCGERG			Gammaherpesviridae	VFLQTHIFAEVLKDA	Gluten	QQPFPQQQQPLIQPY			Hepatitis C	WAGWLLSPRGSRPSW	Influenza A H1N1	ILVVLLYTFATANAD	Influenza A H3N2	TRSAYERMCNILKGK			Insects	SGTVDFDEFMEMMTG
												Arachnid	YARPSSIKTFEEYKK	Aspergillus	DDLDEVDWEVLGGDT	Betaherpesviridae	ETRLLQTGIHVRVSQ	Betaproteobacteria	ADDSVVRTQLLARLQ			Clostridiales	NLQSKITLPNDRTTP	Coronavirus	SIVAYTMSLGADSSI			Dengue	TLVTFKNPHAKKQDV	Diabetes	CACDQKPCSCSKVDV			Gammaherpesviridae	PHDITPYTARNIRDA	Gluten	QPFPQQPQQPYPQQP			Hepatitis C	NYATGNLPGCSFSIF	Influenza A H1N1	SNRLRKGFEMIWDPN	Influenza A H3N2	DRQNATEIRASVGKM			Insects	ERWRPIFRQNWGNMK
												Arachnid	PSSIKTFEEYKKAFN	Aspergillus	KDAVTWSIDGAVVRT	Betaherpesviridae	PLNVGLPIIGVMLVL	Betaproteobacteria	GPLSASDASALQQEV			Clostridiales	TELKKLESKINKVFS	Coronavirus	NAFNCTFEYISDAFS			Dengue	NRKGKIVGLYGNGVV	Diabetes	WKLSGVERANSVTWN			Gammaherpesviridae	PGPGPQPGPLRESIV	Gluten	PFPQQPQQPFPQQPQ			Hepatitis C	LQVLKEVKAAASKVK	Influenza A H1N1	SRNGFEMIWDPNGWT	Influenza A H3N2	AAEAMEIASQARRMV			Insects	SPNNLVPECDVTAMH
												Arachnid	ISFVKNGPLSRADLD	Aspergillus	DAVTWSIDGAVVRTL	Betaherpesviridae	VRHRIKEHMLKKYTQ	Betaproteobacteria	TQTGAYQAMVSIDNA			Clostridiales	SYKQIYQQKYQFDKD	Coronavirus	STFFSTFKCYGVSAT			Dengue	REGEKKKLRPRWLDR	Diabetes	KQKGFVPFLVSATAG			Gammaherpesviridae	IWMYYHGQRHSDEHH	Gluten	QQYPSGQGSFQPSQQ			Hepatitis C	VEGEVQIVSTAAQTF	Influenza A H1N1	EAMEVASQARQMVQA	Influenza A H3N2	CPRYVKQNTLKLATG			Insects	RLEFDEFVTLAAKFI
												Arachnid	LVKGQQYDIKYTWNV	Aspergillus	DLDEVDWEVLGGDTT	Betaherpesviridae	PVLPHETRLLQTGIH	Betaproteobacteria	LKKKGAIFVEELEEV			Clostridiales	GLKFIIKRYTPNNEI	Coronavirus	FRSDTLYLTQDLFLP			Dengue	GTYVSAIAQAKASQE	Diabetes	MNILLQYVVKSFDRS			Gammaherpesviridae	PGPLRESIVCYFMVF	Gluten	PQPQLPYPQPQSQVL			Hepatitis C	TVDFSLDPTFTIETI	Influenza A H1N1	YVKQLTKLATGMRNV	Influenza A H3N2	VNRITYGACPRYVKQ			Insects	AEYVQIIHTSNYLGT
												Arachnid	NDQYIFRSLSTFKNT	Aspergillus	ESDDLDEVDWEVLGG	Betaherpesviridae	PFTIPSMHQVLDEAI	Betaproteobacteria	EREAALERVRAELAA			Clostridiales	EYQVDAIKKIIDYEY	Coronavirus	LTQDLFLPFYSNVTG			Dengue	RKEIGRMLNILNRRR	Diabetes	YDLSYDTGDKALQCG			Gammaherpesviridae	VMLVLLILAYRRRWR	Gluten	QPQLPFPQQPQQPFP			Hepatitis C	HSTDATSILGIGTVL	Influenza A H1N1	QEGRINYYWTLLEPG	Influenza A H3N2	EKQTRGIFGAIAGFI			Insects	FLLSYGEKDFEDYRF
												Arachnid	IVLNHMTGAQSGKGT	Aspergillus	YNDAYVMSAWGKANQ	Betaherpesviridae	MTRNPQPFMRPHERN	Betaproteobacteria	AGKQKLDELAAKIQG			Clostridiales	YIKANSKFIGITELK	Coronavirus	EIDKGIYQTSNFRVV			Dengue	KEGERKKLRPRWLDA	Diabetes	AKQKGFVPFLVSATA			Gammaherpesviridae	AGLTLSLLVICSYLF	Gluten	PQAQGSVQPQQLPQF			Hepatitis C	LLVGSATLCSALYVG	Influenza A H1N1	IGNIISIWISHSIQL	Influenza A H3N2	KHENRMVLASTTAKA			Insects	YGSIFHFYRLLVGHV
												Arachnid	EYWILTAAHCVAGQT	Aspergillus	ATPQETFHTYTIDWT	Betaherpesviridae	KQMWQARLTVSGLAW	Betaproteobacteria	ETVTEASFPGKWKII			Clostridiales	PVASSSKDVQLKNIT	Coronavirus	GWVFGSTMNNKSQSV			Dengue	LLGVGLAMATTLQLP	Diabetes	SYQPLGDKVNFFRMV			Gammaherpesviridae	PTVFYNIPPMPLPPS	Gluten	QPQQQYPSGQGSFQP			Hepatitis C	CSFSIFLLALLSCLT	Influenza A H1N1	YQILAIYSTVASSLV	Influenza A H3N2	SRLNWLTHLKYKYPA			Insects	EEFVSLASRFLVEED
												Arachnid	GIKDLRAFQHYDGRT	Aspergillus	ANPAESYTYSDNSGS	Betaherpesviridae	EDSDNEIHNPAVFTW	Betaproteobacteria	ITASVVGYTDSTGSA			Clostridiales	IHLVNNESSEVIVHK	Coronavirus	KMKELSPRWYFYYLG			Dengue	DLVTEIGRVPSHLAH	Diabetes	CDQKPCSCSKVDVNY			Gammaherpesviridae	RESIVCYFMVFLQTH	Gluten	QPFPQPELPYPQPQS			Hepatitis C	PPLVETWKKPDYEPP	Influenza A H1N1	EKMNTQFTAVGKEFN	Influenza A H3N2	KFQTAAQRAMVDQVR			Insects	NLEIDMIVDTISDFR
												Arachnid	SIKTFEEYKKAFNKS	Aspergillus	IPINYNASKEWADKK	Betaherpesviridae	IYYVRVVEVRQMQYD	Betaproteobacteria	NSLQRIRQLAVQASN			Clostridiales	CIKIKNEDLTFIAEK	Coronavirus	GFHTINHTFGNPVIP			Dengue	DQAEISGSSPILSIT	Diabetes	NMFTYEIAPVFVLLE			Gammaherpesviridae	SPTVFYNIPPMPLPP	Gluten	FLQPQQPFPQQPQQP			Hepatitis C	TLLFNILGGWVAAQL	Influenza A H1N1	HLECRTFFLTQGALL	Influenza A H3N2	IVHTSTLSGSAQHVE			Insects	FERWRPIFRQNWGNM
												Arachnid	GKYKLEKSEKFDEFL	Aspergillus	HTYTIDWTKDAVTWS	Betaherpesviridae	RHHVGIEKPNPSEGE	Betaproteobacteria	NLAQQAAALPASPTW			Clostridiales	NYSLDKIIVDYNLQS	Coronavirus	ANKEGIVWVATEGAL			Dengue	IALDLVTEIGRVPSH	Diabetes	LSYDTGDKALQCGRH			Gammaherpesviridae	QKRAAPPTVSPSDTG	Gluten	QLQPFPQPELPYPQP			Hepatitis C	SHARPRWIWFCLLLL	Influenza A H1N1	VPRYAFAMERNAGSG	Influenza A H3N2	QINGKLNRLIGKTNE			Insects	CFNMSPNNLVPECDV
												Arachnid	ARPSSIKTFEEYKKA	Aspergillus	TACGIPINYNASKEW	Betaherpesviridae	RIPHFYRVRREVPRT	Betaproteobacteria	KVYTEGKGKRNPVTG			Clostridiales	QKTTIDKISDVSTIV					Dengue	KKQDVVVLGSQEGAM	Diabetes	VREEGLMQNCNQMHA			Gammaherpesviridae	VPPGAIEQGPADDPG	Gluten	NPQAQGSVQPQQLPQ			Hepatitis C	RAAWETARHTPVNSW	Influenza A H1N1	GVGTMVMELVRMIKR	Influenza A H3N2	SGLVGDTPRKNDSSS			Insects	WGYHGYPHCLSGSTD
												Arachnid	ASIKTFEEFKKAFNK	Aspergillus	TWSIDGAVVRTLTYN	Betaherpesviridae	FTSHEHFGLLCPKSI	Betaproteobacteria	KAVRDDGRALARADA			Clostridiales	DTEYYLIPVASSSKD					Dengue	DDETENILTVLLKTA	Diabetes	FFRMVISNPAATHQD			Gammaherpesviridae	PYTARNIRDAACRAV	Gluten	PQQPFPLQPQQPFPQ			Hepatitis C	CDECHSTDATSILGI	Influenza A H1N1	GHTNEDVKNAIGVLI	Influenza A H3N2	TPASRYITDMTIEEL			Insects	PNNLVPECDVTAMHE
												Arachnid	TGLPLMYKFGDNLVV	Aspergillus	TPQETFHTYTIDWTK	Betaherpesviridae	TSQYRIQGKLEYRHT	Betaproteobacteria	RHEIDHGGERMSDEH			Clostridiales	VITYPDAQLVPGING					Dengue	NLLLGVGLAMATTLQ	Diabetes	LQPLALEGSLQKRGI			Gammaherpesviridae	TSLYNLRRGTALAIP	Gluten	FTQPQQPTPIQPQQP			Hepatitis C	VSARRGREILLGPAD	Influenza A H1N1	LKNDLLENLQAYQKR	Influenza A H3N2	TIVKPGDILLINSTG			Insects	SMPFGKTPVLEIDGK
												Arachnid	VMDKIYVWIGNQFAE	Aspergillus	VKSVRIENANPAESY	Betaherpesviridae	DEDSDNEIHNPAVFT	Betaproteobacteria	LGLKHRVTLRKATLA			Clostridiales	IEVYKLVKAKWLGTV					Dengue	FRKEIGRMLNILNRR	Diabetes	KPCSCSKVDVNYAFL			Gammaherpesviridae	FENIAEGLRVLLARS	Gluten	IQPQQPFPQQPQQPQ			Hepatitis C	FSLDPTFTIETITLP	Influenza A H1N1	TRIYQILAIYSTVAS	Influenza A H3N2	LTKGILGFVFTLTVP			Insects	YVAQVWANQCQYGHD
												Arachnid	LESVKYVQSNGGAIN	Aspergillus	ALAAVLPLCSAQTWS	Betaherpesviridae	VPSGKLFMHVTLGSD	Betaproteobacteria	GALAGGGKGAAIGAG			Clostridiales	FIGITELKKLESKIN					Dengue	LDFELIKTEAKQPAT	Diabetes	VILIKCDERGKMIPS			Gammaherpesviridae	PKFENIAEGLRVLLA	Gluten	FPQPQLPYPQPQSQV			Hepatitis C	GAGTRTIASPKGPVI	Influenza A H1N1	NVKNLYEKVRSQLKN	Influenza A H3N2	EIRRIWRQANNGEDA
												Arachnid	PASIKTFEEFKKAFN			Betaherpesviridae	PHFYRVRREVPRTVN	Betaproteobacteria	QEAPARQHRIDMHGM			Clostridiales	NILMQYIKANSKFIG					Dengue	MTTTLSIPHDLMELI	Diabetes	YAFLHATDLLPACDG			Gammaherpesviridae	NPKFENIAEGLRVLL	Gluten	QPQQPTPIQPQQPFP			Hepatitis C	VGSATLCSALYVGDL	Influenza A H1N1	AMEVASQARQMVQAM	Influenza A H3N2	KADTKILFIEEGKIV
												Arachnid	SAVYARPSSIKTFEE			Betaherpesviridae	LKMLNIPSINVHHYP	Betaproteobacteria	LQIDKDPHKVDIKKL			Clostridiales	NSVDDALINSTKIYS					Dengue	RKELLVTFKNAHAKK	Diabetes	SYDTGDKALQCGRHV			Gammaherpesviridae	CNIKATVCSFDDGVD	Gluten	PQPQQPQQPFPQSQQ			Hepatitis C	STYGKFLADGGCSGG	Influenza A H1N1	EGRMNYYWTLVEPGD	Influenza A H3N2	EGRIQDLEKYVEDTK
												Arachnid	CHYMKCPLVKGQQYD			Betaherpesviridae	RLLQTGIHVRVSQPS	Betaproteobacteria	DAVSTQPNPENVAQV			Clostridiales	DIISDISGFNSSVIT					Dengue	GFRKEIGRMLNILNR	Diabetes	MSRKHKWKLSGVERA			Gammaherpesviridae	PPGVINDQQLHHLPS	Gluten	QFIQPQQPFPQQPQQ			Hepatitis C	VRVLEDGVNYATGNL	Influenza A H1N1	GKNTDLEVLMEWLKT	Influenza A H3N2	GILGFVFTLTVPSER
												Arachnid	FDFLLMERIHEQIKK			Betaherpesviridae	DEEYRFISDATFVDE	Betaproteobacteria	GDQVHICIVDKQWNL			Clostridiales	LKFIIKRYTPNNEID					Dengue	NLITEMGRLPTFMTQ	Diabetes	MFTYEIAPVFVLLEY			Gammaherpesviridae	SILQTNFKSLSSTEF	Gluten	FIQPQQPFPQQPQQT			Hepatitis C	QKLETFWAKHMWNFI	Influenza A H1N1	NLEYQIGYICSGIFG	Influenza A H3N2	VQRNLPFEKSTIMAA
												Arachnid	TNWGDNGYGYFAANI			Betaherpesviridae	NSYMPLIALSLHENG	Betaproteobacteria	ERSNTLVEFRQTVQT			Clostridiales	HLEQYGTNEYSIISS					Dengue	KEGEKKKLRPRWLDA	Diabetes	GAGSLQPLALEGSLQ			Gammaherpesviridae	IAEGLRVLLARSHVE					Hepatitis C	LPYLVAYQATVCARA	Influenza A H1N1	GNEKKAKLANVVRKM	Influenza A H3N2	SDAPIGKCNSECITP
												Arachnid	PCIIHRGKPFQLEAV			Betaherpesviridae	ESHSASKAFSMSEIG	Betaproteobacteria	LIETQHFQQLERHLA			Clostridiales	AIREDNNITLKLDRC					Dengue	TDWIPLALTIKGLNP	Diabetes	MMIARFKMFPEVKEK			Gammaherpesviridae	QTHIFAEVLKDAIKD					Hepatitis C	YYKRYISWCLWWLQY	Influenza A H1N1	FLDRLRRDQKSLKGR	Influenza A H3N2	TFSVQRNLPFEKSTI
												Arachnid	TWNVPKIAPKSENVV			Betaherpesviridae	TLSLAIEAAIQDLRN	Betaproteobacteria	RLERYECTPGTAHYA			Clostridiales	TNEYSIISSMKKHSL					Dengue	HVNAEPETPNMDVIG	Diabetes	EEILMHCQTTLKYAI			Gammaherpesviridae	DGGRRKKGGWFGKHR					Hepatitis C	KWVPGAVYTFYGMWP	Influenza A H1N1	EITFHGAKEIALSYS	Influenza A H3N2	TVLGVSILNLGQKKY
												Arachnid	KNRFLMSAEAFEHLK			Betaherpesviridae	FDIDLLLQRGPQYSE	Betaproteobacteria	VSLDELNQLLSKDFS			Clostridiales	VFSTPIPFSYSKNLD					Dengue	AEPETPNMDVIGERI	Diabetes	DTGDKALQCGRHVDV			Gammaherpesviridae	SKTSLYNLRRGIALA					Hepatitis C	WQKLETFWAKHMWNF	Influenza A H1N1	AIYSKDNSVRIGSKG	Influenza A H3N2	EQAAEAMEIASQARR
												Arachnid	FLESLKYVEANKGAI			Betaherpesviridae	KEHMLKKYTQTEEKF	Betaproteobacteria	SLRRAQAVKSYLVSK			Clostridiales	SGWSVSLKGNNLIWT					Dengue	AFLRFLTIPPTAGIL	Diabetes	SGFWSFGSEDGSGDS			Gammaherpesviridae	GSILQTNFKSLSSTE					Hepatitis C	TCGSSDLYLVTRHAD	Influenza A H1N1	GQISIQPTFSVQRNL	Influenza A H3N2	FAPFSKDNSIRLSAG
												Arachnid	LEAVFEANQNTKTAK			Betaherpesviridae	AGILARNLVPMVATV	Betaproteobacteria	DGRALARADAALAAV			Clostridiales	KPLNFNYSLDKIIVD					Dengue	KEIGRMLNILNRRRS	Diabetes	NLEEILMHCQTTLKY			Gammaherpesviridae	PAQPPPGVINDQQLH					Hepatitis C	KQKALGLLQTASRQA	Influenza A H1N1	LDIWTYNAELLVLLE	Influenza A H3N2	ILRGSVAHKSCLPAC
												Arachnid	EHRWREIYNMVKFRM			Betaherpesviridae	TKPEVISVMKRRIEE	Betaproteobacteria	PYARQQAIDLVANAL			Clostridiales	HNGQIGNDPNRDILI					Dengue	TTTLSIPHDLMELID	Diabetes	RANSVTWNPHKMMGV			Gammaherpesviridae	PTCNIKATVCSFDDG					Hepatitis C	GHRMAWDMMMNWSPT	Influenza A H1N1	YQRTRALVRTGMDPR	Influenza A H3N2	YWTIVKPGDILLINS
												Arachnid	IPIGHTFFFIWRIKQ			Betaherpesviridae	EDVPSGKLFMHVTLG	Betaproteobacteria	TAVMAASASAQSVPA			Clostridiales	IAALSIAESSTQKEK							Diabetes	LVREEGLMQNCNQMH			Gammaherpesviridae	YNLRRGIALAIPQCR					Hepatitis C	GGRHLIFCRSKKKCD	Influenza A H1N1	ILYDKEEIRRIWRQA	Influenza A H3N2	KGILGFVFTLTVPSE
												Arachnid	GGCGSCWAFSGVAAT			Betaherpesviridae	GIYYIRVVEVRQMQY	Betaproteobacteria	KVAIDSSGAAWSSGS			Clostridiales	RVPKVSASHLEQYGT							Diabetes	KWKLSGVERANSVTW			Gammaherpesviridae	TDDSGHESDSNSNEG					Hepatitis C	LLFLLLADARVCSCL	Influenza A H1N1	SLMLQIGNIISIWAS	Influenza A H3N2	AGFIENGWEGMVDGW
												Arachnid	SRGNRAFIAINLQKN			Betaherpesviridae	LGSDVEEDLTMTRNP	Betaproteobacteria	RWAYFAVRDHAFMPN			Clostridiales	IIDDFTNESSQKTTI							Diabetes	VMNILLQYVVKSFDR			Gammaherpesviridae	LRESIVCYFMVFLQT					Hepatitis C	LVAYQATVCARAQAP	Influenza A H1N1	EMSRDWFMLMPKQKV	Influenza A H3N2	RGIFGAIAGFIENGW
												Arachnid	PNYHAVNIVGYGSTQ			Betaherpesviridae	TVLCPKNMIIKPGKI	Betaproteobacteria	PIDPTSIEYLENTSF			Clostridiales	VPYIGPALNIVKQGY							Diabetes	LLQYVVKSFDRSTKV			Gammaherpesviridae	NIAEGLRALLARSHV					Hepatitis C	LVVGVVCAAILRRHV	Influenza A H1N1	ARQMVQAMRAIGTHP	Influenza A H3N2	SCKRRSNNSFFSRLN
												Arachnid	RIYVDIVLNHMTGAQ			Betaherpesviridae	LFFFDIDLLLQRGPQ	Betaproteobacteria	LSKDFSKMPDDVQTR			Clostridiales	LCIKIKNEDLTFIAE							Diabetes	KVNFFRMVISNPAAT			Gammaherpesviridae	AEGLRVLLARSHVER					Hepatitis C	IPFYGKAIPLEVIKG	Influenza A H1N1	EEMSRDWFMLMPKQK	Influenza A H3N2	QINRQVIVDRGNRSG
												Arachnid	GFMVKTAAKTLKPTF			Betaherpesviridae	GIYYVRVVEVRQMQY	Betaproteobacteria	ARNGSNVRYLLVVEP			Clostridiales	GAIREDNNITLKLDR							Diabetes	FDRSTKVIDFHYPNE			Gammaherpesviridae	GAIEQGPADDPGEGP					Hepatitis C	VAHLHAPTGSGKSTK	Influenza A H1N1	ASYKIFKIEKGKVTK	Influenza A H3N2	PNNMDKAVKLYRKLK
												Arachnid	ATESAYLAYRNTSLD			Betaherpesviridae	KLFMHVTLGSDVEED	Betaproteobacteria	QAARTGGPEMAFGDV			Clostridiales	YRSLEYQVDAIKKII							Diabetes	SVILIKCDERGKMIP			Gammaherpesviridae	IIFIFRRDLLCPLGA					Hepatitis C	LGALTGTYVYNHLTP	Influenza A H1N1	SHLECRTFFLTQGAL	Influenza A H3N2	LIAPRGYFKIRSGKS
												Arachnid	IDNDIALIKLKSPMK			Betaherpesviridae	YVYALPLKMLNIPSI	Betaproteobacteria	LSKLAFIAATAVMAA			Clostridiales	VQLKNITDYMYLTNA							Diabetes	AFLHATDLLPACDGE			Gammaherpesviridae	EDLPCIVSRGGPKVK					Hepatitis C	VWKDLLEDNVTPIDT	Influenza A H1N1	SKFLLMDSLKLSIED	Influenza A H3N2	VKLYRKLKREITFHG
												Arachnid	PRVMSSYFWNQIIKD			Betaherpesviridae	MHVTLGSDVEEDLTM	Betaproteobacteria	QQMKGDLLQSGGQIG			Clostridiales	SDVSTIVPYIGPALN							Diabetes	MIPSDLERRILEAKQ			Gammaherpesviridae	TYHLIVDTDSLGNPS					Hepatitis C	AEVIAPAVQTNWQKL	Influenza A H1N1	VTTTNPLIRHENRMV	Influenza A H3N2	SRLNWLTHLKFKYPA
												Arachnid	CIIHRGKPFTLEALF			Betaherpesviridae	INVHHYPSAAERKHR	Betaproteobacteria	SASDASALQQEVAQQ			Clostridiales	AIHLVNNESSEVIVH							Diabetes	RGKMIPSDLERRILE			Gammaherpesviridae	TVFYNIPPMPLPPSQ					Hepatitis C	GVEHRLEAACNWTRG	Influenza A H1N1	FEMIWDPNGWTGTDN	Influenza A H3N2	MITQFESLKIYRDSL
												Arachnid	FKLSSVILEDGKEVE			Betaherpesviridae	ADAVIHASGKQMWQA	Betaproteobacteria	QQMKSLSTKSMSIEK			Clostridiales	DVQLKNITDYMYLTN							Diabetes	AEYLYNIIKNREGYE			Gammaherpesviridae	ILCFVMAARQRLQDI					Hepatitis C	GTYVYNHLTPLRDWA	Influenza A H1N1	QRRRFVQNALNGNGD	Influenza A H3N2	WAIRTRSGGNTNQQR
												Arachnid	NFLESLKYVEANKGA			Betaherpesviridae	PDDYSNTHSTRYVTV	Betaproteobacteria	VGSPNSSNSSRLREV			Clostridiales	PKVSASHLEQYGTNE							Diabetes	YNIIKNREGYEMVFD			Gammaherpesviridae	LPCIVSRGGPKVKRP					Hepatitis C	REGNASRCWVAMTPT	Influenza A H1N1	DNGAVAVLKYNGIIT	Influenza A H3N2	FFSRLNWLTHLKYKY
												Arachnid	NGKLHLSLIDPSTLS			Betaherpesviridae	HETRLLQTGIHVRVS	Betaproteobacteria	AVFGSSTAGTGTAAS			Clostridiales	FNNFTVSFWLRVPKV							Diabetes	YQPLGDKVNFFRMVI			Gammaherpesviridae	KFENIAEGLRVLLAR					Hepatitis C	LRAYMNTPGLPVCQD	Influenza A H1N1	LDCIRPCFWVELIRG	Influenza A H3N2	HTIEDVKNAIGVLIG
												Arachnid	WAFSGVAATESAYLA			Betaherpesviridae	SSYMPLIALSLHENG	Betaproteobacteria	MHLVESVEDVRRLEL			Clostridiales	DLTFIAEKNSFSEEP							Diabetes	KIWMHVDAAWGGGLL			Gammaherpesviridae	MVFLQTHIFAEVLKD					Hepatitis C	KLETFWAKHMWNFIS	Influenza A H1N1	RIWRQANNGDDATAG	Influenza A H3N2	TSVQPTFSVQRNLPF
												Arachnid	FEGRLLKAATAFMLA			Betaherpesviridae	TRATKMQVIGDQYVK	Betaproteobacteria	QAAALPASPTWRAYR			Clostridiales	DFTNESSQKTTIDKI							Diabetes	YVVKSFDRSTKVIDF			Gammaherpesviridae	SLYNLRRGTALAIPQ					Hepatitis C	STWVLVGGVLAALAA	Influenza A H1N1	DQEGRINYYWTLLEP	Influenza A H3N2	SVQRNLPFEKSTIMA
												Arachnid	LKIATAKLEEASQSA			Betaherpesviridae	QMWQARLTVSGLAWT	Betaproteobacteria	ATANAKCDGALVAQA			Clostridiales	NGLKFIIKRYTPNNE							Diabetes	GSGFWSFGSEDGSGD			Gammaherpesviridae	SIVCYFMVFLQTHIF					Hepatitis C	LAHGVRVLEDGVNYA	Influenza A H1N1	LLRAFTEEGAIVGEI	Influenza A H3N2	RASVGKMIDGIGRFY
												Arachnid	RGKPFQLEAVFEANQ			Betaherpesviridae	LPVADAVIHASGKQM	Betaproteobacteria	FTFVCPTEIVEFAKL			Clostridiales	KMEAVKLRDLKTYSV							Diabetes	QKPCSCSKVDVNYAF			Gammaherpesviridae	ESIVCYFMVFLQTHI					Hepatitis C	GEIPFYGKAIPLEVI	Influenza A H1N1	MVQAMRAIGTHPSSS	Influenza A H3N2	VLASTTAKAMEQMAG
												Arachnid	LESLKYVEANKGAIN			Betaherpesviridae	MSIYVYALPLKMLNI	Betaproteobacteria	NLNGSQGALSQAITR			Clostridiales	KGLDIYYKAFKITDR							Diabetes	ASPGSGFWSFGSEDG			Gammaherpesviridae	TSLYNLRRGIALAIP					Hepatitis C	RNTNRRPQDVKFPGG	Influenza A H1N1	PRYVKQLTKLATGMR	Influenza A H3N2	NLIAPRGYFKIRSGK
												Arachnid	IYPPDVKQIREALTQ			Betaherpesviridae	DDYSNTHSTRYVTVK	Betaproteobacteria	PLRFEDRGDQVHICI			Clostridiales	SGFNSSVITYPDAQL							Diabetes	RMVISNPAATHQDID			Gammaherpesviridae	GPLRESIVCYFMVFL					Hepatitis C	AACLRKLGVPPLRAW	Influenza A H1N1	EIDGVKLESTRIYQI	Influenza A H3N2	SFFSRLNWLTHLKYK
												Arachnid	HYMKCPLVKGQQYDI			Betaherpesviridae	LLQTGIHVRVSQPSL	Betaproteobacteria	FVEELEEVPSGNTVI			Clostridiales	WVRDIIDDFTNESSQ							Diabetes	ACDQKPCSCSKVDVN			Gammaherpesviridae	GQTYHLIVDTDSLGN					Hepatitis C	FTGLTHIDAHFLSQT	Influenza A H1N1	NQRIITYENSTWVNH	Influenza A H3N2	LYDKEEIRRIWRQAN
												Arachnid	TIYSNVANLRNWIIS			Betaherpesviridae	NVHHYPSAAERKHRH	Betaproteobacteria	AALPDALAFARACAM			Clostridiales	YNGLKFIIKRYTPNN							Diabetes	LHATDLLPACDGERP			Gammaherpesviridae	NPKFENIAEGLRALL					Hepatitis C	WNFISGIQYLAGLST	Influenza A H1N1	VMELVRMIKRGINDR	Influenza A H3N2	TNATELVQSSSTGRI
												Arachnid	DIKYTWNVPKIAPKS			Betaherpesviridae	EEDLTMTRNPQPFMR	Betaproteobacteria	LVRIAPVIGACMARQ			Clostridiales	KNEDLTFIAEKNSFS							Diabetes	TSEHSHFSLKKGAAA			Gammaherpesviridae	YGGSKTSLYNLRRGT					Hepatitis C	VFSQMETKLITWGAD	Influenza A H1N1	VVAITDWSGYSGSFV	Influenza A H3N2	FTLTVPSERGLQRRR
												Arachnid	VVVTVKLIGDNGVLA			Betaherpesviridae	SLLSIMTLAAMHSKL	Betaproteobacteria	TDGERATLDVPLTAP			Clostridiales	YRRLYNGLKFIIKRY							Diabetes	KMIPSDLERRILEAK			Gammaherpesviridae	EQWMFQGAPPSQGTD					Hepatitis C	TDATSILGIGTVLDQ	Influenza A H1N1	PITIGKCPKYVKSTK	Influenza A H3N2	ASTTAKAMEQMAGSS
												Arachnid	QYDIKYTWNVPKIAP			Betaherpesviridae	VCSMENTRATKMQVI	Betaproteobacteria	VPLTAPTANDTPLAD			Clostridiales	MQYIKANSKFIGITE							Diabetes	KGFVPFLVSATAGTT			Gammaherpesviridae	SDDELPYIDPNMEPV					Hepatitis C	GNASRCWVAMTPTVA	Influenza A H1N1	TFEATGNLVVPRYAF	Influenza A H3N2	RLNWLTHLKYKYPAL
												Arachnid	RPASIKTFEEFKKAF			Betaherpesviridae	PVSEIEEVAPEEEED	Betaproteobacteria	AMAAASTRDEAAHRS			Clostridiales	AVKLRDLKTYSVQLK							Diabetes	KSFDRSTKVIDFHYP			Gammaherpesviridae	TLSLLVICSYLFISR					Hepatitis C	AIKSLTERLYVGGPL	Influenza A H1N1	AITDWSGYSGSFVQH	Influenza A H3N2	ELVQSSSTGRICDSP
												Arachnid	CHFMKCPLVKGQQYD			Betaherpesviridae	NIEFFTKNSAFPKTT	Betaproteobacteria	LRQALARVIETPVLP			Clostridiales	GLDIYYKAFKITDRI							Diabetes	NYAFLHATDLLPACD			Gammaherpesviridae	NIKATVCSFDDGVDL					Hepatitis C	TPLLYRLGAVQNEIT	Influenza A H1N1	SVKQDVVAITDWSGY	Influenza A H3N2	KSFFSRLNWLTHLKY
												Arachnid	RGIEYIQHNGVVQES			Betaherpesviridae	SLIYINENTKILEVE	Betaproteobacteria	LSPRAALIAATAACV			Clostridiales	STKIYSYFPSVISKV							Diabetes	ILLQYVVKSFDRSTK			Gammaherpesviridae	PPGAIEQGPADDPGE					Hepatitis C	SLDPTFTIETITLPQ	Influenza A H1N1	EELREQLSSVSSFER	Influenza A H3N2	KDWILWISFAISCFL
												Arachnid	LALSAVYARPSSIKT			Betaherpesviridae	VEEDLTMTRNPQPFM	Betaproteobacteria	RRLELPDPERVALVT			Clostridiales	GPALNIVKQGYEGNF							Diabetes	DLSYDTGDKALQCGR			Gammaherpesviridae	QQRPVMFVSRVPAKK					Hepatitis C	NALSNSLLRHHNLVY	Influenza A H1N1	IEPFLKTTPRPIRLP	Influenza A H3N2	RISIYWTIVKPGDIL
												Arachnid	SLLALSAVYARPSSI			Betaherpesviridae	MQVIGDQYVKVYLES	Betaproteobacteria	TPAFTPLLNDLATTL			Clostridiales	IGSGWSVSLKGNNLI							Diabetes	VVKSFDRSTKVIDFH			Gammaherpesviridae	DYQPLGTQDQSLYLG					Hepatitis C	HHNLVYSTTSRSACQ	Influenza A H1N1	GKLSQMSKEVNARIE	Influenza A H3N2	LSPGMMMGMFNMLST
												Arachnid	TAIAVIIGIKDLRAF			Betaherpesviridae	LRQYDPVAALFFFDI	Betaproteobacteria	VTEASFPGKWKIIYF			Clostridiales	ELKKLESKINKVFST							Diabetes	PRLIAFTSEHSHFSL			Gammaherpesviridae	PSMPFASDYSQGAFT					Hepatitis C	MSTNPKPQRKTKRNT	Influenza A H1N1	RVLSFIKGTKVLPRG	Influenza A H3N2	STTAKAMEQMAGSSE
												Arachnid	SNVANLRNWIISNTV			Betaherpesviridae	PQPFMRPHERNGFTV	Betaproteobacteria	QQQGADRAEQKEDEN			Clostridiales	LQWVRDIIDDFTNES							Diabetes	MAALPRLIAFTSEHS			Gammaherpesviridae	DDSGHESDSNSNEGR					Hepatitis C	ITGHRMAWDMMMNWS	Influenza A H1N1	KYVKSTKLRLATGLR	Influenza A H3N2	SRISIYWTIVKPGDI
												Arachnid	IAVIIGIKDLRAFQH			Betaherpesviridae	LLQRGPQYSEHPTFT	Betaproteobacteria	FAYWHHRAKVEAEER			Clostridiales	QKRSYQMYRSLEYQV							Diabetes	VKSFDRSTKVIDFHY			Gammaherpesviridae	EGLRVLLARSHVERT					Hepatitis C	HAVGIFRAAVCTRGV	Influenza A H1N1	RYTYRCHRGDTQIQT	Influenza A H3N2	PNIGSRPRIRNIPSR
												Arachnid	EIDLRQMRTVTPIRM			Betaherpesviridae	DNSYMPLIALSLHEN	Betaproteobacteria	LRLAFAMLMIGALAA			Clostridiales	WIEVYKLVKAKWLGT							Diabetes	HKWKLSGVERANSVT			Gammaherpesviridae	KTSLYNLRRGTALAI					Hepatitis C	SLTERLYVGGPLTNS	Influenza A H1N1	QIQTRRSFEIKKLWD	Influenza A H3N2	PIYRRVDGKWMRELV
												Arachnid	ARKNFLESVKYVQSN			Betaherpesviridae	DVQYRFISDATFVDE	Betaproteobacteria	VEDWISRRGSDPVSL			Clostridiales	SASHLEQYGTNEYSI							Diabetes	LAEYLYNIIKNREGY			Gammaherpesviridae	NLRRGIALAIPQCRL					Hepatitis C	RRHWTTQDCNCSIYP	Influenza A H1N1	YEGRLIQNSLTIERM	Influenza A H3N2	PASRYITDMTIEELS
												Arachnid	SGRKFQPNQIIKLKQ			Betaherpesviridae	IDVQYRFISDATFVD	Betaproteobacteria	AGSGAQRVELARPKP			Clostridiales	PLYKKMEAVKLRDLK							Diabetes	AGSLQPLALEGSLQK			Gammaherpesviridae	SGHESDSNSNEGRHH					Hepatitis C	ETTMRSPVFTDNSSP	Influenza A H1N1	MNPNQKIITIGSVCM	Influenza A H3N2	IASQARRMVQAMRAV
												Arachnid	FEQLKTQFDLNAETS			Betaherpesviridae	GSSYMPLIALSLHEN	Betaproteobacteria	NNHEENGQSAFETVT			Clostridiales	TTGVVLLLEYIPEIT							Diabetes	REEGLMQNCNQMHAS			Gammaherpesviridae	TCNIKATVCSFDDGV					Hepatitis C	VVFSQMETKLITWGA	Influenza A H1N1	GWAIYTKDNSIRIGS	Influenza A H3N2	NGRLVDSIVSWSKEI
												Arachnid	LSAVYARPSSIKTFE			Betaherpesviridae	KSLIYINENTKILEV	Betaproteobacteria	KLTMLAHDAMMSAAA			Clostridiales	TKIYSYFPSVISKVN							Diabetes	NSVTWNPHKMMGVPL			Gammaherpesviridae	TVCSFDDGVDLPPWF					Hepatitis C	AYCLSTGCVVIVGRV	Influenza A H1N1	TIEVFRSNGLIANES	Influenza A H3N2	NILKGKFQTAAQRAM
												Arachnid	FAFGYFNGRILGVCP			Betaherpesviridae	ISHIMLDVAFTSHEH	Betaproteobacteria	SDLGGGALPAVRVED			Clostridiales	MTNSVDDALINSTKI							Diabetes	IKCDERGKMIPSDLE			Gammaherpesviridae	HIFAEVLKDAIKDLV					Hepatitis C	RVAACLRKLGVPPLR	Influenza A H1N1	ILRTQESECACVNGS	Influenza A H3N2	GFAPFSKDNSIRLSA
												Arachnid	AIAVIIGIKDLRAFQ			Betaherpesviridae	LIPDDYSNTHSTRYV	Betaproteobacteria	LVVGSLALAGCTTTP			Clostridiales	DAQLVPGINGKAIHL							Diabetes	FLQDVMNILLQYVVK			Gammaherpesviridae	WVPEQWMFQGAPPSQ					Hepatitis C	LVLNPSVAATLGFGA	Influenza A H1N1	HPITIGKCPKYVKST	Influenza A H3N2	IDLWSYNAELLVALE
												Arachnid	GELALFYLQEQINHF			Betaherpesviridae	GPQYSEHPTFTSQYR	Betaproteobacteria	QMKGDLLQSGGQIGK			Clostridiales	CKGLDIYYKAFKITD							Diabetes	SALLVREEGLMQNCN			Gammaherpesviridae	VCYFMVFLQTHIFAE					Hepatitis C	RQAEVIAPAVQTNWQ	Influenza A H1N1	RELVLYDKEEIRRIW	Influenza A H3N2	SHRQMVATTNPLIKH
																Betaherpesviridae	ACTSGVMTRGRLKAE	Betaproteobacteria	AHRSREAAQKAIDAA			Clostridiales	EVYKLVKAKWLGTVN											Gammaherpesviridae	GGSKTSLYNLRRGIA					Hepatitis C	ATDALMTGYTGDFDS	Influenza A H1N1	DYEELREQLSSVSSF	Influenza A H3N2	GRITVSTKRSQQTVI
																Betaherpesviridae	DVNYFKIPNNPRGRA	Betaproteobacteria	EAKDRFCMDPATRAG			Clostridiales	EYSIISSMKKHSLSI											Gammaherpesviridae	PKFENIAEGLRALLA					Hepatitis C	GLIHLHQNIVDVQYL	Influenza A H1N1	NNMDRAVKLYRKLKR	Influenza A H3N2	YDVPDYASLRSLVAS
																Betaherpesviridae	SVLGPISGHVLKAVF	Betaproteobacteria	IDQLGVRDKEAGVAL			Clostridiales	IGPALNIVKQGYEGN											Gammaherpesviridae	YHLIVDTDSLGNPSL					Hepatitis C	RKAVTHINSVWKDLL	Influenza A H1N1	YPITADKRITEMIPE	Influenza A H3N2	FSRLNWLTHLKYKYP
																Betaherpesviridae	FLMEHTMPVTHPPEV	Betaproteobacteria	ARLRELGVTNVRALE			Clostridiales	KSGDFIKLYVSYNNN											Gammaherpesviridae	PQCRLTPLSRLPFGM					Hepatitis C	NCGYRRCRASGVLTT	Influenza A H1N1	IGECPKYVRSAKLRM	Influenza A H3N2	STPASRYITDMTIEE
																Betaherpesviridae	NPQPFMRPHERNGFT	Betaproteobacteria	LQQAGISVLAQANSL			Clostridiales	VASSSKDVQLKNITD											Gammaherpesviridae	VYGGSKTSLYNLRRG					Hepatitis C	YGAKDVRCHARKAVT	Influenza A H1N1	GFEMIWDPNGWTGTD	Influenza A H3N2	RGSVAHKSCLPACAY
																Betaherpesviridae	LAWTRQQNQWKEPDV	Betaproteobacteria	IRQDAEFGRQVYEAT			Clostridiales	ILMQYIKANSKFIGI											Gammaherpesviridae	IFIFRRDLLCPLGAL					Hepatitis C	NASRCWVAMTPTVAT	Influenza A H1N1	LCKLRGVAPLHLGKC	Influenza A H3N2	KCNSECITPNGSIPN
																Betaherpesviridae	ASTSAGRKRKSASSA	Betaproteobacteria	GRPRTERWWALRPVE			Clostridiales	NSSVITYPDAQLVPG											Gammaherpesviridae	SFDDGVDLPPWFPPM					Hepatitis C	LVTRHADVIPVRRRG	Influenza A H1N1	APFLDRLRRDQKSLK	Influenza A H3N2	TRPILSPLTKGILGF
																Betaherpesviridae	VLEETSVMLAKRPLI	Betaproteobacteria	GSRELVAKSRGVLVF			Clostridiales	DNTIYQYLYAQKSPT											Gammaherpesviridae	LYNLRRGTALAIPQC					Hepatitis C	WLLSPRGSRPSWGPT	Influenza A H1N1	TMVLELIRMIKRGIN	Influenza A H3N2	DIPSRISIYWTIVKP
																Betaherpesviridae	YALPLKMLNIPSINV	Betaproteobacteria	VDPLNDPNSPLAKRS			Clostridiales	ISDVSTIVPYIGPAL											Gammaherpesviridae	PDMPPGAIEQGPADD					Hepatitis C	YRRCRASGVLTTSCG	Influenza A H1N1	LYGFIIKGRSHLRND	Influenza A H3N2	LIRMVKRGINDRNFW
																Betaherpesviridae	CEDVPSGKLFMHVTL	Betaproteobacteria	KLGAVEQIQKLVDLQ			Clostridiales	SANLYINGVLMGSAE											Gammaherpesviridae	DYQPLGNQDPSLYLG					Hepatitis C	TTSSEPAPSGCPPDS	Influenza A H1N1	LKTRPILSPLTKGIL	Influenza A H3N2	FIEEGKIVHTSTLSG
																Betaherpesviridae	KPGKISHIMLDVAFT	Betaproteobacteria	QDQYQALLQQHAQYL			Clostridiales	INKVFSTPIPFSYSK											Gammaherpesviridae	EPDMPPGAIEQGPAD					Hepatitis C	TGDNTTTSSEPAPSG	Influenza A H1N1	CIRPCFWVELIRGRP	Influenza A H3N2	ETYVLSIVPSGPLKA
																Betaherpesviridae	MISVLGPISGHVLKA	Betaproteobacteria	FGGLENYKELTGGAD			Clostridiales	GNPLRYDTEYYLIPV											Gammaherpesviridae	KATVCSFDDGVDLPP					Hepatitis C	FKQKALGLLQTASRQ	Influenza A H1N1	LVLLENERTLDFHDS	Influenza A H3N2	SDHEGRLIQNSLTIE
																Betaherpesviridae	VLPHETRLLQTGIHV	Betaproteobacteria	LVAQQNLNGSQGALS			Clostridiales	FNNLDRILRVGYNAP											Gammaherpesviridae	GEPDMPPGAIEQGPA					Hepatitis C	TLGPSMAMRAWGGQD	Influenza A H1N1	LIRHENRMVLASTTA	Influenza A H3N2	CYPYDVPDYASLRSL
																Betaherpesviridae	QPFMRPHERNGFTVL	Betaproteobacteria	HEENGQSAFETVTEA			Clostridiales	SKFIGITELKKLESK																	Hepatitis C	QSFQVAHLHAPTGSG	Influenza A H1N1	STLELRSRYWAIRTR	Influenza A H3N2	DILLINSTGNLIAPR
																Betaherpesviridae	SDSDEELVTTERKTP	Betaproteobacteria	RQDAEFGRQVYEATL			Clostridiales	TEYYLIPVASSSKDV																	Hepatitis C	KGGRKPARLIVFPDL	Influenza A H1N1	MVTGLRNIPSIQSRG	Influenza A H3N2	IEDVKNAIGVLIGGL
																Betaherpesviridae	RNPQPFMRPHERNGF	Betaproteobacteria	SGAQRVELARPKPDA			Clostridiales	LEYIPEITLPVIAAL																	Hepatitis C	DPRRRSRNLGKVIDT	Influenza A H1N1	GKCPKYVKSTKLRLA	Influenza A H3N2	FKIRSGKSSIMRSDA
																Betaherpesviridae	GKQMWQARLTVSGLA	Betaproteobacteria	ENLVKAGRQQMKGDL			Clostridiales	GCDWYFVPTDEGWTN																	Hepatitis C	ITTGSPITYSTYGKF	Influenza A H1N1	KSQLVWMACHSAAFE	Influenza A H3N2	SSTGRICDSPHQILD
																Betaherpesviridae	FFFDIDLLLQRGPQY	Betaproteobacteria	AAYMVDAPEQIDPAW			Clostridiales	MFNNFTVSFWLRVPK																	Hepatitis C	RGKPGIYRFVAPGER	Influenza A H1N1	KNLIWLVKKGNSYPK	Influenza A H3N2	LSDHEGRLIQNSLTI
																Betaherpesviridae	FKSLIYINENTKILE	Betaproteobacteria	LEHGVMKIPGINNVG			Clostridiales	DIIDDFTNESSQKTT																	Hepatitis C	NQIRSVWEDLLEDTT	Influenza A H1N1	FLLMDSLKLSIEDPN	Influenza A H3N2	IRASVGKMIDGIGRF
																Betaherpesviridae	RDNSYMPLIALSLHE	Betaproteobacteria	AFMPNGDWVGSREEA			Clostridiales	YSIISSMKKHSLSIG																	Hepatitis C	PDREVLYREFDEMEE	Influenza A H1N1	VNSVIEKMNTQFTAV	Influenza A H3N2	TKTTYWWDGLQSSDD
																Betaherpesviridae	FTSQYRIQGKLEYRH	Betaproteobacteria	WSDGMLIETQHFQQL			Clostridiales	VKAKWLGTVNTQFQK																	Hepatitis C	NTGWLAGLFYHHKFN	Influenza A H1N1	DLRVLSFIKGTKVLP	Influenza A H3N2	FFSRLNWLTHLKFKY
																Betaherpesviridae	IRHHVGIEKPNPSES	Betaproteobacteria	ELTGGADPFALMTPV			Clostridiales	GSLQPLALEGSLQKR																	Hepatitis C	HLPYIEQGMMLAEQF	Influenza A H1N1	LSIVPSGPLKAEIAQ	Influenza A H3N2	RGLQRRRFVQNALNG
																Betaherpesviridae	LGPISGHVLKAVFSR	Betaproteobacteria	QTASSGLTSLTNSLQ			Clostridiales	LRYDTEYYLIPVASS																	Hepatitis C	RSPVFTDNSSPPVVP	Influenza A H1N1	YDKEEIRRIWRQANN	Influenza A H3N2	VPDYASLRSLVASSG
																Betaherpesviridae	TEKHELLVLVKKAQL	Betaproteobacteria	VSNANDGVSILQTAS			Clostridiales	IDSFVKSGDFIKLYV																	Hepatitis C	TTVRLRAYMNTPGLP	Influenza A H1N1	IYQILAIYSTVASSL	Influenza A H3N2	LRGSVAHKSCLPACA
																Betaherpesviridae	QTEKHELLVLVKKAQ	Betaproteobacteria	LPDGRWAYFAVRDHA			Clostridiales	ASSSKDVQLKNITDY																	Hepatitis C	WRLLAPITAYAQQTR	Influenza A H1N1	YAFAMERNAGSGIII	Influenza A H3N2	IFGAIAGFIENGWEG
																Betaherpesviridae	RQDALPGPCIASTPK	Betaproteobacteria	MPDDVQTRLLASILQ			Clostridiales	KWIEVYKLVKAKWLG																	Hepatitis C	RTALNCNDSLQTGFL	Influenza A H1N1	ELRSRYWAIRTRSGG	Influenza A H3N2	GDPNNMDKAVKLYRK
																Betaherpesviridae	QYVKVYLESFCEDVP	Betaproteobacteria	QVHICIVDKQWNLKK			Clostridiales	YDTEYYLIPVASSSK																	Hepatitis C	GDNTTTSSEPAPSGC	Influenza A H1N1	RSQLKNNAKEIGNGC	Influenza A H3N2	KRRSNKSFFSRLNWL
																Betaherpesviridae	DALPGPCIASTPKKH	Betaproteobacteria	NPQITASVVGYTDST			Clostridiales	LVPGINGKAIHLVNN																	Hepatitis C	PVSARRGREILLGPA	Influenza A H1N1	DTVLEKNVTVHSVNL	Influenza A H3N2	VQAMRAVGTHPSSST
																Betaherpesviridae	AQGDDDVWTSGSDSD	Betaproteobacteria	ATNASKRQAIDASVD			Clostridiales	TFIAEKNSFSEEPFQ																	Hepatitis C	GNIIQRLHGLSAFSL	Influenza A H1N1	IGRTKSNRLRKGFEM	Influenza A H3N2	VKPGDILLINSTGNL
																Betaherpesviridae	MLDVAFTSHEHFGLL	Betaproteobacteria	MVSRAIALEGAFYNG			Clostridiales	DSFVKSGDFIKLYVS																	Hepatitis C	SWGPTDPRRRSRNLG	Influenza A H1N1	ALASRYLTDMTIEEM	Influenza A H3N2	GLQRRRFVQNALNGN
																Betaherpesviridae	PQYSEHPTFTSQYRI	Betaproteobacteria	VRVEDWISRRGSDPV			Clostridiales	LYKKMEAVKLRDLKT																	Hepatitis C	KPARLIVFPDLGVRV	Influenza A H1N1	ELVLYDKEEIRRIWR	Influenza A H3N2	WSSSSCHDGKAWLHV
																Betaherpesviridae	RQYDPVAALFFFDID	Betaproteobacteria	AEEREAALERVRAEL			Clostridiales	PYCKGLDIYYKAFKI																	Hepatitis C	KVPAAYVAQGYNVLV	Influenza A H1N1	FSVQRNLPFDKTTIM	Influenza A H3N2	IRTRSGGNTNQQRAS
																Betaherpesviridae	LNIPSINVHHYPSAA	Betaproteobacteria	LVTRLCWKSQLRSDE			Clostridiales	NSTKIYSYFPSVISK																	Hepatitis C	IICDECHSTDATSIL	Influenza A H1N1	PLLIDGTASLSPGMM	Influenza A H3N2	KIDLWSYNAELLVAL
																Betaherpesviridae	VAFTSHEHFGLLCPK	Betaproteobacteria	TVSLDPRFIPPLLDT			Clostridiales	EIVSYNTKNKPLNFN																	Hepatitis C	KGGRHLIFCRSKKKC	Influenza A H1N1	FSVIFDRLETLTLLR	Influenza A H3N2	MCNILKGKFQTAAQR
																Betaherpesviridae	HVTLGSDVEEDLTMT	Betaproteobacteria	HAEQALELRGINKPV			Clostridiales	QWVRDIIDDFTNESS																	Hepatitis C	NQVEGEVQIVSTAAQ	Influenza A H1N1	VLEKNVTVHSVNLLE	Influenza A H3N2	LENLQTYQKRMGVQM
																Betaherpesviridae	KGIQIIYTRNHEVKS	Betaproteobacteria	LSTSATSALSATDQA			Clostridiales	GYNAPGIPLYKKMEA																	Hepatitis C	YLVTRHADVIPVRRR	Influenza A H1N1	YKTYFEKVERLKHGT	Influenza A H3N2	SYNAELLVALENQHT
																Betaherpesviridae	SDEELVTTERKTPRV	Betaproteobacteria	AARPEYRELQPYARQ			Clostridiales	SFVKSGDFIKLYVSY																	Hepatitis C	HNGLRDLAVAVEPVV	Influenza A H1N1	AFEDLRVLSFIKGTK	Influenza A H3N2	IKHENRMVLASTTAK
																Betaherpesviridae	VYLESFCEDVPSGKL	Betaproteobacteria	IFSAHGVSKAVRDEA			Clostridiales	PYIGPALNIVKQGYE																	Hepatitis C	VVLATATPPGSVTVP	Influenza A H1N1	STVASSLVLLVSLGA	Influenza A H3N2	TYGACPRYVKQNTLK
																Betaherpesviridae	HELVCSMENTRATKM	Betaproteobacteria	LSSGKRINSAADDAA			Clostridiales	AIKKIIDYEYKIYSG																	Hepatitis C	SGENLPYLVAYQATV	Influenza A H1N1	GDKITFEATGNLVVP	Influenza A H3N2	PSRISIYWTIVKPGD
																Betaherpesviridae	VTLGSDVEEDLTMTR	Betaproteobacteria	GINNVGKTGQAGGET			Clostridiales	NNDIISDISGFNSSV																	Hepatitis C	PSWDQMWKCLIRLKP	Influenza A H1N1	IFKHGLKRGPSTEGV	Influenza A H3N2	REITFHGAKEIALSY
																Betaherpesviridae	LQNALDILDKVHEPF	Betaproteobacteria	GAQSKAIVFLFMTQD			Clostridiales	LMQYIKANSKFIGIT																	Hepatitis C	DKNQVEGEVQIVSTA	Influenza A H1N1	SAGQISIQPTFSVQR	Influenza A H3N2	SSSTGRICDSPHQIL
																Betaherpesviridae	DLPLNVGLPIIGVML	Betaproteobacteria	TKVHVEVAKMRQEGV			Clostridiales	KDVQLKNITDYMYLT																	Hepatitis C	TINYTIFKIRMYVGG	Influenza A H1N1	SIIPSGPLKAEIAQR	Influenza A H3N2	IEVTNATELVQSSST
																Betaherpesviridae	KHELLVLVKKAQLNR	Betaproteobacteria	FAQETANLSRAQVLQ			Clostridiales	TTIDKISDVSTIVPY																	Hepatitis C	LPGNPAIASLMAFTA	Influenza A H1N1	DGFLDIWTYNAELLV	Influenza A H3N2	LVNTYQWIIRNWEAV
																Betaherpesviridae	VLGPISGHVLKAVFS	Betaproteobacteria	VDEELADRELGYDHD			Clostridiales	KAKWLGTVNTQFQKR																	Hepatitis C	AEQFKQKALGLLQTA	Influenza A H1N1	LTEVETYVLSIIPSG	Influenza A H3N2	DVPDYASLRSLVASS
																Betaherpesviridae	GKISHIMLDVAFTSH	Betaproteobacteria	LRADTLMGAELAARP			Clostridiales	NLDRILRVGYNAPGI																	Hepatitis C	RRQPIPKARRPEGRT	Influenza A H1N1	ALYHTENAYVSVVSS	Influenza A H3N2	PYDVPDYASLRSLVA
																Betaherpesviridae	TRRGRVKIDEVSRMF	Betaproteobacteria	SMSIEKELKPQAELK			Clostridiales	ASHLEQYGTNEYSII																	Hepatitis C	SPLLLTTTQWQVLPC	Influenza A H1N1	IWHSNLNDATYQRTR	Influenza A H3N2	QTVIPNIGSRPRIRN
																Betaherpesviridae	RHHVGIEKPNPSESE	Betaproteobacteria	GTLVRIAPVIGACMA			Clostridiales	DAIKKIIDYEYKIYS																	Hepatitis C	TGHRMAWDMMMNWSP	Influenza A H1N1	VGKQIVERILKEESD	Influenza A H3N2	RYVKQNTLKLATGMR
																Betaherpesviridae	VHHYPSAAERKHRHL	Betaproteobacteria	ARSSSISNTNRTGEN			Clostridiales	KFIIKRYTPNNEIDS																	Hepatitis C	RSRNLGKVIDTLTCG	Influenza A H1N1	IVPSGPLKAEIAQRL	Influenza A H3N2	VETYVLSIVPSGPLK
																Betaherpesviridae	HHYPSAAERKHRHLP	Betaproteobacteria	RAALIAATAACVVLG			Clostridiales	KIYSYFPSVISKVNQ																	Hepatitis C	EAADAILHTPGCVPC	Influenza A H1N1	VKSTKLRLATGLRNI	Influenza A H3N2	GAIAGFIENGWEGMV
																Betaherpesviridae	TRPLYITMKAFKKNR	Betaproteobacteria	LLQQHAQYLKSHPQR			Clostridiales	RILRVGYNAPGIPLY																	Hepatitis C	NWQKLETFWAKHMWN	Influenza A H1N1	ESTRIYQILAIYSTV	Influenza A H3N2	RLNWLTHLKFKYPAL
																Betaherpesviridae	RATKMQVIGDQYVKV	Betaproteobacteria	SNVRYLLVVEPGATL			Clostridiales	KFIGITELKKLESKI																	Hepatitis C	VIAPAVQTNWQKLET	Influenza A H1N1	SFKYGNGVWIGRTKS	Influenza A H3N2	KLSDHEGRLIQNSLT
																Betaherpesviridae	ESYSASKAFSVPENG	Betaproteobacteria	AAQMTAAIAGGALQA			Clostridiales	YKQIYQQKYQFDKDS																	Hepatitis C	AGTRTIASPKGPVIQ	Influenza A H1N1	HKSQLVWMACNSAAF	Influenza A H3N2	AIRTRSGGNTNQQRA
																Betaherpesviridae	LMQKFPKQVMVRIFS	Betaproteobacteria	LGGGALPAVRVEDWI			Clostridiales	TIYQYLYAQKSPTTL																	Hepatitis C	QEMGGNITRVESENK	Influenza A H1N1	IFEANGNLIAPWYAF	Influenza A H3N2	KEEIRRIWRQANNGE
																Betaherpesviridae	EDKREMWMACIKELH	Betaproteobacteria	ELQPYARQQAIDLVA			Clostridiales	QFQKRSYQMYRSLEY																	Hepatitis C	LRKSRRFAQALPVWA	Influenza A H1N1	EVASQARQMVQAMRT	Influenza A H3N2	SSCKRRSNNSFFSRL
																Betaherpesviridae	IYVYALPLKMLNIPS	Betaproteobacteria	LTNSLQRIRQLAVQA			Clostridiales	FTVSFWLRVPKVSAS																	Hepatitis C	IDLLVGSATLCSALY	Influenza A H1N1	QLSSVSSFERFEIFP	Influenza A H3N2	GHTIEDVKNAIGVLI
																Betaherpesviridae	TLGSDVEEDLTMTRN	Betaproteobacteria	NQGVSNANDGVSILQ			Clostridiales	INNDIISDISGFNSS																	Hepatitis C	GGRHLIFCHPKKKCD	Influenza A H1N1	LVEPGDKITFEATGN	Influenza A H3N2	GKCNSECITPNGSIP
																Betaherpesviridae	TNPWASLPGSLGDIL	Betaproteobacteria	FDFDKAVLKPAGKQK			Clostridiales	NEYSIISSMKKHSLS																	Hepatitis C	GQGWRLLAPITAYSQ	Influenza A H1N1	AIYTKDNSIRIGSKG	Influenza A H3N2	APFSKDNSIRLSAGG
																Betaherpesviridae	VNYFKIPNNPRGRAS	Betaproteobacteria	LAQAGDIACLALQAA			Clostridiales	YYRRLYNGLKFIIKR																	Hepatitis C	LLTTTQWQVLPCSFT	Influenza A H1N1	HSVNLLEDKHNGKLC	Influenza A H3N2	NQINGKLNRLIGKTN
																Betaherpesviridae	LVCSMENTRATKMQV	Betaproteobacteria	GVADLIELLLRQAIA			Clostridiales	KILGCDWYFVPTDEG																	Hepatitis C	GPGWVCARLGRLPSG	Influenza A H1N1	LTDSIWIELDEIGED	Influenza A H3N2	EEIRRIWRQANNGED
																Betaherpesviridae	RQTEKHELLVLVKKA	Betaproteobacteria	VSLDPRFIPPLLDTR			Clostridiales	YNLQSKITLPNDRTT																	Hepatitis C	DGVRLHRFAPPCKPL	Influenza A H1N1	STRIYQILAIYSTVA	Influenza A H3N2	FDMSNEGSYFFGDNA
																Betaherpesviridae	TRNPQPFMRPHERNG	Betaproteobacteria	ELSRLVDAGKSEQGD			Clostridiales	FIIKRYTPNNEIDSF																	Hepatitis C	RLHGLSAFSLHSYSP	Influenza A H1N1	GTMVMELVRMIKRGI	Influenza A H3N2	TIEDVKNAIGVLIGG
																Betaherpesviridae	YYVRVVEVRQMQYDN	Betaproteobacteria	SDASALQQEVAQQIS			Clostridiales	PLNFNYSLDKIIVDY																	Hepatitis C	TNVDQDLVGWPAPQG	Influenza A H1N1	GLKNDLLENLQAYQK	Influenza A H3N2	RSHRQMVATTNPLIK
																Betaherpesviridae	QNLKYQEFFWDANDI	Betaproteobacteria	GVPANKVYTEGKGKR			Clostridiales	KLESKINKVFSTPIP																	Hepatitis C	FSIFLLALLSCLTVP	Influenza A H1N1	NLQAYQKRMGVQMQR	Influenza A H3N2	QQTVIPNIGSRPRIR
																Betaherpesviridae	VADAVIHASGKQMWQ	Betaproteobacteria	DSVVRTQLLARLQWL			Clostridiales	IKTIDNFLEKRYEKW																	Hepatitis C	GCAWYELTPAETTVR	Influenza A H1N1	LLTEVETYVLSIIPS	Influenza A H3N2	TTAKAMEQMAGSSEQ
																Betaherpesviridae	EKHELLVLVKKAQLN	Betaproteobacteria	LVKMGANGAIDTTTA			Clostridiales	GTNEYSIISSMKKHS																	Hepatitis C	PSVASSSASQLSAPS	Influenza A H1N1	RILKEESDEAFKMTM	Influenza A H3N2	VTNATELVQSSSTGR
																Betaherpesviridae	LPHETRLLQTGIHVR	Betaproteobacteria	ANLGGIAPPEFVRAI			Clostridiales	INGKAIHLVNNESSE																	Hepatitis C	VTSTWVLVGGVLAAL	Influenza A H1N1	EKKAKLANVVRKMMT	Influenza A H3N2	LLENLQTYQKRMGVQ
																Betaherpesviridae	LPLNVGLPIIGVMLV	Betaproteobacteria	GMLIETQHFQQLERH			Clostridiales	HLVNNESSEVIVHKA																	Hepatitis C	PLAVMGSSYGFQYSP	Influenza A H1N1	LIAPWYAFALSRGFG	Influenza A H3N2	RSDAPIGKCNSECIT
																Betaherpesviridae	SLESHSASKAFSMSE	Betaproteobacteria	GDKLEAFTVVAAKPG			Clostridiales	QSKITLPNDRTTPVT																	Hepatitis C	KRALYDVIQKLSIET	Influenza A H1N1	KGDVFVIREPFISCS	Influenza A H3N2	DKEEIRRIWRQANNG
																Betaherpesviridae	SLESYSASKAFSVPE	Betaproteobacteria	LGVGDAQMEAVSLGK			Clostridiales	VVLLLEYIPEITLPV																	Hepatitis C	DLLEDNVTPIDTTIM	Influenza A H1N1	GAIVGEISPLPSLPG	Influenza A H3N2	NGDPNNMDKAVKLYR
																Betaherpesviridae	YYIRVVEVRQMQYDN	Betaproteobacteria	LNQLLSKDFSKMPDD			Clostridiales	LNIYYRRLYNGLKFI																	Hepatitis C	ITYSTYGKFLADGGC	Influenza A H1N1	MDRAVKLYRKLKREI	Influenza A H3N2	PRGYFKIRSGKSSIM
																Betaherpesviridae	VKQIKVRVDMVRHRI	Betaproteobacteria	NKPQTVSNLDISTQT			Clostridiales	ILFLQWVRDIIDDFT																	Hepatitis C	GYGAKDVRCHARKAV	Influenza A H1N1	SQLVWMACHSAAFEI	Influenza A H3N2	PIGKCNSECITPNGS
																Betaherpesviridae	LFMHVTLGSDVEEDL	Betaproteobacteria	KLRFASHEYDFRQFQ			Clostridiales	YSLDKIIVDYNLQSK																	Hepatitis C	VLATATPPGSVTVPH	Influenza A H1N1	ISLMLQIGNIISIWA	Influenza A H3N2	EIRASVGKMIDGIGR
																Betaherpesviridae	FMHVTLGSDVEEDLT	Betaproteobacteria	KIGETLGQLFRHRAP			Clostridiales	MYLTNAPSYTNGKLN																	Hepatitis C	SGIQYLAGLSTLPGN	Influenza A H1N1	EGAIVGEISPLPSLP	Influenza A H3N2	CNSECITPNGSIPND
																Betaherpesviridae	PGKISHIMLDVAFTS	Betaproteobacteria	PPAMLYHELVGLLGR			Clostridiales	AKWLGTVNTQFQKRS																	Hepatitis C	DYNPPLVETWKKPDY	Influenza A H1N1	FKPEIAIRPKVRDQE	Influenza A H3N2	RTRSGGNTNQQRASA
																Betaherpesviridae	ELEGVWQPAAQPKRR	Betaproteobacteria	DPATRAGNVRPAFIE			Clostridiales	QLKNITDYMYLTNAP																	Hepatitis C	PAIASLMAFTAAVTS	Influenza A H1N1	IEKMNTQFTAVGKEF	Influenza A H3N2	EIASQARRMVQAMRA
																Betaherpesviridae	HRQDALPGPCIASTP	Betaproteobacteria	MGQVERGMHLVESVE			Clostridiales	EITLPVIAALSIAES																	Hepatitis C	PGLPVCQDHLEFWEG	Influenza A H1N1	LRNIPSIQSRGLFGA	Influenza A H3N2	PGDILLINSTGNLIA
																Betaherpesviridae	VRIFSTNQGGFMLPI	Betaproteobacteria	AGDAPRAAADAPQRF			Clostridiales	GTHNGQIGNDPNRDI																	Hepatitis C	PVPPPRKKRTVVLTE	Influenza A H1N1	GMDPRMCSLMQGSTL	Influenza A H3N2	TVIPNIGSRPRIRNI
																Betaherpesviridae	GQNLKYQEFFWDAND	Betaproteobacteria	AQANSLPQQVLKLLQ			Clostridiales	IKNEDLTFIAEKNSF																	Hepatitis C	GIAYFSMVGNWAKVL	Influenza A H1N1	IKMMESARPEEVSFQ	Influenza A H3N2	ADTKILFIEEGKIVH
																Betaherpesviridae	ARNLVPMVATVQGQN	Betaproteobacteria	PGGWRLERYECTPGT			Clostridiales	PSYTNGKLNIYYRRL																	Hepatitis C	SLNTGWLAGLFYHHK	Influenza A H1N1	TNPLIRHENRMVLAS	Influenza A H3N2	YDKEEIRRIWRQANN
																Betaherpesviridae	YFKIPNNPRGRASCM	Betaproteobacteria	LAGALLAGCATQQGT			Clostridiales	LVGTHNGQIGNDPNR																	Hepatitis C	KTSERSQPRGRRQPI	Influenza A H1N1	DYEGRLIQNSLTIER	Influenza A H3N2	INGKLNRLIGKTNEK
																Betaherpesviridae	EELVTTERKTPRVTG	Betaproteobacteria	AGSNNLAQAQSQIQS			Clostridiales	GFNSSVITYPDAQLV																	Hepatitis C	GWLAGLFYQHKFNSS	Influenza A H1N1	VPSGPLKAEIAQRLE	Influenza A H3N2	FSVQRNLPFEKSTIM
																Betaherpesviridae	ALFFFDIDLLLQRGP	Betaproteobacteria	IVHNKYVVEDLKKKG			Clostridiales	IGITELKKLESKINK																	Hepatitis C	GNWAKVLVVLLLFAG	Influenza A H1N1	RNIPSIQSRGLFGAI	Influenza A H3N2	RMVQAMRAVGTHPSS
																Betaherpesviridae	PSGKLFMHVTLGSDV	Betaproteobacteria	AQSVVNALAQRGVAA			Clostridiales	FSTPIPFSYSKNLDC																	Hepatitis C	MSYSWTGALVTPCAA	Influenza A H1N1	NADAYVFVGSSRYSK	Influenza A H3N2	HENRMVLASTTAKAM
																Betaherpesviridae	LEYRHTWDRHDEGAA	Betaproteobacteria	RPRTERWWALRPVER			Clostridiales	ITYPDAQLVPGINGK																	Hepatitis C	PRRRSRNLGKVIDTL	Influenza A H1N1	VVPRYAFAMERNAGS	Influenza A H3N2	ENLQTYQKRMGVQMQ
																Betaherpesviridae	DDLPLNVGLPIIGVM	Betaproteobacteria	TVTEASFPGKWKIIY			Clostridiales	SSQKTTIDKISDVST																	Hepatitis C	WRVSAEEYVEIRQVG	Influenza A H1N1	WFMLMPKQKVAGPLC	Influenza A H3N2	GKADTKILFIEEGKI
																Betaherpesviridae	TKMQVIGDQYVKVYL	Betaproteobacteria	ETGQLVTRLCWKSQL			Clostridiales	SVQLKLYDDKNASLG																	Hepatitis C	HITGHRMAWDMMMNW	Influenza A H1N1	PNQKIITIGSVCMTI	Influenza A H3N2	LKREITFHGAKEIAL
																Betaherpesviridae	YVKVYLESFCEDVPS	Betaproteobacteria	APEVLAQAVIARLRE			Clostridiales	LINSTKIYSYFPSVI																	Hepatitis C	LPINALSNSLLRHHN	Influenza A H1N1	SQLKNNAKEIGNGCF	Influenza A H3N2	NRSGYSGIFSVEGKS
																Betaherpesviridae	ASGKQMWQARLTVSG	Betaproteobacteria	RRIGVTAGASAPEVL			Clostridiales	DKISDVSTIVPYIGP																	Hepatitis C	FGYGAKDVRCHARKA	Influenza A H1N1	EFNKLERRMENLNKK	Influenza A H3N2	NRITYGACPRYVKQN
																Betaherpesviridae	LVSQYTPDSTPCHRG	Betaproteobacteria	AIEIVERAIAMHGAP			Clostridiales	QDEIVSYNTKNKPLN																	Hepatitis C	DCNTCVTQTVDFSLD	Influenza A H1N1	AGQISIQPTFSVQRN	Influenza A H3N2	LQRRRFVQNALNGNG
																Betaherpesviridae	IYYIRVVEVRQMQYD	Betaproteobacteria	GRVRLQGVRYVGSYR			Clostridiales	PIPFSYSKNLDCWVD																	Hepatitis C	PLLYRLGAVQNEVTL	Influenza A H1N1	VIRMMESAKPEDLSF	Influenza A H3N2	LGVSILNLGQKKYTK
																Betaherpesviridae	TRLLQTGIHVRVSQP	Betaproteobacteria	QPDGSLKLNVPSSVT			Clostridiales	YSVQLKLYDDKNASL																	Hepatitis C	CAAEEQKLPINALSN	Influenza A H1N1	KLSQMSKEVNARIEP	Influenza A H3N2	DAPIGKCNSECITPN
																Betaherpesviridae	IRHHVGIEKPNPSEG	Betaproteobacteria	VSIDNALATVNNLQA			Clostridiales	ALSIAESSTQKEKII																	Hepatitis C	VIVGRVVLSGKPAII	Influenza A H1N1	LQIGNIISIWASHSI	Influenza A H3N2	EVETYVLSIVPSGPL
																Betaherpesviridae	IIKPGKISHIMLDVA	Betaproteobacteria	HTDYAWGGWNVVIGE			Clostridiales	FQKRSYQMYRSLEYQ																	Hepatitis C	VYEAADAILHTPGCV	Influenza A H1N1	QLKNNAKEIGNGCFE	Influenza A H3N2	VKQNTLKLATGMRNV
																Betaherpesviridae	DTPVLPHETRLLQTG	Betaproteobacteria	LSRLYSTVRGSRELV			Clostridiales	DFWGNPLRYDTEYYL																	Hepatitis C	LGGAARALAHGVRVL	Influenza A H1N1	QIGNIISIWASHSIQ	Influenza A H3N2	IAWSSSSCHDGKAWL
																Betaherpesviridae	PLKMLNIPSINVHHY	Betaproteobacteria	LDGAKAAHGEGVKRA			Clostridiales	TDYMYLTNAPSYTNG																	Hepatitis C	YAAQGYKVLVLNPSV	Influenza A H1N1	EGYEEFTMVGKRATA	Influenza A H3N2	IYRRVDGKWMRELVL
																Betaherpesviridae	MWQARLTVSGLAWTR	Betaproteobacteria	EFGTLRAGRVANQFD			Clostridiales	IISDISGFNSSVITY																	Hepatitis C	LTERLYVGGPLTNSR	Influenza A H1N1	FKHGLKRGPSTEGVP	Influenza A H3N2	SGRITVSTKRSQQTV
																Betaherpesviridae	EEYRFISDATFVDET	Betaproteobacteria	RHRAPDSAPGRVRLQ			Clostridiales	TYPDAQLVPGINGKA																	Hepatitis C	IVGRVVLSGKPAIIP	Influenza A H1N1	NEKKAKLANVVRKMM	Influenza A H3N2	IRMVKRGINDRNFWR
																Betaherpesviridae	SQYRIQGKLEYRHTW	Betaproteobacteria	VVIVNDGRLGHKFLI			Clostridiales	RRLYNGLKFIIKRYT																	Hepatitis C	KPGIYRFVAPGERPS	Influenza A H1N1	RMVTGLRNIPSIQSR	Influenza A H3N2	GIFGAIAGFIENGWE
																Betaherpesviridae	SGKQMWQARLTVSGL	Betaproteobacteria	VANDNAVAAQVAGNL			Clostridiales	LGTVNTQFQKRSYQM																	Hepatitis C	YLLPRRGPRLGVRAT	Influenza A H1N1	ENRFIEIGVTRREVH	Influenza A H3N2	YRDEALNNRFQIKGV
																Betaherpesviridae	TRQQNQWKEPDVYYT	Betaproteobacteria	RLNALPNPPRQIPYY			Clostridiales	APGIPLYKKMEAVKL																	Hepatitis C	VCTRGVAKAVDFIPV	Influenza A H1N1	LSIIPSGPLKAEIAQ	Influenza A H3N2	SACKRRSNKSFFSRL
																		Betaproteobacteria	QATLGAAQNRFTAIA			Clostridiales	LRVPKVSASHLEQYG																	Hepatitis C	RGLLGCIITSLTGRD	Influenza A H1N1	IFKIEKGKVTKSIEL	Influenza A H3N2	YNGRLVDSIVSWSKE
																		Betaproteobacteria	DAPQRFAFADDKAFD			Clostridiales	YINGVLMGSAEITGL																	Hepatitis C	DGAGKRVYYLTRDPT	Influenza A H1N1	GNLIAPWYAFALSRG	Influenza A H3N2	TVVMTDGSASGKADT
																		Betaproteobacteria	LQQHAQYLKSHPQRH			Clostridiales	SVDDALINSTKIYSY																	Hepatitis C	LSNSLLRHHNLVYST	Influenza A H1N1	KNTDLEVLMEWLKTR	Influenza A H3N2	IPNIGSRPRIRNIPS
																		Betaproteobacteria	DWISRRGSDPVSLDE			Clostridiales	SQKTTIDKISDVSTI																	Hepatitis C	GVCWTVYHGAGTRTI	Influenza A H1N1	ERRMENLNKKVDDGF	Influenza A H3N2	VPEKQTRGIFGAIAG
																		Betaproteobacteria	HRAKVEAEEREAALE			Clostridiales	YTNGKLNIYYRRLYN																	Hepatitis C	IPDREVLYREFDEME	Influenza A H1N1	SGPLKAEIAQRLEDV	Influenza A H3N2	ASVGKMIDGIGRFYI
																		Betaproteobacteria	LQAARTGGPEMAFGD			Clostridiales	IPEITLPVIAALSIA																	Hepatitis C	GINAVAYYRGLDVSV	Influenza A H1N1	KFKPEIAIRPKVRDQ	Influenza A H3N2	KQNTLKLATGMRNVP
																		Betaproteobacteria	NLGLKHRVTLRKATL			Clostridiales	SIGSGWSVSLKGNNL																	Hepatitis C	LRHHNLVYSTTSRSA	Influenza A H1N1	SVQRNLPFDRTTIMA	Influenza A H3N2	NLQTYQKRMGVQMQR
																		Betaproteobacteria	LTMLAHDAMMSAAAQ			Clostridiales	YPKDGNAFNNLDRIL																	Hepatitis C	AGRRLARGSPPSVAS	Influenza A H1N1	NGNLIAPWYAFALSR	Influenza A H3N2	FYVELIRGRKEETEV
																		Betaproteobacteria	DFGGLENYKELTGGA			Clostridiales	KIKNEDLTFIAEKNS																	Hepatitis C	RTEEAIYQCCDLDPQ	Influenza A H1N1	LKNNAKEIGNGCFEF	Influenza A H3N2	RSNNSFFSRLNWLTH
																		Betaproteobacteria	AITPAFTPLLNDLAT			Clostridiales	EQYGTNEYSIISSMK																	Hepatitis C	VTRHADVIPVRRRGD	Influenza A H1N1	LYRKLKREITFHGAK	Influenza A H3N2	QSSSTGRICDSPHQI
																		Betaproteobacteria	GETERIPSTEPLGSS			Clostridiales	SSANLYINGVLMGSA																	Hepatitis C	STEDLVNLLPAILSP	Influenza A H1N1	RYAFAMERNAGSGII	Influenza A H3N2	RPILSPLTKGILGFV
																		Betaproteobacteria	QNRFTAIATTQQAGS			Clostridiales	VSTIVPYIGPALNIV																	Hepatitis C	GENLPYLVAYQATVC	Influenza A H1N1	GILGFVFTLTVPSER	Influenza A H3N2	VFTLTVPSERGLQRR
																		Betaproteobacteria	EAGVALRATFIVDPD			Clostridiales	RSLEYQVDAIKKIID																	Hepatitis C	AHDGAGKRVYYLTRD	Influenza A H1N1	IITDTIKSWRNNILR	Influenza A H3N2	YRRVDGKWMRELVLY
																		Betaproteobacteria	DEELADRELGYDHDD			Clostridiales	QYIKANSKFIGITEL																	Hepatitis C	GGRHLIFCHSEKKCD	Influenza A H1N1	VLSAFDERRNKYLEE	Influenza A H3N2	VEGRIQDLEKYVEDT
																		Betaproteobacteria	RHFVDEAVKQVAHAR			Clostridiales	YNAPGIPLYKKMEAV																	Hepatitis C	LIFCHSKKKCDELAA	Influenza A H1N1	PDMTPSTEMSMRGVR	Influenza A H3N2	GNLIAPRGYFKIRSG
																		Betaproteobacteria	YQNNQWTLEGVLYAK			Clostridiales	FTNESSQKTTIDKIS																	Hepatitis C	VYHGAGTRTIASPKG	Influenza A H1N1	FVIREPFISCSPLEC	Influenza A H3N2	DVYRDEALNNRFQIK
																		Betaproteobacteria	VQSSGINISHAELSR			Clostridiales	EKIIKTIDNFLEKRY																	Hepatitis C	EVIKGGRHLIFCHSK	Influenza A H1N1	TYNAELLVLLENERT	Influenza A H3N2	EVEGRIQDLEKYVED
																		Betaproteobacteria	AKMRQEGVDIVMIGH			Clostridiales	NKVFSTPIPFSYSKN																	Hepatitis C	RHHNLVYSTTSRSAC	Influenza A H1N1	PLIRHENRMVLASTT	Influenza A H3N2	DLWSYNAELLVALEN
																		Betaproteobacteria	FVGGLFWQSLSRRNE			Clostridiales	YKKMEAVKLRDLKTY																	Hepatitis C	GVVCAAILRRHVGPG	Influenza A H1N1	SLRMKWMMAMKYPIT	Influenza A H3N2	VQSSSTGRICDSPHQ
																		Betaproteobacteria	QTGQTLGTIKVAIDS			Clostridiales	LNFNYSLDKIIVDYN																	Hepatitis C	QCCDLDPQARVAIKS	Influenza A H1N1	KGILGFVFTLTVPSE	Influenza A H3N2	HRSHRQMVATTNPLI
																		Betaproteobacteria	AIKNKLAPSAQQTGT			Clostridiales	KIIKTIDNFLEKRYE																	Hepatitis C	AWYELTPAETTVRLR	Influenza A H1N1	TNKVNSVIEKMNTQF	Influenza A H3N2	LFIEEGKIVHTSTLS
																		Betaproteobacteria	ARPKPDAQTRATDRR			Clostridiales	NIDDNTIYQYLYAQK																	Hepatitis C	VGNWAKVLVVLLLFA	Influenza A H1N1	KHGLKRGPSTEGVPE	Influenza A H3N2	NSECITPNGSIPNDK
																		Betaproteobacteria	QLIACLAPDRRVEVE			Clostridiales	TQFQKRSYQMYRSLE																	Hepatitis C	KNQVEGEVQIVSTAA	Influenza A H1N1	ANGNLIAPWYAFALS	Influenza A H3N2	KRRSNNSFFSRLNWL
																		Betaproteobacteria	SPTWRAYRLNANLGG			Clostridiales	SYQMYRSLEYQVDAI																	Hepatitis C	AEILRKSRRFAQALP	Influenza A H1N1	VKLYRKLKREITFHG	Influenza A H3N2	PRYVKQNTLKLATGM
																		Betaproteobacteria	QINGLNQGVSNANDG			Clostridiales	LIPVASSSKDVQLKN																	Hepatitis C	IVYEAADAILHTPGC	Influenza A H1N1	ISIQPTFSVQRNLPF	Influenza A H3N2	ERGLQRRRFVQNALN
																		Betaproteobacteria	TAPVEVIVLTNAGLM			Clostridiales	TGLGAIREDNNITLK																	Hepatitis C	ARRGREILLGPADGM	Influenza A H1N1	VCVNGSCFTIMTDGP	Influenza A H3N2	PILSPLTKGILGFVF
																		Betaproteobacteria	YLVSKGVPANKVYTE			Clostridiales	RVGYNAPGIPLYKKM																	Hepatitis C	NRVAACLRKLGVPPL	Influenza A H1N1	NKVNSVIEKMNTQFT	Influenza A H3N2	RCFYVELIRGRKEET
																		Betaproteobacteria	PNSSNSSRLREVAEK			Clostridiales	ANSKFIGITELKKLE																	Hepatitis C	NLVYSTTSRSACQRQ	Influenza A H1N1	AMEQMAGSSEQAAEA	Influenza A H3N2	RMCNILKGKFQTAAQ
																		Betaproteobacteria	SFQVGANVGQTVSVD			Clostridiales	KLRDLKTYSVQLKLY																	Hepatitis C	ITAEAAGRRLARGSP	Influenza A H1N1	TSLPFQNIHPITIGK	Influenza A H3N2	QVMLCEPTIIERNIT
																		Betaproteobacteria	QAGAQSKAIVFLFMT			Clostridiales	LKNITDYMYLTNAPS																	Hepatitis C	QTNWQKLETFWAKHM	Influenza A H1N1	GKEFNKLERRMENLN	Influenza A H3N2	TRGIFGAIAGFIENG
																		Betaproteobacteria	PLNDPNSPLAKRSVY			Clostridiales	DDALINSTKIYSYFP																	Hepatitis C	FQVAHLHAPTGSGKS	Influenza A H1N1	VKQDVVAITDWSGYS	Influenza A H3N2	NQVMLCEPTIIERNI
																		Betaproteobacteria	EQGPRAPLANLAQQA			Clostridiales	KWLGTVNTQFQKRSY																	Hepatitis C	PPLEGEPGDPDLSDG	Influenza A H1N1	PTFSVQRNLPFDRTT	Influenza A H3N2	TYWWDGLQSSDDFAL
																		Betaproteobacteria	ACVVLGGAFAYWHHR			Clostridiales	DYNLQSKITLPNDRT																	Hepatitis C	VQNEVTLTHPITKYI	Influenza A H1N1	DCIRPCFWVELIRGR
																		Betaproteobacteria	VVLGGAFAYWHHRAK			Clostridiales	SIISSMKKHSLSIGS																	Hepatitis C	RSQPRGRRQPIPKAR	Influenza A H1N1	RFVQNALNGNGDPNN
																		Betaproteobacteria	IQHVSVNNLNVGRSP			Clostridiales	GWSVSLKGNNLIWTL																	Hepatitis C	RTWAQPGYPWPLYGN	Influenza A H1N1	QNLEYQIGYICSGIF
																		Betaproteobacteria	QTQINGLNQGVSNAN			Clostridiales	DISGFNSSVITYPDA																	Hepatitis C	FAPTLWARMILMTHF	Influenza A H1N1	HEGYEEFTMVGKRAT
																		Betaproteobacteria	GEWVWMNGTNELCWR			Clostridiales	VKLRDLKTYSVQLKL																	Hepatitis C	QAWKSKKTPMGFSYD	Influenza A H1N1	YEELREQLSSVSSFE
																		Betaproteobacteria	TYNPRIGGFTHVKQA			Clostridiales	YPDAQLVPGINGKAI																	Hepatitis C	WKDLLEDNVTPIDTT	Influenza A H1N1	RGKLSTRGVQIASNE
																		Betaproteobacteria	VLQQAGISVLAQANS			Clostridiales	KTIDNFLEKRYEKWI																	Hepatitis C	ILGIGTVLDQAETAG	Influenza A H1N1	LECRTFFLTQGALLN
																		Betaproteobacteria	DDPLPPPLETELAQA			Clostridiales	DKILGCDWYFVPTDE																	Hepatitis C	SPRPISYLKGSSGGP	Influenza A H1N1	YKYGNGVWIGRTKSN
																		Betaproteobacteria	ISSNLGLKHRVTLRK			Clostridiales	KINKVFSTPIPFSYS																	Hepatitis C	QVGDFHYVTGMTTDN	Influenza A H1N1	GRMNYYWTLVEPGDK
																		Betaproteobacteria	QLRSDEVALPIARVA			Clostridiales	GLVGTHNGQIGNDPN																	Hepatitis C	RRGREILLGPADGMV	Influenza A H1N1	PITADKRITEMIPER
																		Betaproteobacteria	LLRQAIAEYRMRLAN			Clostridiales	APSYTNGKLNIYYRR																	Hepatitis C	SKVKANLLSVEEACS	Influenza A H1N1	IRPCFWVELVRGLPR
																		Betaproteobacteria	ALVGGVTGYNWQAIK			Clostridiales	IDDFTNESSQKTTID																	Hepatitis C	TEEAIYQCCDLDPQA	Influenza A H1N1	TYQRTRALVRTGMDP
																		Betaproteobacteria	FQVGANVGQTVSVDL			Clostridiales	GNAFNNLDRILRVGY																	Hepatitis C	SVGLGKVLIDILAGY	Influenza A H1N1	VLYDKEEIRRIWRQA
																		Betaproteobacteria	ALAAVVGERVAARRD			Clostridiales	KISDVSTIVPYIGPA																	Hepatitis C	PKPQRKTKRNTNRRP	Influenza A H1N1	KSWRNNILRTQESEC
																		Betaproteobacteria	QHAQYLKSHPQRHIL			Clostridiales	EYYLIPVASSSKDVQ																	Hepatitis C	CDLDPQARVAIKSLT	Influenza A H1N1	FMLMPKQKVAGPLCV
																		Betaproteobacteria	IRRVTRVYHNGITGE			Clostridiales	DRILRVGYNAPGIPL																	Hepatitis C	QTKQQGLNFSYLTAY	Influenza A H1N1	DVFVIREPFISCSHL
																		Betaproteobacteria	VKAGRQQMKGDLLQS			Clostridiales	PGINGKAIHLVNNES																	Hepatitis C	YHGAGTRTIASPKGP	Influenza A H1N1	EGRINYYWTLLEPGD
																		Betaproteobacteria	RGLRIYDATCPLVTK			Clostridiales	TGVVLLLEYIPEITL																	Hepatitis C	GAPLGGAARALAHGV	Influenza A H1N1	TYVLSIVPSGPLKAE
																		Betaproteobacteria	KEKPVALGHDEASWA			Clostridiales	VDAIKKIIDYEYKIY																	Hepatitis C	ATVCARAQAPPPSWD	Influenza A H1N1	GLQRRRFVQNALNGN
																		Betaproteobacteria	ERQGFQNFQPKRLDD			Clostridiales	IVPYIGPALNIVKQG																	Hepatitis C	PYYKRYISWCLWWLQ	Influenza A H1N1	SIVPSGPLKAEIAQR
																		Betaproteobacteria	DWVGSREEALERLHT			Clostridiales	FSYSKNLDCWVDNEE																	Hepatitis C	KVPAAYAAQGYKVLV	Influenza A H1N1	NKMARLGKGYMFESK
																		Betaproteobacteria	LGHDEASWAQNRRAD			Clostridiales	DEIVSYNTKNKPLNF																	Hepatitis C	LGVRATRKTSERSQP	Influenza A H1N1	LIDGTASLSPGMMMG
																		Betaproteobacteria	RNLVLKAAAALVVGS			Clostridiales	SLDKIIVDYNLQSKI																	Hepatitis C	TWAQPGYPWPLYGNE	Influenza A H1N1	TDSIWIELDEIGEDV
																		Betaproteobacteria	DALAFARACAMRFGR			Clostridiales	TKNKPLNFNYSLDKI																	Hepatitis C	HWGVLAGIAYFSMVG	Influenza A H1N1	PFQNIHPITIGKCPK
																		Betaproteobacteria	QALELRGINKPVLSN			Clostridiales	SSSKDVQLKNITDYM																	Hepatitis C	NTNRRPQDVKFPGGG	Influenza A H1N1	DATYQRTRALVRTGM
																		Betaproteobacteria	VCPTEIVEFAKLAKQ			Clostridiales	LYINGVLMGSAEITG																	Hepatitis C	LNTGWLAGLFYHHKF	Influenza A H1N1	FEIFPKTSSWPNHDS
																		Betaproteobacteria	LGGLPARSSSISNTN			Clostridiales	LGCDWYFVPTDEGWT																	Hepatitis C	PRPISYLKGSSGGPL	Influenza A H1N1	SNLNDATYQRTRALV
																		Betaproteobacteria	DQVHICIVDKQWNLK			Clostridiales	TVSFWLRVPKVSASH																	Hepatitis C	VTHINSVWKDLLEDN	Influenza A H1N1	CVNGSCFTIMTDGPS
																		Betaproteobacteria	GELIDQLGVRDKEAG			Clostridiales	YSKNLDCWVDNEEDI																	Hepatitis C	ARAAWETARHTPVNS	Influenza A H1N1	LYEKVRSQLKNNAKE
																		Betaproteobacteria	RRTVSGLEREHKRLA			Clostridiales	KTTIDKISDVSTIVP																	Hepatitis C	KVLVLNPSVAATLGF	Influenza A H1N1	LASRYLTDMTIEEMS
																		Betaproteobacteria	ALSATDQANATAMVA			Clostridiales	RYDTEYYLIPVASSS																	Hepatitis C	LWRVSAEEYVEIRQV	Influenza A H1N1	AIVGEISPLPSLPGH
																		Betaproteobacteria	IRLRADTLMGAELAA			Clostridiales	QIYQQKYQFDKDSNG																	Hepatitis C	AYYRGLDVSVIPTAG	Influenza A H1N1	DTYVFVGSSRYSKKF
																		Betaproteobacteria	QEGVDIVMIGHKGHP			Clostridiales	LGAIREDNNITLKLD																	Hepatitis C	GAGKRVYYLTRDPTT	Influenza A H1N1	VTHSVNLLEDKHNGK
																		Betaproteobacteria	PQITASVVGYTDSTG			Clostridiales	LVNNESSEVIVHKAM																	Hepatitis C	TRGVAKAVDFIPVEN	Influenza A H1N1	FWVELIRGRPKENTI
																		Betaproteobacteria	TAHYAWARNGSNVRY			Clostridiales	RDFWGNPLRYDTEYY																	Hepatitis C	RGSPPSVASSSASQL	Influenza A H1N1	MNYYWTLVEPGDKIT
																		Betaproteobacteria	GVKLDEHANQGDAVS			Clostridiales	NTQFQKRSYQMYRSL																	Hepatitis C	FPYLVAYQATVCARA	Influenza A H1N1	RGVAPLHLGKCNIAG
																		Betaproteobacteria	ECTPGTAHYAWARNG			Clostridiales	YMYLTNAPSYTNGKL																	Hepatitis C	RHWTTQGCNCSIYPG	Influenza A H1N1	KEEIRRIWRQANNGD
																		Betaproteobacteria	AQRVLSTGGGVADLI			Clostridiales	IYYRRLYNGLKFIIK																	Hepatitis C	VEFLVQAWKSKKTPM	Influenza A H1N1	ADAYVFVGSSRYSKK
																		Betaproteobacteria	AIDSSGAAWSSGSTG			Clostridiales	NGKLNIYYRRLYNGL																	Hepatitis C	SQHLPYIEQGMMLAE	Influenza A H1N1	NFSVIFDRLETLTLL
																		Betaproteobacteria	ASPTWRAYRLNANLG			Clostridiales	VLLLEYIPEITLPVI																	Hepatitis C	QDLVGWPAPQGSRSL	Influenza A H1N1	QFTAVGKEFNHLEKR
																		Betaproteobacteria	LSSTAVTAVFGSSTA			Clostridiales	NKPLNFNYSLDKIIV																	Hepatitis C	FLADGGCSGGAYDII	Influenza A H1N1	HRQMVTTTNPLIRHE
																		Betaproteobacteria	NELRAEAVELAKKLK			Clostridiales	DINNDIISDISGFNS																	Hepatitis C	LPLAVMGSSYGFQYS	Influenza A H1N1	LRLATGLRNIPSIQS
																		Betaproteobacteria	VTQTTLSVDDAAEII			Clostridiales	FNSSVITYPDAQLVP																	Hepatitis C	KAVTHINSVWKDLLE	Influenza A H1N1	EATGNLVVPRYAFAM
																		Betaproteobacteria	HGAPIYVRHEIVHNK			Clostridiales	VPGINGKAIHLVNNE																	Hepatitis C	LCGSVFLVGQLFTFS	Influenza A H1N1	KAILVVLLYTFATAN
																		Betaproteobacteria	RVGGATVGYYNTSSL			Clostridiales	SYSKNLDCWVDNEED																	Hepatitis C	TRDPTTPLARAAWET	Influenza A H1N1	VLSIIPSGPLKAEIA
																		Betaproteobacteria	QRVLSTGGGVADLIE			Clostridiales	TIDNFLEKRYEKWIE																	Hepatitis C	LAGLSTLPGNPAIAS	Influenza A H1N1	SNVKNLYEKVRSQLK
																		Betaproteobacteria	KLAKQFEERDAVLLG			Clostridiales	TYSVQLKLYDDKNAS																	Hepatitis C	VGLGKVLIDILAGYG	Influenza A H1N1	FSVQRNLPFDRTTIM
																		Betaproteobacteria	NAKCDGALVAQAPAP			Clostridiales	PFSYSKNLDCWVDNE																	Hepatitis C	ENLPYLVAYQATVCA	Influenza A H1N1	IIPSGPLKAEIAQRL
																		Betaproteobacteria	LRQLLPQQTKLGAVE			Clostridiales	KKLESKINKVFSTPI																	Hepatitis C	AAYCLSTGCVVIVGR	Influenza A H1N1	MVDGWYGYHHQNEQG
																		Betaproteobacteria	KAFDAMLALGAAMQK			Clostridiales	LDRILRVGYNAPGIP																	Hepatitis C	TRHADVIPVRRRGDS	Influenza A H1N1	PPNFSCIENFRAYVD
																		Betaproteobacteria	FVCPTEIVEFAKLAK			Clostridiales	ESSQKTTIDKISDVS																	Hepatitis C	LGCIITSLTGRDKNQ	Influenza A H1N1	KNDLLENLQAYQKRM
																		Betaproteobacteria	GGGVADLIELLLRQA			Clostridiales	VQLKLYDDKNASLGL																	Hepatitis C	TSQTLLFNILGGWVA	Influenza A H1N1	TEVETYVLSIIPSGP
																		Betaproteobacteria	KQKLDELAAKIQGMN			Clostridiales	LDKIIVDYNLQSKIT																	Hepatitis C	KVIDTLTCGFADLMG	Influenza A H1N1	EANGNLIAPWYAFAL
																		Betaproteobacteria	FADDKAFDAMLALGA			Clostridiales	WLGTVNTQFQKRSYQ																	Hepatitis C	LPGCSFSIFLLALLS	Influenza A H1N1	ADTYVFVGSSRYSKK
																		Betaproteobacteria	RELGVTNVRALEGIE			Clostridiales	NAPGIPLYKKMEAVK																	Hepatitis C	TELDGVRLHRFAPPC	Influenza A H1N1	MIWHSNLNDATYQRT
																		Betaproteobacteria	LKAKFPAIREPKKQD			Clostridiales	NNLDRILRVGYNAPG																	Hepatitis C	AYYRGLDVSVIPTSG	Influenza A H1N1	LSAFDERRNKYLEEH
																		Betaproteobacteria	VLRIDRGVAAAGYAN			Clostridiales	ITGLGAIREDNNITL																	Hepatitis C	PLLYRLGAVQNEITL	Influenza A H1N1	RTFFLTQGALLNDKH
																		Betaproteobacteria	RGGRPRTERWWALRP			Clostridiales	KIIVDYNLQSKITLP																	Hepatitis C	VSVIPTSGDVVVVAT	Influenza A H1N1	MLMPKQKVAGPLCVR
																		Betaproteobacteria	RSDEVALPIARVAGR			Clostridiales	TNGKLNIYYRRLYNG																	Hepatitis C	PAAYAAQGYKVLVLN	Influenza A H1N1	ANFSVIFDRLETLTL
																		Betaproteobacteria	RAIDVPGLRVERIAY			Clostridiales	KKMEAVKLRDLKTYS																	Hepatitis C	CPAGHAVGIFRAAVC	Influenza A H1N1	WAIYTKDNSIRIGSK
																		Betaproteobacteria	TGQLVTRLCWKSQLR			Clostridiales	AGSLQPLALEGSLQK																	Hepatitis C	IIERLHGLSAFTLHS	Influenza A H1N1	PFLDRLRRDQKSLKG
																		Betaproteobacteria	DQYAITPAFTPLLND			Clostridiales	THNGQIGNDPNRDIL																	Hepatitis C	GVRVLEDGVNYATGN	Influenza A H1N1	NNMDKAVKLYRKLKR
																		Betaproteobacteria	DPLNDPNSPLAKRSV																					Hepatitis C	PWPLYGNEGCGWAGW	Influenza A H1N1	EITNKVNSVIEKMNT
																		Betaproteobacteria	VGTGTGAALGAGIGA																					Hepatitis C	PLGGAARALAHGVRV	Influenza A H1N1	NAELLVLLENERTLD
																		Betaproteobacteria	KGAAIGAGVGALVGG																					Hepatitis C	PPLRAWRHRARSVRA	Influenza A H1N1	SSFERFEIFPKTSSW
																		Betaproteobacteria	SNANDGVSILQTASS																					Hepatitis C	GVLAGIAYFSMVGNW	Influenza A H1N1	YEKVRSQLKNNAKEI
																		Betaproteobacteria	GKQKLDELAAKIQGM																					Hepatitis C	KVTFDRLQVLDSHYQ	Influenza A H1N1	WHSNLNDATYQRTRA
																		Betaproteobacteria	GVDEELADRELGYDH																					Hepatitis C	GGAARALAHGVRVLE	Influenza A H1N1	IFPKTSSWPNHDSNK
																		Betaproteobacteria	LANLDAFDPLPPAML																					Hepatitis C	AGCAWYELTPAETTV	Influenza A H1N1	FTAVGKEFNKLERRM
																		Betaproteobacteria	LALGAAMQKNVQSDL																					Hepatitis C	AVMGSSYGFQYSPGQ	Influenza A H1N1	DYRYTYRCHRGDTQI
																		Betaproteobacteria	DGMLIETQHFQQLER																					Hepatitis C	TSERSQPRGRRQPIP	Influenza A H1N1	CNQRIITYENSTWVN
																		Betaproteobacteria	GAMQQMKSLSTKSMS																					Hepatitis C	ADLEVVTSTWVLVGG	Influenza A H1N1	PTFSVQRNLPFDKTT
																		Betaproteobacteria	LQGVRYVGSYRPTGD																					Hepatitis C	AAVCTRGVAKAVDFI	Influenza A H1N1	AYVFVGSSRYSKKFK
																		Betaproteobacteria	EDWISRRGSDPVSLD																					Hepatitis C	YCLSTGCVVIVGRVV	Influenza A H1N1	PKYVKSTKLRLATGL
																		Betaproteobacteria	LLNDLATTLNQNPQI																					Hepatitis C	TVRLRAYMNTPGLPV	Influenza A H1N1	TYVLSIIPSGPLKAE
																		Betaproteobacteria	AKPGFNNHEENGQSA																					Hepatitis C	VPPPRKKRTVVLTES	Influenza A H1N1	NQRALYHTENAYVSV
																		Betaproteobacteria	PKKQDICYATQNRQD																					Hepatitis C	AEEQKLPINALSNSL	Influenza A H1N1	MDKAVKLYRKLKREI
																		Betaproteobacteria	IARDPREIKNAIEKS																					Hepatitis C	RHADVIPVRRRGDSR	Influenza A H1N1	IFRIEKGKIVKSVEM
																		Betaproteobacteria	PQAELKQFHAEQALE																					Hepatitis C	NPKPQKKNKRNTNRR	Influenza A H1N1	VAVLKYNGIITETIK
																		Betaproteobacteria	DAQMEAVSLGKEKPV																					Hepatitis C	DFSLDPTFTIETITL	Influenza A H1N1	FYKNLIWLVKKGNSY
																		Betaproteobacteria	LSASDASALQQEVAQ																					Hepatitis C	GPRLGVRATRKTSER	Influenza A H1N1	DKAVKLYRKLKREIT
																		Betaproteobacteria	ASRTVSLDPRFIPPL																					Hepatitis C	RLLAPITAYAQQTRG	Influenza A H1N1	GVWIGRTKSISSRNG
																		Betaproteobacteria	LGINSNINSLVAQQN																					Hepatitis C	PSWGPTDPRRRSRNL	Influenza A H1N1	LENERTLDYHDSNVK
																		Betaproteobacteria	TSFAQQIKRIFSKIG																					Hepatitis C	LDPQARVAIKSLTER	Influenza A H1N1	LIRMIKRGINDRNFW
																		Betaproteobacteria	QGNTDERGTSEYNLA																					Hepatitis C	MTHFFSVLIARDQLE	Influenza A H1N1	VIEKMNTQFTAVGKE
																		Betaproteobacteria	IGVTAGASAPEVLAQ																					Hepatitis C	APPPSWDQMWKCLIR	Influenza A H1N1	TLELRSRYWAIRTRS
																		Betaproteobacteria	EKPVALGHDEASWAQ																					Hepatitis C	VPSTEDLVNLLPAIL	Influenza A H1N1	QNIHPITIGKCPKYV
																		Betaproteobacteria	LPVGPVAWSDGMLIE																					Hepatitis C	VGGVEHRLEAACNWT	Influenza A H1N1	RTQESECACVNGSCF
																		Betaproteobacteria	GKEKPVALGHDEASW																					Hepatitis C	RLVVLATATPPGSVT	Influenza A H1N1	VRTGMDPRMCSLMQG
																		Betaproteobacteria	APGGWRLERYECTPG																					Hepatitis C	KLPINALSNSLLRHH	Influenza A H1N1	EIAIRPKVRDQEGRM
																		Betaproteobacteria	IDAAKSQVANDNAVA																					Hepatitis C	RTITTGSPITYSTYG	Influenza A H1N1	ELTDSIWIELDEIGE
																		Betaproteobacteria	LSVDDAAEIIGALKA																					Hepatitis C	LMGYIPLVGAPLGGA	Influenza A H1N1	VLKYNGIITDTIKSW
																		Betaproteobacteria	AGGETERIPSTEPLG																					Hepatitis C	PIIQRLHGLSAFSLH	Influenza A H1N1	FEDLRVLSFIKGTKV
																		Betaproteobacteria	AVRVEDWISRRGSDP																					Hepatitis C	AAASKVKANLLSVEE	Influenza A H1N1	PAHKSQLVWMACNSA
																		Betaproteobacteria	QDAEFGRQVYEATLC																					Hepatitis C	AASKVKANLLSVEEA	Influenza A H1N1	GAVAVLKYNGIITET
																		Betaproteobacteria	VFALAGALLAGCATQ																					Hepatitis C	TPAETTVRLRAYMNT	Influenza A H1N1	KLCKLRGVAPLHLGK
																		Betaproteobacteria	IGETLGQLFRHRAPD																					Hepatitis C	MILMTHFFSVLIARD	Influenza A H1N1	YSDFHFINEQGESII
																		Betaproteobacteria	APVAPAITSQKITYQ																					Hepatitis C	ELDGVRLHRFAPPCK	Influenza A H1N1	QMVQAMRAIGTHPSS
																		Betaproteobacteria	RAAGDAPRAAADAPQ																					Hepatitis C	INRVAACLRKLGVPP	Influenza A H1N1	VGKEFNHLEKRIENL
																		Betaproteobacteria	RDDGRALARADAALA																					Hepatitis C	GGRHLIFCHSKKKCD	Influenza A H1N1	SNGQASYKIFRIEKG
																		Betaproteobacteria	IKNKLAPSAQQTGTQ																					Hepatitis C	DATSILGIGTVLDQA	Influenza A H1N1	GKEFNHLEKRIENLN
																		Betaproteobacteria	VIGEPELERQGFQNF																					Hepatitis C	RVLEDGVNYATGNLP	Influenza A H1N1	KGKIVKSVEMNAPNY
																		Betaproteobacteria	RVEVEVVGTQEVQKT																					Hepatitis C	GYRRCRASGVLTTSC	Influenza A H1N1	VRESRNPGNAEFEDL
																		Betaproteobacteria	GSREEALERLHTDYA																					Hepatitis C	WPLYGNEGCGWAGWL	Influenza A H1N1	CPRYVKQLTKLATGM
																		Betaproteobacteria	QQHAQYLKSHPQRHI																					Hepatitis C	AVCTRGVAKAVDFIP	Influenza A H1N1	NYYWTLVEPGDKITF
																		Betaproteobacteria	NDNAVAAQVAGNLRT																					Hepatitis C	SFSIFLLALLSCLTV	Influenza A H1N1	SDFHFINEQGESIIV
																		Betaproteobacteria	RHEIVHNKYVVEDLK																					Hepatitis C	PYLVAYQATVCARAQ	Influenza A H1N1	ASQARQMVQAMRAIG
																		Betaproteobacteria	ERVALVTQTTLSVDD																					Hepatitis C	PGAATAFVGAGLAGA	Influenza A H1N1	NPSLRMKWMMAMKYP
																		Betaproteobacteria	SAAMPAEKLRQLLPQ																					Hepatitis C	KGGRHLIFCHSKKKC	Influenza A H1N1	LESTRIYQILAIYST
																		Betaproteobacteria	WNDRYDTLLIARDPR																					Hepatitis C	EIRQVGDFHYVTGMT	Influenza A H1N1	EIFPKTSSWPNHDSN
																		Betaproteobacteria	EQIDPAWVAGKRRIG																					Hepatitis C	YSWTGALVTPCAAEE	Influenza A H1N1	KLYRKLKREITFHGA
																		Betaproteobacteria	AFGDVELASRYRAVS																					Hepatitis C	SQTLLFNILGGWVAA	Influenza A H1N1	KNLYEKVRSQLKNNA
																		Betaproteobacteria	VESTDPFWKQTLAGS																					Hepatitis C	HMWNFISGIQYLAGL	Influenza A H1N1	NTTIWTSGSSISFCG
																		Betaproteobacteria	SSISNTNRTGENPMI																					Hepatitis C	VQWMNRLIAFASRGN	Influenza A H1N1	TDLEVLMEWLKTRPI
																		Betaproteobacteria	GLLGRLSVLPGVDEE																					Hepatitis C	EQFKQKALGLLQTAS	Influenza A H1N1	SGAAGAAVKGVGTMV
																		Betaproteobacteria	AMVSRAIALEGAFYN																					Hepatitis C	QFKQKALGLLQTASR	Influenza A H1N1	FEATGNLVVPRYAFA
																		Betaproteobacteria	GPRAPLANLAQQAAA																					Hepatitis C	ADLMGYIPLVGAPLG	Influenza A H1N1	GAISFWMCSNGSLQC
																		Betaproteobacteria	QAGSNNLAQAQSQIQ																					Hepatitis C	GLTHIDAHFLSQTKQ	Influenza A H1N1	WTYNAELLVLLENER
																		Betaproteobacteria	DGRWAYFAVRDHAFM																					Hepatitis C	QSGENLPYLVAYQAT	Influenza A H1N1	PRGKLSTRGVQIASN
																		Betaproteobacteria	GTAASPSFQTLALST																					Hepatitis C	GEVPSTEDLVNLLPA	Influenza A H1N1	AISFWFMCSNGSLQC
																		Betaproteobacteria	ENVSFPLPRGLNLSS																					Hepatitis C	FPGGGQIVGGVYLLP	Influenza A H1N1	YVLSIVPSGPLKAEI
																		Betaproteobacteria	GSNNLAQAQSQIQSA																					Hepatitis C	INYTIFKIRMYVGGV	Influenza A H1N1	SGMRILVRGNSPVFN
																		Betaproteobacteria	ELVGLLGRLSVLPGV																					Hepatitis C	QWMNRLIAFASRGNH	Influenza A H1N1	YKIFRIEKGKIVKSV
																		Betaproteobacteria	PMITPIISSNLGLKH																					Hepatitis C	KYLFNWAVRTKLKLT	Influenza A H1N1	VRELVLYDKEEIRRI
																		Betaproteobacteria	VWMNGTNELCWRDAF																					Hepatitis C	LSCLTVPASAYQVRN	Influenza A H1N1	VGTMVMELVRMIKRG
																		Betaproteobacteria	EQKEDENAQQTAMAA																					Hepatitis C	MGYIPLVGAPLGGAA	Influenza A H1N1	RSGAAGAAVKGVGTM
																		Betaproteobacteria	LQATTSLGGAMQQMK																					Hepatitis C	PLEVIKGGRHLIFCH	Influenza A H1N1	KSTKLRLATGLRNIP
																		Betaproteobacteria	VVGSPNSSNSSRLRE																					Hepatitis C	HIDLLVGSATLCSAL	Influenza A H1N1	AVGKEFNHLEKRIEN
																		Betaproteobacteria	TFVCPTEIVEFAKLA																					Hepatitis C	PLLLTTTQWQVLPCS	Influenza A H1N1	KTYFEKVERLKHGTF
																		Betaproteobacteria	PRAALIAATAACVVL																					Hepatitis C	GAKDVRCHARKAVTH	Influenza A H1N1	VAITDWSGYSGSFVQ
																		Betaproteobacteria	EASWAQNRRADLVYQ																					Hepatitis C	KAAASKVKANLLSVE	Influenza A H1N1	AHKSQLVWMACNSAA
																		Betaproteobacteria	IDPAWVAGKRRIGVT																					Hepatitis C	ADGGCSGGAYDIIIC	Influenza A H1N1	EKNVTVHSVNLLENS
																		Betaproteobacteria	VEQIQKLVDLQLPGA																					Hepatitis C	WAQPGYPWPLYGNEG	Influenza A H1N1	VHIYYLEKANKIKSE
																		Betaproteobacteria	GFAPGHLSLGAMVSR																					Hepatitis C	STDALMTGFTGDFDS	Influenza A H1N1	ELREQLSSVSSFERF
																		Betaproteobacteria	GSSTAGTGTAASPSF																					Hepatitis C	VAHDGAGKRVYYLTR	Influenza A H1N1	ITDTIKSWRNNILRT
																		Betaproteobacteria	ADKQGVFTPSGAGTN																					Hepatitis C	FNWAVRTKLKLTPIA	Influenza A H1N1	LKYNGIITDTIKSWR
																		Betaproteobacteria	EPGATLDTDGERATL																					Hepatitis C	GYKVLVLNPSVAATL	Influenza A H1N1	TVLEKNVTVHSVNLL
																		Betaproteobacteria	AGTNPLYTEIRLRAD																					Hepatitis C	GWLAGLFYHHKFNSS	Influenza A H1N1	NGAVAVLKYNGIITD
																		Betaproteobacteria	SDEHASVLAQEAPAR																					Hepatitis C	IPKARRPEGRTWAQP	Influenza A H1N1	FSVKQDVVAITDWSG
																		Betaproteobacteria	INVVSDGKGGFTFTD																					Hepatitis C	GFGAYMSKAHGIDPN	Influenza A H1N1	NPAHKSQLVWMACNS
																		Betaproteobacteria	GETVRHEIDHGGERM																					Hepatitis C	YLAGLSTLPGNPAIA	Influenza A H1N1	GNQRALYHTENAYVS
																		Betaproteobacteria	KLMTEKDVPIDPTSI																					Hepatitis C	AQQTRGLLGCIITSL	Influenza A H1N1	ILGFVFTLTVPSERG
																		Betaproteobacteria	LVVEPGATLDTDGER																					Hepatitis C	VKAAASKVKANLLSV	Influenza A H1N1	QFTAVGKEFNKLERR
																		Betaproteobacteria	GSSAATSPAGPLGGL																					Hepatitis C	AGLSTLPGNPAIASL	Influenza A H1N1	QPTFSVQRNLPFDKT
																		Betaproteobacteria	LGAAMQKNVQSDLAM																					Hepatitis C	DRLQVLDSHYQDVLK	Influenza A H1N1	KIFRIEKGKIVKSVE
																		Betaproteobacteria	PDLAVGLDAPGTPRR																					Hepatitis C	AHGVRVLEDGVNYAT	Influenza A H1N1	SVIEKMNTQFTAVGK
																		Betaproteobacteria	AAASTRDEAAHRSRE																					Hepatitis C	PPSWDQMWKCLIRLK	Influenza A H1N1	CSHLECRTFFLTQGA
																		Betaproteobacteria	AMLYHELVGLLGRLS																					Hepatitis C	SECTTPCSGSWLRDI	Influenza A H1N1	VASQARQMVQAMRTI
																		Betaproteobacteria	QAIDASVDATLSRLY																					Hepatitis C	TTMRSPVFTDNSSPP	Influenza A H1N1	CKLRGVAPLHLGKCN
																		Betaproteobacteria	AAQKAIDAAKSQVAN																					Hepatitis C	HNLVYSTTSRSACQR	Influenza A H1N1	MEQMAGSSEQAAEAM
																		Betaproteobacteria	NGQSAFETVTEASFP																					Hepatitis C	LRDLAVAVEPVVFSQ	Influenza A H1N1	EDLRVLSFIKGTKVL
																		Betaproteobacteria	QIGKNQIDGASAQQQ																					Hepatitis C	FYGKAIPLEVIKGGR	Influenza A H1N1	GKIVKSVEMNAPNYH
																		Betaproteobacteria	FPDVIQAGLIIGGQT																					Hepatitis C	LDPTFTIETITLPQD	Influenza A H1N1	NPNQKIITIGSVCMT
																		Betaproteobacteria	VKRGEAQPRTSFAQQ																					Hepatitis C	LLLTTTQWQVLPCSF	Influenza A H1N1	GAVAVLKYNGIITDT
																		Betaproteobacteria	LRELGVTNVRALEGI																					Hepatitis C	KPAIIPDREVLYREF	Influenza A H1N1	KMARLGKGYMFESKS
																		Betaproteobacteria	VSKGVPANKVYTEGK																					Hepatitis C	KLPLAVMGSSYGFQY	Influenza A H1N1	IQSRGLFGAIAGFIE
																		Betaproteobacteria	FIPPLLDTRAHLVLR																					Hepatitis C	YIPLVGAPLGGAARA	Influenza A H1N1	LLVLLENERTLDFHD
																		Betaproteobacteria	TPRRLTIETGQLVTR																					Hepatitis C	GAYMSKAHGIDPNIR	Influenza A H1N1	MEVASQARQMVQAMR
																		Betaproteobacteria	AACVVLGGAFAYWHH																					Hepatitis C	LDVSVIPTSGDVVVV	Influenza A H1N1	LSSVSSFERFEIFPK
																		Betaproteobacteria	NTLVEFRQTVQTLEA																					Hepatitis C	YNPPLVETWKKPDYE	Influenza A H1N1	DAYVFVGSSRYSKKF
																		Betaproteobacteria	PDVIQAGLIIGGQTG																					Hepatitis C	IIICDECHSTDATSI	Influenza A H1N1	KAMEQMAGSSEQAAE
																		Betaproteobacteria	ADLIELLLRQAIAEY																					Hepatitis C	YRGLDVSVIPTAGDV	Influenza A H1N1	VLSIVPSGPLKAEIA
																		Betaproteobacteria	FTVVAAKPGFNNHEE																					Hepatitis C	LATATPPGSVTVPHP	Influenza A H1N1	SSAGLKNDLLENLQA
																		Betaproteobacteria	AAKIQGMNVEVVVAT																					Hepatitis C	AIASLMAFTAAVTSP	Influenza A H1N1	GAASYKIFKIEKGKV
																		Betaproteobacteria	VERIAYQNNQWTLEG																					Hepatitis C	ISSECTTPCSGSWLR	Influenza A H1N1	EEIRRIWRQANNGDD
																		Betaproteobacteria	TLLIARDPREIKNAI																					Hepatitis C	PIPKARRPEGRTWAQ	Influenza A H1N1	EPGDKITFEATGNLV
																		Betaproteobacteria	ALPDGRWAYFAVRDH																					Hepatitis C	EGEVQIVSTAAQTFL	Influenza A H1N1	HSNLNDATYQRTRAL
																		Betaproteobacteria	QPYARQQAIDLVANA																					Hepatitis C	VSAEEYVEIRQVGDF	Influenza A H1N1	RQEKNPSLRMKWMMA
																		Betaproteobacteria	DLAMQGKLTMLAHDA																					Hepatitis C	QGYKVLVLNPSVAAT	Influenza A H1N1	SLPFQNIHPITIGKC
																		Betaproteobacteria	GVKRAAGDAPRAAAD																					Hepatitis C	TLGFGAYMSKAHGID	Influenza A H1N1	PNNMDKAVKLYRKLK
																		Betaproteobacteria	GSNVRYLLVVEPGAT																					Hepatitis C	VAIKSLTERLYVGGP	Influenza A H1N1	SQARQMVQAMRAIGT
																		Betaproteobacteria	GSYRPTGDAKQAIRH																					Hepatitis C	QYLAGLSTLPGNPAI	Influenza A H1N1	KEFNHLEKRIENLNK
																		Betaproteobacteria	RRAQAVKSYLVSKGV																					Hepatitis C	AAYAAQGYKVLVLNP	Influenza A H1N1	DHMAIIKKYTSGRQE
																		Betaproteobacteria	PVAPPWAALPDALAF																					Hepatitis C	GSSDLYLVTRHADVI	Influenza A H1N1	KYPITADKRITEMIP
																		Betaproteobacteria	LRPVERRLSPRAALI																					Hepatitis C	GKPGIYRFVAPGERP	Influenza A H1N1	RAEIIKMMESARPEE
																		Betaproteobacteria	RDEAAHRSREAAQKA																					Hepatitis C	CSQHLPYIEQGMMLA	Influenza A H1N1	WRNNILRTQESECAC
																		Betaproteobacteria	EATLCAIFSEAKDRF																					Hepatitis C	KPQKKNKRNTNRRPQ	Influenza A H1N1	RTGMDPRMCSLMQGS
																		Betaproteobacteria	SRELVAKSRGVLVFP																					Hepatitis C	YVGGVEHRLEAACNW	Influenza A H1N1	YQNADTYVFVGSSRY
																		Betaproteobacteria	RMSDEHASVLAQEAP																					Hepatitis C	GPVIQMYTNVDQDLV	Influenza A H1N1	MNTQFTAVGKEFNHL
																		Betaproteobacteria	VMKIPGINNVGKTGQ																					Hepatitis C	SPPVPPPRKKRTVVL	Influenza A H1N1	LGFVFTLTVPSERGL
																		Betaproteobacteria	CTTTPDKPANAATNA																					Hepatitis C	NAVAYYRGLDVSVIP	Influenza A H1N1	MVLSAFDERRNKYLE
																		Betaproteobacteria	LFDFDKAVLKPAGKQ																					Hepatitis C	MSTNPKPQKKNKRNT	Influenza A H1N1	LRTQESECACVNGSC
																		Betaproteobacteria	MHKRNLVLKAAAALV																					Hepatitis C	CTCGSSDLYLVTRHA	Influenza A H1N1	IQTRRSFEIKKLWDQ
																		Betaproteobacteria	IQIGRQRFVGGLFWQ																					Hepatitis C	AVGIFRAAVCTRGVA	Influenza A H1N1	DTVLEKNVTVTHSVN
																		Betaproteobacteria	FQDGTAFSLPSDDPL																					Hepatitis C	RQPIPKARRPEGRTW	Influenza A H1N1	NLYEKVRSQLKNNAK
																		Betaproteobacteria	SSGKRINSAADDAAG																					Hepatitis C	DGGCSGGAYDIIICD	Influenza A H1N1	PEIAIRPKVRDQEGR
																		Betaproteobacteria	SVPASRQAVNDNWVN																					Hepatitis C	YFSMVGNWAKVLVVL	Influenza A H1N1	MVTTTNPLIRHENRM
																		Betaproteobacteria	ALAFARACAMRFGRL																					Hepatitis C	ENCGYRRCRASGVLT	Influenza A H1N1	GEISPLPSLPGHTNE
																		Betaproteobacteria	RSGPVAPPWAALPDA																					Hepatitis C	GGCSGGAYDIIICDE	Influenza A H1N1	CIRPCFWVELVRGLP
																		Betaproteobacteria	VQRHVSLDGAKAAHG																					Hepatitis C	VIKGGRHLIFCRSKK	Influenza A H1N1	MVLELIRMIKRGIND
																		Betaproteobacteria	EAQPRTSFAQQIKRI																					Hepatitis C	VATDALMTGYTGDFD	Influenza A H1N1	GSGMRILVRGNSPVF
																		Betaproteobacteria	AGCTTTPDKPANAAT																					Hepatitis C	PCAAEEQKLPINALS	Influenza A H1N1	LENLQAYQKRMGVQM
																		Betaproteobacteria	LFRHRAPDSAPGRVR																					Hepatitis C	GRTWAQPGYPWPLYG	Influenza A H1N1	LVLLENERTLDYHDS
																		Betaproteobacteria	DSHKNYVVIVNDGRL																					Hepatitis C	EEAIYQCCDLDPQAR	Influenza A H1N1	GECPKYVRSAKLRMV
																		Betaproteobacteria	QQNLNGSQGALSQAI																					Hepatitis C	PARLIVFPDLGVRVC	Influenza A H1N1	IRMIKRGINDRNFWR
																		Betaproteobacteria	RSVYFDFDSYSVQDQ																					Hepatitis C	TRGLLGCIITSLTGR	Influenza A H1N1	VRSQLKNNAKEIGNG
																		Betaproteobacteria	LAQANSLPQQVLKLL																					Hepatitis C	PKARRPEGRTWAQPG	Influenza A H1N1	IGKCPKYVKSTKLRL
																		Betaproteobacteria	TTTATAPVEVIVLTN																					Hepatitis C	LLRIPQAILDMIAGA	Influenza A H1N1	WVELIRGRPKENTIW
																		Betaproteobacteria	GLIIGGQTGNGALRV																					Hepatitis C	VIDCNTCVTQTVDFS	Influenza A H1N1	EPFLKTTPRPIRLPN
																		Betaproteobacteria	GYANTRDGFAPGHLS																					Hepatitis C	LDGVRLHRFAPPCKP	Influenza A H1N1	KKRILRTQESECVCV
																		Betaproteobacteria	AGAQSKAIVFLFMTQ																					Hepatitis C	LVYSTTSRSACQRQK	Influenza A H1N1	ELILYDKEEIRRIWR
																		Betaproteobacteria	GLRHARGVFQDGTAF																					Hepatitis C	LYRLGAVQNEITLTH	Influenza A H1N1	EKIRPLLIDGTASLS
																		Betaproteobacteria	YNDRLSLRRAQAVKS																					Hepatitis C	LPYIEQGMMLAEQFK	Influenza A H1N1	RTRALVRTGMDPRMC
																		Betaproteobacteria	AAADAPQRFAFADDK																					Hepatitis C	ENLVVLNAASVAGAH	Influenza A H1N1	LPDMTPSTEMSMRGV
																		Betaproteobacteria	FEERDAVLLGGSSDN																					Hepatitis C	RDLAVAVEPVVFSQM	Influenza A H1N1	YVKSTKLRLATGLRN
																		Betaproteobacteria	QTSFEPLAMMLRQAL																					Hepatitis C	HQWISSECTTPCSGS	Influenza A H1N1	QVRESRNPGNAEFED
																		Betaproteobacteria	SPNSSNSSRLREVAE																					Hepatitis C	RPSWGPTDPRRRSRN	Influenza A H1N1	EIRRIWRQANNGDDA
																		Betaproteobacteria	IISSNLGLKHRVTLR																					Hepatitis C	LMAFTAAVTSPLTTS	Influenza A H1N1	VDGWYGYHHQNEQGS
																		Betaproteobacteria	QGDAVSTQPNPENVA																					Hepatitis C	AVYTFYGMWPLLLLL	Influenza A H1N1	QPTFSVQRNLPFDRT
																		Betaproteobacteria	IYFYPKDFTFVCPTE																					Hepatitis C	GAVQWMNRLIAFASR	Influenza A H1N1	GQASYKIFRIEKGKI
																		Betaproteobacteria	VGGLFWQSLSRRNEL																					Hepatitis C	ALQFIPVETLSTQAR	Influenza A H1N1	ALVRTGMDPRMCSLM
																		Betaproteobacteria	TLAGSAMALRIVGDF																					Hepatitis C	GHAVGIFRAAVCTRG	Influenza A H1N1	TYVFVGSSRYSKKFK
																		Betaproteobacteria	LRFASHEYDFRQFQR																					Hepatitis C	YTIFKIRMYVGGVEH	Influenza A H1N1	TTIWTSGSSISFCGV
																		Betaproteobacteria	KQGVFTPSGAGTNPL																					Hepatitis C	ALTGTYVYNHLTPLR	Influenza A H1N1	ENLQAYQKRMGVQMQ
																		Betaproteobacteria	NALPAERSNTLVEFR																					Hepatitis C	YLFNWAVRTKLKLTP	Influenza A H1N1	ECPKYVRSAKLRMVT
																		Betaproteobacteria	SAQVIQIGRQRFVGG																					Hepatitis C	TGTYVYNHLTPLRDW	Influenza A H1N1	RELILYDKEEIRRIW
																		Betaproteobacteria	QQEVAQQISEVNRIA																					Hepatitis C	SVIPTSGDVVVVATD	Influenza A H1N1	VVLLYTFATANADTL
																		Betaproteobacteria	WRREHKDLDKLNHYS																					Hepatitis C	QVAHLHAPTGSGKST	Influenza A H1N1	LVLYDKEEIRRIWRQ
																		Betaproteobacteria	LVFPDVIQAGLIIGG																					Hepatitis C	QLRRHIDLLVGSATL	Influenza A H1N1	MRELILYDKEEIRRI
																		Betaproteobacteria	DKEAGVALRATFIVD																					Hepatitis C	SDIRTEEAIYQCCDL	Influenza A H1N1	SAGLKNDLLENLQAY
																		Betaproteobacteria	EAAHRSREAAQKAID																					Hepatitis C	HSVSHARPRWIWFCL	Influenza A H1N1	RSAKLRMVTGLRNIP
																		Betaproteobacteria	HAELSRLVDAGKSEQ																					Hepatitis C	VGRVVLSGKPAIIPD	Influenza A H1N1	GYEEFTMVGKRATAI
																		Betaproteobacteria	SSDNEFVKLAWRREH																					Hepatitis C	CGSSDLYLVTRHADV	Influenza A H1N1	VGEISPLPSLPGHTD
																		Betaproteobacteria	RLDDLLPRRGGRPRT																					Hepatitis C	PPPRSPPVPPPRKKR	Influenza A H1N1	RRMENLNKKVDDGFL
																		Betaproteobacteria	IAYQNNQWTLEGVLY																					Hepatitis C	HRMAWDMMMNWSPTT	Influenza A H1N1	VGEISPLPSLPGHTN
																		Betaproteobacteria	QTPRVTGMHDALVQR																					Hepatitis C	RLKPTLHGPTPLLYR	Influenza A H1N1	AGLKNDLLENLQAYQ
																		Betaproteobacteria	SKIGETLGQLFRHRA																					Hepatitis C	LHGLSAFSLHSYSPG	Influenza A H1N1	KNVTVTHSVNLLEDK
																		Betaproteobacteria	TTTPDKPANAATNAS																					Hepatitis C	RGSRPSWGPTDPRRR	Influenza A H1N1	NTDLEVLMEWLKTRP
																		Betaproteobacteria	DEASWAQNRRADLVY																					Hepatitis C	QQTRGLLGCIITSLT	Influenza A H1N1	KEFNKLERRMENLNK
																		Betaproteobacteria	TAAIAGGALQATTSL																					Hepatitis C	PAETTVRLRAYMNTP	Influenza A H1N1	TMVMELVRMIKRGIN
																		Betaproteobacteria	TGLPGADKQGVFTPS																					Hepatitis C	SIFLLALLSCLTVPA	Influenza A H1N1	ESRNPGNAEFEDLTF
																		Betaproteobacteria	AQVLQQAGISVLAQA																					Hepatitis C	GVRATRKTSERSQPR	Influenza A H1N1	LSTRGVQIASNENME
																		Betaproteobacteria	AAGDAPRAAADAPQR																					Hepatitis C	LGFGAYMSKAHGIDP	Influenza A H1N1	MARLGKGYMFESKSM
																		Betaproteobacteria	GGETERIPSTEPLGS																					Hepatitis C	LEVVTSTWVLVGGVL	Influenza A H1N1	YVRSAKLRMVTGLRN
																		Betaproteobacteria	KAKFPAIREPKKQDI																					Hepatitis C	PTLHGPTPLLYRLGA	Influenza A H1N1	WMMAMKYPITADKRI
																		Betaproteobacteria	MSKKLRLAFAMLMIG																					Hepatitis C	GVYLLPRRGPRLGVR	Influenza A H1N1	SFERFEIFPKESSWP
																		Betaproteobacteria	LHTDYAWGGWNVVIG																					Hepatitis C	RALYDVIQKLSIETM	Influenza A H1N1	LRSRYWAIRTRSGGN
																		Betaproteobacteria	LALGQKRAEAVRRAL																					Hepatitis C	YGKFLADGGCSGGAY	Influenza A H1N1	IYSKDNSVRIGSKGD
																		Betaproteobacteria	TEQPDGSLKLNVPSS																					Hepatitis C	VRTITTGSPITYSTY	Influenza A H1N1	TQFTAVGKEFNHLEK
																		Betaproteobacteria	RINSAADDAAGLAIA																					Hepatitis C	PAEILRKSRRFAQAL	Influenza A H1N1	LVVLLYTFATANADT
																		Betaproteobacteria	NWLGAFALPDGRWAY																					Hepatitis C	LLYRLGAVQNEITLT	Influenza A H1N1	EGRLIQNSLTIERMV
																		Betaproteobacteria	LPPPLETELAQAGDI																					Hepatitis C	LETTMRSPVFTDNSS	Influenza A H1N1	YKNLIWLVKKGNSYP
																		Betaproteobacteria	TGAYQAMVSIDNALA																					Hepatitis C	CNTCVTQTVDFSLDP	Influenza A H1N1	NRLRKGFEMIWDPNG
																		Betaproteobacteria	RGEAQPRTSFAQQIK																					Hepatitis C	TGWLAGLFYHHKFNS	Influenza A H1N1	LQRRRFVQNALNGNG
																		Betaproteobacteria	GLQAGAQSKAIVFLF																					Hepatitis C	SVSHARPRWIWFCLL	Influenza A H1N1	RFIEIGVTRREVHIY
																		Betaproteobacteria	NQGDAVSTQPNPENV																					Hepatitis C	LFNWAVRTKLKLTPI	Influenza A H1N1	ATYQRTRALVRTGMD
																		Betaproteobacteria	DASVDATLSRLYSTV																					Hepatitis C	EIPFYGKAIPLEVIK	Influenza A H1N1	WLKTRPILSPLTKGI
																		Betaproteobacteria	QLLPQQTKLGAVEQI																					Hepatitis C	SARRGREILLGPADG	Influenza A H1N1	VCNQRIITYENSTWV
																		Betaproteobacteria	GGFTFTDQNNQALSS																					Hepatitis C	NLVVLNAASVAGAHW	Influenza A H1N1	FKIEKGKVTKSIELN
																		Betaproteobacteria	VSKAVRDEAAVRGLR																					Hepatitis C	GLGKVLIDILAGYGA	Influenza A H1N1	LRGVAPLHLGKCNIA
																		Betaproteobacteria	EGIEENVSFPLPRGL																					Hepatitis C	LLAPITAYAQQTRGL	Influenza A H1N1	LSDYEGRLIQNSLTI
																		Betaproteobacteria	LRVERIAYQNNQWTL																					Hepatitis C	GCIITSLTGRDKNQV	Influenza A H1N1	YRKLKREITFHGAKE
																		Betaproteobacteria	LSRRNELRAEAVELA																					Hepatitis C	EVIAPAVQTNWQKLE	Influenza A H1N1	NAIGVLIGGLEWNDN
																		Betaproteobacteria	NPMITPIISSNLGLK																					Hepatitis C	SYSWTGALVTPCAAE	Influenza A H1N1	AHKSQLVWMACHSAA
																		Betaproteobacteria	DKAFDAMLALGAAMQ																					Hepatitis C	WDQMWKCLIRLKPTL	Influenza A H1N1	IRHENRMVLASTTAK
																		Betaproteobacteria	NLKKLIFAFSAAMPA																					Hepatitis C	CCDLDPQARVAIKSL	Influenza A H1N1	IWLVKKGNSYPKLSK
																		Betaproteobacteria	ALEGIEENVSFPLPR																					Hepatitis C	SAEEYVEIRQVGDFH	Influenza A H1N1	RQMVQAMRAIGTHPS
																		Betaproteobacteria	QKLDELAAKIQGMNV																					Hepatitis C	PPRKKRTVVLTESTL	Influenza A H1N1	PGDKITFEATGNLVV
																		Betaproteobacteria	RQVYEATLCAIFSEA																					Hepatitis C	GPVYCFTPSPVVVGT	Influenza A H1N1	LVRTGMDPRMCSLMQ
																		Betaproteobacteria	PHKVDIKKLHLDGKL																					Hepatitis C	YTNVDQDLVGWPAPQ	Influenza A H1N1	RLATGLRNIPSIQSR
																		Betaproteobacteria	GIAPPEFVRAIDVPG																					Hepatitis C	TEDLVNLLPAILSPG	Influenza A H1N1	ITFHGAKEIALSYSA
																		Betaproteobacteria	VESVEDVRRLELPDP																					Hepatitis C	LEVIKGGRHLIFCHS	Influenza A H1N1	RIEPFLKTTPRPIRL
																		Betaproteobacteria	RGMHLVESVEDVRRL																					Hepatitis C	MNRLIAFASRGNHVS	Influenza A H1N1	EFNHLEKRIENLNKK
																		Betaproteobacteria	ASQTNYNGKNILDGS																					Hepatitis C	QVEGEVQIVSTAAQT	Influenza A H1N1	SDYEGRLIQNSLTIE
																		Betaproteobacteria	HKRNLVLKAAAALVV																					Hepatitis C	VAYYRGLDVSVIPTS	Influenza A H1N1	NPLIRHENRMVLAST
																		Betaproteobacteria	RFIPPLLDTRAHLVL																					Hepatitis C	NTCVTQTVDFSLDPT	Influenza A H1N1	NTIEVFRSNGLIANE
																		Betaproteobacteria	EVPDLAVGLDAPGTP																					Hepatitis C	PLARAAWETARHTPV	Influenza A H1N1	NSVIEKMNTQFTAVG
																		Betaproteobacteria	FMTQDALDKFRNSDG																					Hepatitis C	TNPKPQKKNKRNTNR	Influenza A H1N1	LYDKEEIRRIWRQAN
																		Betaproteobacteria	VGKTGQAGGETERIP																					Hepatitis C	RVVLSGKPAIIPDRE	Influenza A H1N1	LEALMEWLKTRPILS
																		Betaproteobacteria	QNLNGSQGALSQAIT																					Hepatitis C	VLAGIAYFSMVGNWA	Influenza A H1N1	QISIQPTFSVQRNLP
																		Betaproteobacteria	NGALRVGGATVGYYN																					Hepatitis C	FVAPGERPSGMFDSS	Influenza A H1N1	SWRNNILRTQESECA
																		Betaproteobacteria	GLEREHKRLAASQTP																					Hepatitis C	ATAFVGAGLAGAAIG	Influenza A H1N1	TQFTAVGKEFNKLER
																		Betaproteobacteria	KGVPANKVYTEGKGK																					Hepatitis C	TTTSSEPAPSGCPPD	Influenza A H1N1	RIYQILAIYSTVASS
																		Betaproteobacteria	TPEIRQDAEFGRQVY																					Hepatitis C	DAGCAWYELTPAETT	Influenza A H1N1	ADYEELREQLSSVSS
																		Betaproteobacteria	ASRYRAVSTEVPDLA																					Hepatitis C	IKGGRHLIFCHSEKK	Influenza A H1N1	LRVLSFIKGTKVLPR
																		Betaproteobacteria	YAITPAFTPLLNDLA																					Hepatitis C	WKCLIRLKPTLHGPT	Influenza A H1N1	LEKNVTVHSVNLLEN
																		Betaproteobacteria	DPDNTIQHVSVNNLN																					Hepatitis C	TGLTHIDAHFLSQTK	Influenza A H1N1	VLLENERTLDYHDSN
																		Betaproteobacteria	RMQTQINGLNQGVSN																					Hepatitis C	AQGYKVLVLNPSVAA	Influenza A H1N1	QRTRALVRTGMDPRM
																		Betaproteobacteria	ERIPSTEPLGSSAAT																					Hepatitis C	VLLFLLLADARVCSC	Influenza A H1N1	IYKTYFEKVERLKHG
																		Betaproteobacteria	SDLAMQGKLTMLAHD																					Hepatitis C	STNPKPQRKTKRNTN	Influenza A H1N1	TDMTIEEMSRDWFML
																		Betaproteobacteria	MQSLSGESSNRVMWN																					Hepatitis C	TMRSPVFTDNSSPPV	Influenza A H1N1	LLVLLENERTLDYHD
																		Betaproteobacteria	RHILIQGNTDERGTS																					Hepatitis C	PSTEDLVNLLPAILS	Influenza A H1N1	REEIDGVKLESTRIY
																		Betaproteobacteria	DALVQRHVSLDGAKA																					Hepatitis C	ILMTHFFSVLIARDQ	Influenza A H1N1	KYGNGVWIGRTKSNR
																		Betaproteobacteria	YLENTSFAEHVNTLD																					Hepatitis C	FGAYMSKAHGIDPNI	Influenza A H1N1	LRMVTGLRNIPSIQS
																		Betaproteobacteria	CWRDAFWTPATANAK																					Hepatitis C	SIVYEAADAILHTPG	Influenza A H1N1	QASYKIFRIEKGKIV
																		Betaproteobacteria	TSFEPLAMMLRQALA																					Hepatitis C	GLRDLAVAVEPVVFS	Influenza A H1N1	KLESTRIYQILAIYS
																		Betaproteobacteria	VHICIVDKQWNLKKL																					Hepatitis C	VDLLVNLLPAILSPG	Influenza A H1N1	ASQARQMVQAMRTIG
																		Betaproteobacteria	GKLRFASHEYDFRQF																					Hepatitis C	IFKIRMYVGGVEHRL	Influenza A H1N1	MSLLTEVETYVLSII
																		Betaproteobacteria	AGADASVALVKMGAN																					Hepatitis C	VYYLTRDPTTPLARA	Influenza A H1N1	YVLSIIPSGPLKAEI
																		Betaproteobacteria	HRIDMHGMRHEENLV																					Hepatitis C	GVPPLRAWRHRARSV	Influenza A H1N1	PNNMDRAVKLYRKLK
																		Betaproteobacteria	LENTSFAEHVNTLDS																					Hepatitis C	APTLWARMILMTHFF	Influenza A H1N1	SSFERFEIFPKESSW
																		Betaproteobacteria	ERHLAHQASLRLGQT																					Hepatitis C	SPVFTDNSSPPAVPQ	Influenza A H1N1	EKNVTVTHSVNLLED
																		Betaproteobacteria	GMVQTGQTLGTIKVA																					Hepatitis C	NKRNTNRRPQDVKFP	Influenza A H1N1	VLMEWLKTRPILSPL
																		Betaproteobacteria	NRVMWNDRYDTLLIA																					Hepatitis C	ATSILGIGTVLDQAE	Influenza A H1N1	PRYAFAMERNAGSGI
																		Betaproteobacteria	NPENVAQVTVDPLND																					Hepatitis C	LSTQARSPSFSDNST	Influenza A H1N1	QIGNIISIWISHSIQ
																		Betaproteobacteria	PEMAFGDVELASRYR																					Hepatitis C	DSLNTGWLAGLFYHH	Influenza A H1N1	NADTYVFVGSSRYSK
																		Betaproteobacteria	RLQWLDAAAKLERLL																					Hepatitis C	KLGVPPLRAWRHRAR	Influenza A H1N1	FNHLEKRIENLNKKV
																		Betaproteobacteria	RVMWNDRYDTLLIAR																					Hepatitis C	GKYLFNWAVRTKLKL	Influenza A H1N1	VKQLTKLATGMRNVP
																		Betaproteobacteria	PLSASDASALQQEVA																					Hepatitis C	IDTLTCGFADLMGYI	Influenza A H1N1	NQNLEYQIGYICSGI
																		Betaproteobacteria	KLSKLAFIAATAVMA																					Hepatitis C	AYMNTPGLPVCQDHL	Influenza A H1N1	NREEIDGVKLESTRI
																		Betaproteobacteria	QAVKSYLVSKGVPAN																					Hepatitis C	WISSECTTPCSGSWL	Influenza A H1N1	LLIDGTASLSPGMMM
																		Betaproteobacteria	QATTSLGGAMQQMKS																					Hepatitis C	DVVVVATDALMTGYT	Influenza A H1N1	RMNYYWTLVEPGDKI
																		Betaproteobacteria	ELGVTNVRALEGIEE																					Hepatitis C	CGWAGWLLSPRGSRP	Influenza A H1N1	KRILRTQESECVCVN
																		Betaproteobacteria	TPGTAHYAWARNGSN																					Hepatitis C	EGVFTGLTHIDAHFL	Influenza A H1N1	KWMMAMKYPITADKR
																		Betaproteobacteria	AQQIKRIFSKIGETL																					Hepatitis C	PAGHAVGIFRAAVCT	Influenza A H1N1	EIIKMMESARPEEVS
																		Betaproteobacteria	AVGTGTGAALGAGIG																					Hepatitis C	VAPGERPSGMFDSSV	Influenza A H1N1	KVRSQLKNNAKEIGN
																		Betaproteobacteria	DLMVLRIDRGVAAAG																					Hepatitis C	QIRSVWEDLLEDTTT	Influenza A H1N1	VLEKNVTVTHSVNLL
																		Betaproteobacteria	VTRVYHNGITGETTT																					Hepatitis C	NVDQDLVGWPAPQGS	Influenza A H1N1	VEPGDKITFEATGNL
																		Betaproteobacteria	KRINSAADDAAGLAI																					Hepatitis C	ALVVGVVCAAILRRH	Influenza A H1N1	SRYSKKFKPEIAIRP
																		Betaproteobacteria	QRHVSLDGAKAAHGE																					Hepatitis C	CLSTGCVVIVGRVVL	Influenza A H1N1	FEANGNLIAPWYAFA
																		Betaproteobacteria	RFASHEYDFRQFQRN																					Hepatitis C	YLTRDPTTPLARAAW	Influenza A H1N1	GSSRYSKKFKPEIAI
																		Betaproteobacteria	TGNTCKQKNRKQLIA																					Hepatitis C	YAQQTRGLLGCIITS	Influenza A H1N1	LLENERTLDYHDSNV
																		Betaproteobacteria	NALPNPPRQIPYYAQ																					Hepatitis C	HARPRWIWFCLLLLA	Influenza A H1N1	KIEKGKVTKSIELNA
																		Betaproteobacteria	GTGTAASPSFQTLAL																					Hepatitis C	FSQMETKLITWGADT	Influenza A H1N1	FVGSSRYSKKFKPEI
																		Betaproteobacteria	RQALARVIETPVLPL																					Hepatitis C	TAALVVAQLLRIPQA	Influenza A H1N1	EWLKTRPILSPLTKG
																		Betaproteobacteria	KSHPQRHILIQGNTD																					Hepatitis C	ERPSGMFDSSVLCEC	Influenza A H1N1	HKSQLVWMACHSAAF
																		Betaproteobacteria	GFTFTDQNNQALSST																					Hepatitis C	EMGGNITRVESENKV	Influenza A H1N1	KKFKPEIAIRPKVRD
																		Betaproteobacteria	VGSLALAGCTTTPDK																					Hepatitis C	LARAAWETARHTPVN	Influenza A H1N1	YQNADAYVFVGSSRY
																		Betaproteobacteria	VAQQISEVNRIASQT																					Hepatitis C	VTPCAAEEQKLPINA	Influenza A H1N1	RKLKREITFHGAKEI
																		Betaproteobacteria	AAALVVGSLALAGCT																					Hepatitis C	HGAGTRTIASPKGPV	Influenza A H1N1	TGMVDGWYGYHHQNE
																		Betaproteobacteria	QEVAQQISEVNRIAS																					Hepatitis C	GRKPARLIVFPDLGV	Influenza A H1N1	ITFEATGNLVVPRYA
																		Betaproteobacteria	CATQQGTNTAVGTGT																					Hepatitis C	EFLVQAWKSKKTPMG	Influenza A H1N1	SSRYSKKFKPEIAIR
																		Betaproteobacteria	PAGKQKLDELAAKIQ																					Hepatitis C	CSGGAYDIIICDECH	Influenza A H1N1	EVHIYYLEKANKIKS
																		Betaproteobacteria	VVGSLALAGCTTTPD																					Hepatitis C	PGIYRFVAPGERPSG	Influenza A H1N1	IDYEELREQLSSVSS
																		Betaproteobacteria	LLPQQTKLGAVEQIQ																					Hepatitis C	IIPDREVLYREFDEM	Influenza A H1N1	FPKTSSWPNHDSNKG
																		Betaproteobacteria	HEIVHNKYVVEDLKK																					Hepatitis C	VNYATGNLPGCSFSI	Influenza A H1N1	LPFQNIHPITIGKCP
																		Betaproteobacteria	MVAQINAVNKPQTVS																					Hepatitis C	GWRLLAPITAYAQQT	Influenza A H1N1	DGVKLESTRIYQILA
																		Betaproteobacteria	ADPFALMTPVCGLSA																					Hepatitis C	EAAGRRLARGSPPSV	Influenza A H1N1	RRRFVQNALNGNGDP
																		Betaproteobacteria	LGGIAPPEFVRAIDV																					Hepatitis C	MRSPVFTDNSSPPVV	Influenza A H1N1	TGMDPRMCSLMQGST
																		Betaproteobacteria	RPEYRELQPYARQQA																					Hepatitis C	PPPRKKRTVVLTEST	Influenza A H1N1	SRGLFGAIAGFIEGG
																		Betaproteobacteria	WVWMNGTNELCWRDA																					Hepatitis C	NPKPQRKTKRNTNRR	Influenza A H1N1	LTDMTIEEMSRDWFM
																		Betaproteobacteria	SGSTGQETTQINVVS																					Hepatitis C	ARGSPPSVASSSASQ	Influenza A H1N1	WVELVRGLPRENTTI
																		Betaproteobacteria	TRANPNPYTSRRSVA																					Hepatitis C	LLSPRPISYLKGSSG	Influenza A H1N1	TGLRNIPSIQSRGLF
																		Betaproteobacteria	HDALVQRHVSLDGAK																					Hepatitis C	DTLTCGFADLMGYIP	Influenza A H1N1	TIGKCPKYVKSTKLR
																		Betaproteobacteria	ATAVMAASASAQSVP																					Hepatitis C	PPVPPPRKKRTVVLT	Influenza A H1N1	AILVVLLYTFATANA
																		Betaproteobacteria	ALVVGSLALAGCTTT																					Hepatitis C	SQPRGRRQPIPKARR	Influenza A H1N1	VSSFERFEIFPKTSS
																		Betaproteobacteria	WNVVIGEPELERQGF																					Hepatitis C	IRLKPTLHGPTPLLY	Influenza A H1N1	QMVTTTNPLIRHENR
																		Betaproteobacteria	WRAYRLNANLGGIAP																					Hepatitis C	CAWYELTPAETTVRL	Influenza A H1N1	NGVWIGRTKSISSRN
																		Betaproteobacteria	GVQSSGINISHAELS																					Hepatitis C	PAIIPDREVLYREFD	Influenza A H1N1	AEIIKMMESARPEEV
																		Betaproteobacteria	DRRVEVEVVGTQEVQ																					Hepatitis C	SRPSWGPTDPRRRSR	Influenza A H1N1	HIYYLEKANKIKSEK
																		Betaproteobacteria	QYAITPAFTPLLNDL																					Hepatitis C	KQSGENLPYLVAYQA	Influenza A H1N1	SGRQEKNPSLRMKWM
																		Betaproteobacteria	QVAHARTPEIRQDAE																					Hepatitis C	TYGKFLADGGCSGGA	Influenza A H1N1	FIEGGWTGMVDGWYG
																		Betaproteobacteria	RRGGRPRTERWWALR																					Hepatitis C	ERSQPRGRRQPIPKA	Influenza A H1N1	KNAIGVLIGGLEWND
																		Betaproteobacteria	KPQAELKQFHAEQAL																					Hepatitis C	GSPPSVASSSASQLS	Influenza A H1N1	KQIVERILKEESDEA
																		Betaproteobacteria	QQGADRAEQKEDENA																					Hepatitis C	KGGRHLIFCHSEKKC	Influenza A H1N1	FFLTQGALLNDKHSN
																		Betaproteobacteria	KPVLSNDEVSHVKIK																					Hepatitis C	VVVATDALMTGYTGD	Influenza A H1N1	VFVIREPFISCSHLE
																		Betaproteobacteria	GETLGQLFRHRAPDS																					Hepatitis C	TSTWVLVGGVLAALA	Influenza A H1N1	KVNSVIEKMNTQFTA
																		Betaproteobacteria	PDALAFARACAMRFG																					Hepatitis C	FSMVGNWAKVLVVLL	Influenza A H1N1	QSRGLFGAIAGFIEG
																		Betaproteobacteria	DRRTVSGLEREHKRL																					Hepatitis C	VAACLRKLGVPPLRA	Influenza A H1N1	FKYGNGVWIGRTKSI
																		Betaproteobacteria	KWKIIYFYPKDFTFV																					Hepatitis C	TITTGSPITYSTYGK	Influenza A H1N1	DLEVLMEWLKTRPIL
																		Betaproteobacteria	LENYKELTGGADPFA																					Hepatitis C	RLGVRATRKTSERSQ	Influenza A H1N1	RALYHTENAYVSVVS
																		Betaproteobacteria	TSAQRVLSTGGGVAD																					Hepatitis C	NPAIASLMAFTAAVT	Influenza A H1N1	TFFLTQGALLNDKHS
																		Betaproteobacteria	PLVTKVHVEVAKMRQ																					Hepatitis C	YSTYGKFLADGGCSG	Influenza A H1N1	RYSKKFKPEIAIRPK
																		Betaproteobacteria	DRGDQVHICIVDKQW																					Hepatitis C	AAEEQKLPINALSNS	Influenza A H1N1	KSNRLRKGFEMIWDP
																		Betaproteobacteria	VAQVTVDPLNDPNSP																					Hepatitis C	GAVYTFYGMWPLLLL	Influenza A H1N1	VWIGRTKSNRLRKGF
																		Betaproteobacteria	LMVLRIDRGVAAAGY																					Hepatitis C	VLVLNPSVAATLGFG	Influenza A H1N1	LMEWLKTRPILSPLT
																		Betaproteobacteria	NATEAGRAQNRRVEI																					Hepatitis C	VVCAAILRRHVGPGE	Influenza A H1N1	EGGWTGMVDGWYGYH
																		Betaproteobacteria	ERLHTDYAWGGWNVV																					Hepatitis C	YLVAYQATVCARAQA	Influenza A H1N1	GSKGDVFVIREPFIS
																		Betaproteobacteria	SIDNALATVNNLQAT																					Hepatitis C	LLGCIITSLTGRDKN	Influenza A H1N1	KSQLVWMACNSAAFE
																		Betaproteobacteria	AQAPAPAPVAPVAPA																					Hepatitis C	SSECTTPCSGSWLRD	Influenza A H1N1	GWAIYSKDNSVRIGS
																		Betaproteobacteria	QLVTRLCWKSQLRSD																					Hepatitis C	WAKHMWNFISGIQYL	Influenza A H1N1	VQRNLPFDRTTIMAA
																		Betaproteobacteria	FSAAMPAEKLRQLLP																					Hepatitis C	VQAWKSKKTPMGFSY	Influenza A H1N1	RNGFEMIWDPNGWTG
																		Betaproteobacteria	VAAAGYANTRDGFAP																					Hepatitis C	HADVIPVRRRGDSRG	Influenza A H1N1	TNLYGFIIKGRSHLR
																		Betaproteobacteria	YARQQAIDLVANALP																					Hepatitis C	GIQYLAGLSTLPGNP	Influenza A H1N1	VRSAKLRMVTGLRNI
																		Betaproteobacteria	GGVADLIELLLRQAI																					Hepatitis C	AKHMWNFISGIQYLA	Influenza A H1N1	LIWLVKKGNSYPKLS
																		Betaproteobacteria	LIDQLGVRDKEAGVA																					Hepatitis C	PFYGKAIPLEVIKGG	Influenza A H1N1	ERFEIFPKTSSWPNH
																		Betaproteobacteria	VAAYMVDAPEQIDPA																					Hepatitis C	LIRLKPTLHGPTPLL	Influenza A H1N1	RRFVQNALNGNGDPN
																		Betaproteobacteria	PLPPAMLYHELVGLL																					Hepatitis C	AAGRRLARGSPPSVA	Influenza A H1N1	DMTIEEMSRDWFMLM
																		Betaproteobacteria	RDKEAGVALRATFIV																					Hepatitis C	AVTHINSVWKDLLED	Influenza A H1N1	SHRQMVTTTNPLIRH
																		Betaproteobacteria	YTDSTGSAAHNQTLS																					Hepatitis C	HDGAGKRVYYLTRDP	Influenza A H1N1	RQMVTTTNPLIRHEN
																		Betaproteobacteria	QETANLSRAQVLQQA																					Hepatitis C	QGSRSLTPCTCGSSD	Influenza A H1N1	MSRDWFMLMPKQKVA
																		Betaproteobacteria	ANGAIDTTTATAPVE																					Hepatitis C	PVVFSQMETKLITWG	Influenza A H1N1	VGSSRYSKKFKPEIA
																		Betaproteobacteria	QAIRHFVDEAVKQVA																					Hepatitis C	TNWQKLETFWAKHMW	Influenza A H1N1	FEMIWDPNGWTDTDS
																		Betaproteobacteria	VKAQNITNKRAALIE																					Hepatitis C	QMYTNVDQDLVGWPA	Influenza A H1N1	PSLRMKWMMAMKYPI
																		Betaproteobacteria	ARQQAIDLVANALPA																					Hepatitis C	SRCWVAMTPTVATRD	Influenza A H1N1	IEGGWTGMVDGWYGY
																		Betaproteobacteria	GIGALAGGGKGAAIG																					Hepatitis C	LAPITAYAQQTRGLL	Influenza A H1N1	IVGEISPLPSLPGHT
																		Betaproteobacteria	IGALAGGGKGAAIGA																					Hepatitis C	VGDFHYVTGMTTDNL	Influenza A H1N1	YGNGVWIGRTKSNRL
																		Betaproteobacteria	SLMQSLSGESSNRVM																					Hepatitis C	YATGNLPGCSFSIFL	Influenza A H1N1	YYWTLVEPGDKITFE
																		Betaproteobacteria	EMAFGDVELASRYRA																					Hepatitis C	STGCVVIVGRVVLSG	Influenza A H1N1	SVSSFERFEIFPKTS
																		Betaproteobacteria	VRAELAARQARSGPV																					Hepatitis C	SLLSPRPISYLKGSS	Influenza A H1N1	TFSVQRNLPFDRTTI
																		Betaproteobacteria	HKVDIKKLHLDGKLR																					Hepatitis C	LVQAWKSKKTPMGFS	Influenza A H1N1	LILYDKEEIRRIWRQ
																		Betaproteobacteria	QRHILIQGNTDERGT																					Hepatitis C	VPPLRAWRHRARSVR	Influenza A H1N1	VWIGRTKSISSRNGF
																		Betaproteobacteria	KGDLLQSGGQIGKNQ																					Hepatitis C	ALMTGYTGDFDSVID	Influenza A H1N1	TNEDVKNAIGVLIGG
																		Betaproteobacteria	LQQEVAQQISEVNRI																					Hepatitis C	GGRKPARLIVFPDLG	Influenza A H1N1	LTLLRAFTEEGAIVG
																		Betaproteobacteria	SRRNELRAEAVELAK																					Hepatitis C	RPISYLKGSSGGPLL	Influenza A H1N1	VIREPFISCSPLECR
																		Betaproteobacteria	RREHKDLDKLNHYSF																					Hepatitis C	YMNTPGLPVCQDHLE	Influenza A H1N1	RHENRMVLASTTAKA
																		Betaproteobacteria	GVFTPSGAGTNPLYT																					Hepatitis C	VGGVYLLPRRGPRLG	Influenza A H1N1	EKGKIVKSVEMNAPN
																		Betaproteobacteria	AKIQGMNVEVVVATG																					Hepatitis C	QWISSECTTPCSGSW	Influenza A H1N1	REITFHGAKEIALSY
																		Betaproteobacteria	GEFGTLRAGRVANQF																					Hepatitis C	HARKAVTHINSVWKD	Influenza A H1N1	LREQLSSVSSFERFE
																		Betaproteobacteria	CAMRFGRLAPGGWRL																					Hepatitis C	ALSNSLLRHHNLVYS	Influenza A H1N1	DLEALMEWLKTRPIL
																		Betaproteobacteria	EVAQQISEVNRIASQ																					Hepatitis C	MWKCLIRLKPTLHGP	Influenza A H1N1	KLKREITFHGAKEIS
																		Betaproteobacteria	EAVRRALSLLGVGDA																					Hepatitis C	RMILMTHFFSVLIAR	Influenza A H1N1	KNVTVHSVNLLENSH
																		Betaproteobacteria	LQTASSGLTSLTNSL																					Hepatitis C	IDCNTCVTQTVDFSL	Influenza A H1N1	SFWFMCSNGSLQCRI
																		Betaproteobacteria	EFVKLAWRREHKDLD																					Hepatitis C	IKGGRHLIFCRSKKK	Influenza A H1N1	THSVNLLEDKHNGKL
																		Betaproteobacteria	ELAKKLKFDLMVLRI																					Hepatitis C	YRLGAVQNEITLTHP	Influenza A H1N1	IRMMESAKPEDLSFQ
																		Betaproteobacteria	ASFDVHVKRGEAQPR																					Hepatitis C	SCLTVPASAYQVRNS	Influenza A H1N1	MEWLKTRPILSPLTK
																		Betaproteobacteria	VFGSSTAGTGTAASP																					Hepatitis C	VEPVVFSQMETKLIT	Influenza A H1N1	FWVELVRGLPRENTT
																		Betaproteobacteria	GAAMQKNVQSDLAMQ																					Hepatitis C	GWLLSPRGSRPSWGP	Influenza A H1N1	MKAILVVLLYTFATA
																		Betaproteobacteria	GLENYKELTGGADPF																					Hepatitis C	LKEVKAAASKVKANL	Influenza A H1N1	VKNAIGVLIGGLEWN
																		Betaproteobacteria	AVRDDGRALARADAA																					Hepatitis C	ARKAVTHINSVWKDL	Influenza A H1N1	IIKMMESARPEEVSF
																		Betaproteobacteria	VVVATGYTDRIGSDK																					Hepatitis C	SVCGPVYCFTPSPVV	Influenza A H1N1	TLLRAFTEEGAIVGE
																		Betaproteobacteria	GAFYNGRRQPAPNWL																					Hepatitis C	TGNLPGCSFSIFLLA	Influenza A H1N1	MMAMKYPITADKRIT
																		Betaproteobacteria	ATDRRTVSGLEREHK																					Hepatitis C	TPCTCGSSDLYLVTR	Influenza A H1N1	SLGAISFWMCSNGSL
																		Betaproteobacteria	SLGKEKPVALGHDEA																					Hepatitis C	TFDRLQVLDSHYQDV	Influenza A H1N1	GKQIVERILKEESDE
																		Betaproteobacteria	KSQLRSDEVALPIAR																					Hepatitis C	VVTSTWVLVGGVLAA	Influenza A H1N1	DFHFINEQGESIIVE
																		Betaproteobacteria	AQAGDIACLALQAAR																					Hepatitis C	RRRSRNLGKVIDTLT	Influenza A H1N1	QNADAYVFVGSSRYS
																		Betaproteobacteria	EDENAQQTAMAAAST																					Hepatitis C	TGRGKPGIYRFVAPG	Influenza A H1N1	IGNIISIWASHSIQT
																		Betaproteobacteria	IDLVANALPAERSNT																					Hepatitis C	VCARAQAPPPSWDQM	Influenza A H1N1	IDGVKLESTRIYQIL
																		Betaproteobacteria	KEAGVALRATFIVDP																					Hepatitis C	QTLLFNILGGWVAAQ	Influenza A H1N1	AGKNTDLEVLMEWLK
																		Betaproteobacteria	LRSDEVALPIARVAG																					Hepatitis C	VCGPVYCFTPSPVVV	Influenza A H1N1	NGQASYKIFRIEKGK
																		Betaproteobacteria	LAVGLDAPGTPRRLT																					Hepatitis C	CARAQAPPPSWDQMW	Influenza A H1N1	YRYTYRCHRGDTQIQ
																		Betaproteobacteria	ESTDPFWKQTLAGSA																					Hepatitis C	IKGGRHLIFCHSKKK	Influenza A H1N1	RNPGNAEFEDLTFLA
																		Betaproteobacteria	QGVFTPSGAGTNPLY																					Hepatitis C	AETTVRLRAYMNTPG	Influenza A H1N1	ITIGKCPKYVKSTKL
																		Betaproteobacteria	AEAVRRALSLLGVGD																					Hepatitis C	FDRLQVLDSHYQDVL	Influenza A H1N1	MVMELVRMIKRGIND
																		Betaproteobacteria	DAFWTPATANAKCDG																					Hepatitis C	ELSPLLLTTTQWQVL	Influenza A H1N1	ELLVLLENERTLDFH
																		Betaproteobacteria	CMDPATRAGNVRPAF																					Hepatitis C	DLMGYIPLVGAPLGG	Influenza A H1N1	CVCVNGSCFTIMTDG
																		Betaproteobacteria	EFVRAIDVPGLRVER																					Hepatitis C	GVNYATGNLPGCSFS	Influenza A H1N1	KGFEMIWDPNGWTDT
																		Betaproteobacteria	NWVNGTGEWVWMNGT																					Hepatitis C	CGPVYCFTPSPVVVG	Influenza A H1N1	ASYKIFRIEKGKIVK
																		Betaproteobacteria	IVKTGERQHGIHIQG																					Hepatitis C	QAEVIAPAVQTNWQK	Influenza A H1N1	VKNLYEKVRSQLKNN
																		Betaproteobacteria	VGSREEALERLHTDY																					Hepatitis C	PEGRTWAQPGYPWPL	Influenza A H1N1	LELRSRYWAIRTRSG
																		Betaproteobacteria	ASWAQNRRADLVYQQ																					Hepatitis C	NRRPQDVKFPGGGQI	Influenza A H1N1	GTMVLELIRMIKRGI
																		Betaproteobacteria	TGTAASPSFQTLALS																					Hepatitis C	YDAGCAWYELTPAET	Influenza A H1N1	NMDRAVKLYRKLKRE
																		Betaproteobacteria	LNDLATTLNQNPQIT																					Hepatitis C	TAEAAGRRLARGSPP	Influenza A H1N1	RSRYWAIRTRSGGNT
																		Betaproteobacteria	VANALPAERSNTLVE																					Hepatitis C	VIKGGRHLIFCHSEK	Influenza A H1N1	QRALYHTENAYVSVV
																		Betaproteobacteria	ALVAQAPAPAPVAPV																					Hepatitis C	GNPAIASLMAFTAAV	Influenza A H1N1	YNAELLVLLENERTL
																		Betaproteobacteria	AARATGLPGADKQGV																					Hepatitis C	TLTCGFADLMGYIPL	Influenza A H1N1	TQIQTRRSFEIKKLW
																		Betaproteobacteria	QVIQIGRQRFVGGLF																					Hepatitis C	IFLLALLSCLTVPAS	Influenza A H1N1	FQNIHPITIGKCPKY
																		Betaproteobacteria	PVTGNTCKQKNRKQL																					Hepatitis C	DLLVNLLPAILSPGA	Influenza A H1N1	ERILKEESDEAFKMT
																		Betaproteobacteria	PDGSLKLNVPSSVTF																					Hepatitis C	LAGIAYFSMVGNWAK	Influenza A H1N1	GKLSTRGVQIASNEN
																		Betaproteobacteria	GDWVGSREEALERLH																					Hepatitis C	QTDDAELSVAAECFK	Influenza A H1N1	IWTYNAELLVLLENE
																		Betaproteobacteria	QAIAEYRMRLANLDA																					Hepatitis C	MVGNWAKVLVVLLLF	Influenza A H1N1	ATGLRNIPSIQSRGL
																		Betaproteobacteria	WARNGSNVRYLLVVE																					Hepatitis C	AAQGYKVLVLNPSVA	Influenza A H1N1	ASAGQISIQPTFSVQ
																		Betaproteobacteria	DNATEAGRAQNRRVE																					Hepatitis C	ALWRVSAEEYVEIRQ	Influenza A H1N1	IRRIWRQANNGDDAT
																		Betaproteobacteria	MIGALAACKSGVKLD																					Hepatitis C	RGLDVSVIPTAGDVV	Influenza A H1N1	VDTVLEKNVTVTHSV
																		Betaproteobacteria	TRMQTQINGLNQGVS																					Hepatitis C	NPPLVETWKKPDYEP	Influenza A H1N1	IREPFISCSPLECRT
																		Betaproteobacteria	VQTLEATYRRAAQDA																					Hepatitis C	TSILGIGTVLDQAET
																		Betaproteobacteria	LALQAARTGGPEMAF																					Hepatitis C	DVKFPGGGQIVGGVY
																		Betaproteobacteria	AKDRFCMDPATRAGN																					Hepatitis C	LTGTYVYNHLTPLRD
																		Betaproteobacteria	ERMSDEHASVLAQEA																					Hepatitis C	LAVMGSSYGFQYSPG
																		Betaproteobacteria	QSVVNALAQRGVAAN																					Hepatitis C	GKSTKVPAAYAAQGY
																		Betaproteobacteria	LIACLAPDRRVEVEV																					Hepatitis C	ICDECHSTDATSILG
																		Betaproteobacteria	QMKSLSTKSMSIEKE																					Hepatitis C	PDYNPPLVETWKKPD
																		Betaproteobacteria	PGRVRLQGVRYVGSY																					Hepatitis C	DLAVAVEPVVFSQME
																		Betaproteobacteria	DISTQTGAYQAMVSI																					Hepatitis C	IIQRLHGLSAFSLHS
																		Betaproteobacteria	KKLRLAFAMLMIGAL																					Hepatitis C	GERPSGMFDSSVLCE
																		Betaproteobacteria	QHVSVNNLNVGRSPE																					Hepatitis C	LSTGCVVIVGRVVLS
																		Betaproteobacteria	GKNQIDGASAQQQGA																					Hepatitis C	IPTSGDVVVVATDAL
																		Betaproteobacteria	EVAEKRGVAAYMVDA																					Hepatitis C	AYMSKAHGIDPNIRT
																		Betaproteobacteria	SVLAQANSLPQQVLK																					Hepatitis C	NGLRDLAVAVEPVVF
																		Betaproteobacteria	YNGRRQPAPNWLGAF																					Hepatitis C	KFPGGGQIVGGVYLL
																		Betaproteobacteria	DAARATGLPGADKQG																					Hepatitis C	VTFDRLQVLDSHYQD
																		Betaproteobacteria	NQNPQITASVVGYTD																					Hepatitis C	VVGVVCAAILRRHVG
																		Betaproteobacteria	AKCDGALVAQAPAPA																					Hepatitis C	AIIPDREVLYREFDE
																		Betaproteobacteria	LDKFRNSDGWAAGAD																					Hepatitis C	IRQVGDFHYVTGMTT
																		Betaproteobacteria	GENPMITPIISSNLG																					Hepatitis C	VYLLPRRGPRLGVRA
																		Betaproteobacteria	PAMLYHELVGLLGRL																					Hepatitis C	LVGSATLCSALYVGD
																		Betaproteobacteria	DSYSVQDQYQALLQQ																					Hepatitis C	VYCFTPSPVVVGTTD
																		Betaproteobacteria	TLDSHKNYVVIVNDG																					Hepatitis C	RDPTTPLARAAWETA
																		Betaproteobacteria	AGYANTRDGFAPGHL																					Hepatitis C	VVLSGKPAIIPDREV
																		Betaproteobacteria	HGVMKIPGINNVGKT																					Hepatitis C	CGYRRCRASGVLTTS
																		Betaproteobacteria	EASFPGKWKIIYFYP																					Hepatitis C	VIDTLTCGFADLMGY
																		Betaproteobacteria	VGLLGRLSVLPGVDE																					Hepatitis C	PVGGVARALAHGVRA
																		Betaproteobacteria	ATGYTDRIGSDKYND																					Hepatitis C	DQMWKCLIRLKPTLH
																		Betaproteobacteria	PSSVTFATDQYAITP																					Hepatitis C	VMGSSYGFQYSPGQR
																		Betaproteobacteria	IKVAIDSSGAAWSSG																					Hepatitis C	VLKEVKAAASKVKAN
																		Betaproteobacteria	NHGWGFTLLDLDQDG																					Hepatitis C	WVPGAVYTFYGMWPL
																		Betaproteobacteria	RVTRVYHNGITGETT																					Hepatitis C	SGGAYDIIICDECHS
																		Betaproteobacteria	ADTLMGAELAARPEY																					Hepatitis C	SPPSVASSSASQLSA
																		Betaproteobacteria	GEAQPRTSFAQQIKR																					Hepatitis C	APGAATAFVGAGLAG
																		Betaproteobacteria	YQADTLFDFDKAVLK																					Hepatitis C	RAQAPPPSWDQMWKC
																		Betaproteobacteria	LLSKDFSKMPDDVQT																					Hepatitis C	IKSLTERLYVGGPLT
																		Betaproteobacteria	DLPALTQGPRTAYII																					Hepatitis C	YYLTRDPTTPLARAA
																		Betaproteobacteria	ELQSTLRVRLASTSA																					Hepatitis C	PGAVYTFYGMWPLLL
																		Betaproteobacteria	KNQIDGASAQQQGAD																					Hepatitis C	AWETARHTPVNSWLG
																		Betaproteobacteria	YSFGDVKGELIDQLG																					Hepatitis C	SSASQLSAPSLKATC
																		Betaproteobacteria	QSVPASRQAVNDNWV																					Hepatitis C	MPAETTVRLRAYMNT
																		Betaproteobacteria	GGLFWQSLSRRNELR																					Hepatitis C	YEAADAILHTPGCVP
																		Betaproteobacteria	QASFDVHVKRGEAQP																					Hepatitis C	QKALGLLQTASRQAE
																		Betaproteobacteria	QGPRTAYIIQSDLGG																					Hepatitis C	SMVGNWAKVLVVLLL
																		Betaproteobacteria	ANAKCDGALVAQAPA																					Hepatitis C	TVCARAQAPPPSWDQ
																		Betaproteobacteria	APGHLSLGAMVSRAI																					Hepatitis C	YPWPLYGNEGCGWAG
																		Betaproteobacteria	DPAWVAGKRRIGVTA																					Hepatitis C	CLTVPASAYQVRNST
																		Betaproteobacteria	YNPRIGGFTHVKQAS																					Hepatitis C	VRATRKTSERSQPRG
																		Betaproteobacteria	DGFAPGHLSLGAMVS																					Hepatitis C	MWNFISGIQYLAGLS
																		Betaproteobacteria	REHKDLDKLNHYSFG																					Hepatitis C	INAVAYYRGLDVSVI
																		Betaproteobacteria	GLAIATRMQTQINGL																					Hepatitis C	IAPAVQTNWQKLETF
																		Betaproteobacteria	MIGHKGHPEVEGTMG																					Hepatitis C	SVAHDGAGKRVYYLT
																		Betaproteobacteria	AAKPGFNNHEENGQS																					Hepatitis C	LTTSQTLLFNILGGW
																		Betaproteobacteria	HAQYLKSHPQRHILI																					Hepatitis C	NYTIFKIRMYVGGVE
																		Betaproteobacteria	QVLQQAGISVLAQAN																					Hepatitis C	AADAILHTPGCVPCV
																		Betaproteobacteria	SNHGWGFTLLDLDQD																					Hepatitis C	PPSVASSSASQLSAP
																		Betaproteobacteria	DTLSGQVAAADAEIL																					Hepatitis C	VPGAVYTFYGMWPLL
																		Betaproteobacteria	DTTTATAPVEVIVLT																					Hepatitis C	LSPLLLTTTQWQVLP
																		Betaproteobacteria	KAAHGEGVKRAAGDA																					Hepatitis C	MFAPTLWARMILMTH
																		Betaproteobacteria	RALEGIEENVSFPLP																					Hepatitis C	KRNTNRRPQDVKFPG
																		Betaproteobacteria	VMIGHKGHPEVEGTM																					Hepatitis C	QPIPKARRPEGRTWA
																		Betaproteobacteria	WALRPVERRLSPRAA																					Hepatitis C	PLYGNEGCGWAGWLL
																		Betaproteobacteria	RKATLASLMQSLSGE																					Hepatitis C	FLVQAWKSKKTPMGF
																		Betaproteobacteria	ETVRHEIDHGGERMS																					Hepatitis C	TQTVDFSLDPTFTIE
																		Betaproteobacteria	ARATGLPGADKQGVF																					Hepatitis C	AATAFVGAGLAGAAI
																		Betaproteobacteria	AQAVKSYLVSKGVPA																					Hepatitis C	WYELTPAETTVRLRA
																		Betaproteobacteria	KMGANGAIDTTTATA																					Hepatitis C	EILRKSRRFAQALPV
																		Betaproteobacteria	WVGSREEALERLHTD																					Hepatitis C	VEIRQVGDFHYVTGM
																		Betaproteobacteria	TTQINVVSDGKGGFT																					Hepatitis C	RVSAEEYVEIRQVGD
																		Betaproteobacteria	YSNVTATRLLSSTNS																					Hepatitis C	EGNASRCWVAMTPTV
																		Betaproteobacteria	AAHGEGVKRAAGDAP																					Hepatitis C	STNPKPQKKNKRNTN
																		Betaproteobacteria	DKQGVFTPSGAGTNP																					Hepatitis C	KPTLHGPTPLLYRLG
																		Betaproteobacteria	AMVSIDNALATVNNL																					Hepatitis C	SSDLYLVTRHADVIP
																		Betaproteobacteria	GALSQAITRLSSGKR																					Hepatitis C	RCWVAMTPTVATRDG
																		Betaproteobacteria	VGPVAWSDGMLIETQ																					Hepatitis C	LHTPGCVPCVREGNA
																		Betaproteobacteria	TGAALGAGIGALAGG																					Hepatitis C	VFTGLTHIDAHFLSQ
																		Betaproteobacteria	AKKLKFDLMVLRIDR																					Hepatitis C	LLEDNVTPIDTTIMA
																		Betaproteobacteria	LRVGGATVGYYNTSS																					Hepatitis C	GLLGCIITSLTGRDK
																		Betaproteobacteria	GTLSFQVGANVGQTV																					Hepatitis C	KDVRCHARKAVTHIN
																		Betaproteobacteria	RIYDATCPLVTKVHV																					Hepatitis C	INALSNSLLRHHNLV
																		Betaproteobacteria	WLGAFALPDGRWAYF																					Hepatitis C	GGAYDIIICDECHST
																		Betaproteobacteria	GAAQMTAAIAGGALQ																					Hepatitis C	AHWGVLAGIAYFSMV
																		Betaproteobacteria	ELAARPEYRELQPYA																					Hepatitis C	CTRGVAKAVDFIPVE
																		Betaproteobacteria	LELPDPERVALVTQT																					Hepatitis C	ISGIQYLAGLSTLPG
																		Betaproteobacteria	REPKKQDICYATQNR																					Hepatitis C	DLEVVTSTWVLVGGV
																		Betaproteobacteria	LMQSLSGESSNRVMW																					Hepatitis C	KVRMYVGGVEHRLEA
																		Betaproteobacteria	ITPAFTPLLNDLATT																					Hepatitis C	YHSVSHARPRWIWFC
																		Betaproteobacteria	DEAAHRSREAAQKAI																					Hepatitis C	KHMWNFISGIQYLAG
																		Betaproteobacteria	GAAIGAGVGALVGGV																					Hepatitis C	SWTGALVTPCAAEEQ
																		Betaproteobacteria	ELIDQLGVRDKEAGV																					Hepatitis C	QHLPYIEQGMMLAEQ
																		Betaproteobacteria	LPLRFEDRGDQVHIC																					Hepatitis C	PCTCGSSDLYLVTRH
																		Betaproteobacteria	QGTNTAVGTGTGAAL																					Hepatitis C	LWRQEMGGNITRVES
																		Betaproteobacteria	KMPDDVQTRLLASIL																					Hepatitis C	RLHRFAPPCKPLLRE
																		Betaproteobacteria	IFAFSAAMPAEKLRQ																					Hepatitis C	YKRYISWCLWWLQYF
																		Betaproteobacteria	LVTKVHVEVAKMRQE																					Hepatitis C	TNPKPQRKTKRNTNR
																		Betaproteobacteria	QPRGFCAGVDRAIEI																					Hepatitis C	RAAVCTRGVAKAVDF
																		Betaproteobacteria	SAPEVLAQAVIARLR																					Hepatitis C	RQEMGGNITRVESEN
																		Betaproteobacteria	RDAFWTPATANAKCD																					Hepatitis C	WGVLAGIAYFSMVGN
																		Betaproteobacteria	AFIEALGDAARATGL																					Hepatitis C	RKSRRFAQALPVWAR
																		Betaproteobacteria	RIAYQNNQWTLEGVL																					Hepatitis C	PTPLLYRLGAVQNEI
																		Betaproteobacteria	LVANALPAERSNTLV																					Hepatitis C	TYSTYGKFLADGGCS
																		Betaproteobacteria	TGYTDRIGSDKYNDR																					Hepatitis C	ILRKSRRFAQALPVW
																		Betaproteobacteria	VRGLRIYDATCPLVT																					Hepatitis C	TPGLPVCQDHLEFWE
																		Betaproteobacteria	ELARPKPDAQTRATD																					Hepatitis C	VPQSFQVAHLHAPTG
																		Betaproteobacteria	KNKLAPSAQQTGTQV																					Hepatitis C	DECHSTDATSILGIG
																		Betaproteobacteria	VGSYRPTGDAKQAIR																					Hepatitis C	IQRLHGLSAFSLHSY
																		Betaproteobacteria	LVGGVTGYNWQAIKN																					Hepatitis C	KCLIRLKPTLHGPTP
																		Betaproteobacteria	ALGAAMQKNVQSDLA																					Hepatitis C	KALQFIPVETLSTQA
																		Betaproteobacteria	AAGLAIATRMQTQIN																					Hepatitis C	RLQVLDSHYQDVLKE
																		Betaproteobacteria	MLGINSNINSLVAQQ																					Hepatitis C	DLLVGSATLCSALYV
																		Betaproteobacteria	AALVVGSLALAGCTT																					Hepatitis C	WMNRLIAFASRGNHV
																		Betaproteobacteria	QITASVVGYTDSTGS																					Hepatitis C	ATGNLPGCSFSIFLL
																		Betaproteobacteria	NPVTGNTCKQKNRKQ																					Hepatitis C	PVYCFTPSPVVVGTT
																		Betaproteobacteria	VADLIELLLRQAIAE																					Hepatitis C	LSPRPISYLKGSSGG
																		Betaproteobacteria	AVLLGGSSDNEFVKL																					Hepatitis C	WRQEMGGNITRVESE
																		Betaproteobacteria	HQASLRLGQTSNHGW																					Hepatitis C	LMTHFFSVLIARDQL
																		Betaproteobacteria	TGQTLGTIKVAIDSS																					Hepatitis C	VLEDGVNYATGNLPG
																		Betaproteobacteria	VDPDNTIQHVSVNNL																					Hepatitis C	NTPGLPVCQDHLEFW
																		Betaproteobacteria	HRSREAAQKAIDAAK																					Hepatitis C	SERSQPRGRRQPIPK
																		Betaproteobacteria	QLLARLQWLDAAAKL																					Hepatitis C	TVPASAYQVRNSTGL
																		Betaproteobacteria	NTLDSHKNYVVIVND																					Hepatitis C	ARAQAPPPSWDQMWK
																		Betaproteobacteria	QHRIDMHGMRHEENL																					Hepatitis C	VSHARPRWIWFCLLL
																		Betaproteobacteria	VLSNDEVSHVKIKRD																					Hepatitis C	LTVPASAYQVRNSTG
																		Betaproteobacteria	AAADAEILLAQPRGF																					Hepatitis C	KSLTERLYVGGPLTN
																		Betaproteobacteria	QGFQNFQPKRLDDLL																					Hepatitis C	LVVLATATPPGSVTV
																		Betaproteobacteria	SAQQQGADRAEQKED																					Hepatitis C	LSPYYKRYISWCLWW
																		Betaproteobacteria	SDNEFVKLAWRREHK																					Hepatitis C	GGGQIVGGVYLLPRR
																		Betaproteobacteria	AEQALELRGINKPVL																					Hepatitis C	LLPRRGPRLGVRATR
																		Betaproteobacteria	PVSLDELNQLLSKDF																					Hepatitis C	PGGGQIVGGVYLLPR
																		Betaproteobacteria	LAQEAPARQHRIDMH																					Hepatitis C	PYIEQGMMLAEQFKQ
																		Betaproteobacteria	PYYAQSTYFEVESTD																					Hepatitis C	GYTGDFDSVIDCNTC
																		Betaproteobacteria	GKWKIIYFYPKDFTF																					Hepatitis C	ASRCWVAMTPTVATR
																		Betaproteobacteria	PQRHILIQGNTDERG																					Hepatitis C	PRLGVRATRKTSERS
																		Betaproteobacteria	TDSTGSAAHNQTLSQ																					Hepatitis C	NTTTSSEPAPSGCPP
																		Betaproteobacteria	VAAKPGFNNHEENGQ																					Hepatitis C	PLRAWRHRARSVRAR
																		Betaproteobacteria	EAVKQVAHARTPEIR																					Hepatitis C	RQVGDFHYVTGMTTD
																		Betaproteobacteria	PGHLSLGAMVSRAIA																					Hepatitis C	APGERPSGMFDSSVL
																		Betaproteobacteria	RLGQTSNHGWGFTLL																					Hepatitis C	AKDVRCHARKAVTHI
																		Betaproteobacteria	FAFSAAMPAEKLRQL																					Hepatitis C	PGNPAIASLMAFTAA
																		Betaproteobacteria	HVKIKRDTGETVRHE																					Hepatitis C	DPQARVAIKSLTERL
																		Betaproteobacteria	INSNINSLVAQQNLN																					Hepatitis C	RKPARLIVFPDLGVR
																		Betaproteobacteria	IEALGDAARATGLPG																					Hepatitis C	SWDQMWKCLIRLKPT
																		Betaproteobacteria	IFSEAKDRFCMDPAT																					Hepatitis C	EVVTSTWVLVGGVLA
																		Betaproteobacteria	AHNQTLSQNRAQSVV																					Hepatitis C	YYRGLDVSVIPTAGD
																		Betaproteobacteria	RIGGFTHVKQASFDV																					Hepatitis C	ARMILMTHFFSVLIA
																		Betaproteobacteria	AQSTYFEVESTDPFW																					Hepatitis C	FTELDGVRLHRFAPP
																		Betaproteobacteria	KLRLAFAMLMIGALA																					Hepatitis C	YGKAIPLEVIKGGRH
																		Betaproteobacteria	LARLQWLDAAAKLER																					Hepatitis C	KGGRHLIFCHPKKKC
																		Betaproteobacteria	MTYNPRIGGFTHVKQ																					Hepatitis C	IMFAPTLWARMILMT
																		Betaproteobacteria	AFSAAMPAEKLRQLL																					Hepatitis C	TCVTQTVDFSLDPTF
																		Betaproteobacteria	LRHARGVFQDGTAFS																					Hepatitis C	LGNIIQRLHGLSAFS
																		Betaproteobacteria	GALQATTSLGGAMQQ																					Hepatitis C	GAATAFVGAGLAGAA
																		Betaproteobacteria	AQDRSIGAAQMTAAI																					Hepatitis C	PGERPSGMFDSSVLC
																		Betaproteobacteria	ASTSAQRVLSTGGGV																					Hepatitis C	THIDAHFLSQTKQSG
																		Betaproteobacteria	FAQQIKRIFSKIGET																					Hepatitis C	DLDPQARVAIKSLTE
																		Betaproteobacteria	AAAQDRSIGAAQMTA																					Hepatitis C	KDLLEDNVTPIDTTI
																		Betaproteobacteria	WGFTLLDLDQDGLGL																					Hepatitis C	NIIQRLHGLSAFSLH
																		Betaproteobacteria	GKNILDGSAGTLSFQ																					Hepatitis C	DQDLVGWPAPQGSRS
																		Betaproteobacteria	AADAPQRFAFADDKA																					Hepatitis C	TNRRPQDVKFPGGGQ
																		Betaproteobacteria	RPVERRLSPRAALIA																					Hepatitis C	ARLVVLATATPPGSV
																		Betaproteobacteria	LFMTQDALDKFRNSD																					Hepatitis C	VIPTSGDVVVVATDA
																		Betaproteobacteria	NHEENGQSAFETVTE																					Hepatitis C	MYVGGVEHRLEAACN
																		Betaproteobacteria	ADASVALVKMGANGA																					Hepatitis C	SVWKDLLEDNVTPID
																		Betaproteobacteria	NRLSAQGMGASNPIA																					Hepatitis C	DNTTTSSEPAPSGCP
																		Betaproteobacteria	KSMSIEKELKPQAEL																					Hepatitis C	LYGNEGCGWAGWLLS
																		Betaproteobacteria	VAGSGAQRVELARPK																					Hepatitis C	AVQWMNRLIAFASRG
																		Betaproteobacteria	YSVQDQYQALLQQHA																					Hepatitis C	LTCGFADLMGYIPLV
																		Betaproteobacteria	RDGFAPGHLSLGAMV																					Hepatitis C	GYIPLVGAPLGGAAR
																		Betaproteobacteria	QTAMAAASTRDEAAH																					Hepatitis C	YKVLVLNPSVAATLG
																		Betaproteobacteria	EENLVKAGRQQMKGD																					Hepatitis C	LKPTLHGPTPLLYRL
																		Betaproteobacteria	KLDELAAKIQGMNVE
																		Betaproteobacteria	TLSQNRAQSVVNALA
																		Betaproteobacteria	AAMPAEKLRQLLPQQ
																		Betaproteobacteria	ALSTSATSALSATDQ
																		Betaproteobacteria	NSNINSLVAQQNLNG
																		Betaproteobacteria	VGGATVGYYNTSSLS
																		Betaproteobacteria	LQLPGARLNALPNPP
																		Betaproteobacteria	AAMQKNVQSDLAMQG
																		Betaproteobacteria	SKGVPANKVYTEGKG
																		Betaproteobacteria	DKQWNLKKLIFAFSA
																		Betaproteobacteria	GPVAPPWAALPDALA
																		Betaproteobacteria	ARLQWLDAAAKLERL
																		Betaproteobacteria	RNELRAEAVELAKKL
																		Betaproteobacteria	NLGGIAPPEFVRAID
																		Betaproteobacteria	VYEATLCAIFSEAKD
																		Betaproteobacteria	HLVESVEDVRRLELP
																		Betaproteobacteria	NVPSSVTFATDQYAI
																		Betaproteobacteria	QKEDENAQQTAMAAA
																		Betaproteobacteria	ETANLSRAQVLQQAG
																		Betaproteobacteria	GALKAKFPAIREPKK
																		Betaproteobacteria	SHPQRHILIQGNTDE
																		Betaproteobacteria	IDASVDATLSRLYST
																		Betaproteobacteria	RQAIDASVDATLSRL
																		Betaproteobacteria	VLPLRFEDRGDQVHI
																		Betaproteobacteria	DPLPPAMLYHELVGL
																		Betaproteobacteria	PEEILRILDGLQTDE
																		Betaproteobacteria	VAKSRGVLVFPDVIQ
																		Betaproteobacteria	GMHLVESVEDVRRLE
																		Betaproteobacteria	MTAAIAGGALQATTS
																		Betaproteobacteria	GERATLDVPLTAPTA
																		Betaproteobacteria	GLRIYDATCPLVTKV
																		Betaproteobacteria	IDPTSIEYLENTSFA
																		Betaproteobacteria	VEPGATLDTDGERAT
																		Betaproteobacteria	NTVIFSAHGVSKAVR
																		Betaproteobacteria	AYMVDAPEQIDPAWV
																		Betaproteobacteria	VELAKKLKFDLMVLR
																		Betaproteobacteria	KFRNSDGWAAGADAS
																		Betaproteobacteria	PLLNDLATTLNQNPQ
																		Betaproteobacteria	TDERGTSEYNLALGQ
																		Betaproteobacteria	VVATGYTDRIGSDKY
																		Betaproteobacteria	EPLAMMLRQALARVI
																		Betaproteobacteria	GASNPIADNATEAGR
																		Betaproteobacteria	SLTNSLQRIRQLAVQ
																		Betaproteobacteria	RAPDSAPGRVRLQGV
																		Betaproteobacteria	SAQSVPASRQAVNDN
																		Betaproteobacteria	ENVAQVTVDPLNDPN
																		Betaproteobacteria	ELEEVPSGNTVIFSA
																		Betaproteobacteria	AIFSEAKDRFCMDPA
																		Betaproteobacteria	ANALPAERSNTLVEF
																		Betaproteobacteria	VVIGEPELERQGFQN
																		Betaproteobacteria	EFAKLAKQFEERDAV
																		Betaproteobacteria	ALRVGGATVGYYNTS
																		Betaproteobacteria	KQLIACLAPDRRVEV
																		Betaproteobacteria	RDAVLLGGSSDNEFV
																		Betaproteobacteria	TLSGQVAAADAEILL
																		Betaproteobacteria	SGKRINSAADDAAGL
																		Betaproteobacteria	VKRAAGDAPRAAADA
																		Betaproteobacteria	KQVAHARTPEIRQDA
																		Betaproteobacteria	PGATLDTDGERATLD
																		Betaproteobacteria	QAITRLSSGKRINSA
																		Betaproteobacteria	FSKIGETLGQLFRHR
																		Betaproteobacteria	SKKLRLAFAMLMIGA
																		Betaproteobacteria	GQLVTRLCWKSQLRS
																		Betaproteobacteria	QIKRIFSKIGETLGQ
																		Betaproteobacteria	MKTVGDKLEAFTVVA
																		Betaproteobacteria	LALSTSATSALSATD
																		Betaproteobacteria	TDYAWGGWNVVIGEP
																		Betaproteobacteria	NTSFAEHVNTLDSHK
																		Betaproteobacteria	RTAYIIQSDLGGGAL
																		Betaproteobacteria	GIEENVSFPLPRGLN
																		Betaproteobacteria	DAGKSEQGDKAVRDD
																		Betaproteobacteria	ADAALAAVVGERVAA
																		Betaproteobacteria	SRAIALEGAFYNGRR
																		Betaproteobacteria	EGKGKRNPVTGNTCK
																		Betaproteobacteria	TANLSRAQVLQQAGI
																		Betaproteobacteria	QINVVSDGKGGFTFT
																		Betaproteobacteria	TFIVDPDNTIQHVSV
																		Betaproteobacteria	MHGMRHEENLVKAGR
																		Betaproteobacteria	KAVLKPAGKQKLDEL
																		Betaproteobacteria	YSTVRGSRELVAKSR
																		Betaproteobacteria	MAASASAQSVPASRQ
																		Betaproteobacteria	VNRIASQTNYNGKNI
																		Betaproteobacteria	EEREAALERVRAELA
																		Betaproteobacteria	TDRRTVSGLEREHKR
																		Betaproteobacteria	QKAIDAAKSQVANDN
																		Betaproteobacteria	RVERIAYQNNQWTLE
																		Betaproteobacteria	NVAQVTVDPLNDPNS
																		Betaproteobacteria	MNTKIATRLSVFALA
																		Betaproteobacteria	AKFPAIREPKKQDIC
																		Betaproteobacteria	AAEIIGALKAKFPAI
																		Betaproteobacteria	NLVLKAAAALVVGSL
																		Betaproteobacteria	EAPARQHRIDMHGMR
																		Betaproteobacteria	MTPVCGLSANNIFKL
																		Betaproteobacteria	LMTPVCGLSANNIFK
																		Betaproteobacteria	QETTQINVVSDGKGG
																		Betaproteobacteria	NILDGSAGTLSFQVG
																		Betaproteobacteria	QVYEATLCAIFSEAK
																		Betaproteobacteria	RPKPDAQTRATDRRT
																		Betaproteobacteria	LVQRHVSLDGAKAAH
																		Betaproteobacteria	AAALPASPTWRAYRL
																		Betaproteobacteria	RLREVAEKRGVAAYM
																		Betaproteobacteria	TGTQVTEQPDGSLKL
																		Betaproteobacteria	PENVAQVTVDPLNDP
																		Betaproteobacteria	PRTERWWALRPVERR
																		Betaproteobacteria	QSDLGGGALPAVRVE
																		Betaproteobacteria	TMLAHDAMMSAAAQD
																		Betaproteobacteria	AQQTGTQVTEQPDGS
																		Betaproteobacteria	AVAGSGAQRVELARP
																		Betaproteobacteria	LVDLQLPGARLNALP
																		Betaproteobacteria	INKPVLSNDEVSHVK
																		Betaproteobacteria	RELGYDHDDLQTSFE
																		Betaproteobacteria	LTSLTNSLQRIRQLA
																		Betaproteobacteria	RVTLRKATLASLMQS
																		Betaproteobacteria	ASVDATLSRLYSTVR
																		Betaproteobacteria	DASVALVKMGANGAI
																		Betaproteobacteria	PLPPPLETELAQAGD
																		Betaproteobacteria	AAKIGGGMVQTGQTL
																		Betaproteobacteria	VRLQGVRYVGSYRPT
																		Betaproteobacteria	QTLSQNRAQSVVNAL
																		Betaproteobacteria	PASRQAVNDNWVNGT
																		Betaproteobacteria	DDAAEIIGALKAKFP
																		Betaproteobacteria	VAQQNLNGSQGALSQ
																		Betaproteobacteria	GFTLLDLDQDGLGLG
																		Betaproteobacteria	RFGRLAPGGWRLERY
																		Betaproteobacteria	EQALELRGINKPVLS
																		Betaproteobacteria	VAPAITSQKITYQAD
																		Betaproteobacteria	KQTLAGSAMALRIVG
																		Betaproteobacteria	VMWNDRYDTLLIARD
																		Betaproteobacteria	GGVTGYNWQAIKNKL
																		Betaproteobacteria	AGVALRATFIVDPDN
																		Betaproteobacteria	ASILQIDKDPHKVDI
																		Betaproteobacteria	TLSRLYSTVRGSREL
																		Betaproteobacteria	TKSMSIEKELKPQAE
																		Betaproteobacteria	MKGDLLQSGGQIGKN
																		Betaproteobacteria	FMAPQCDVVIVVGSP
																		Betaproteobacteria	VNNLNVGRSPEEILR
																		Betaproteobacteria	AAQNRFTAIATTQQA
																		Betaproteobacteria	DDKAFDAMLALGAAM
																		Betaproteobacteria	LARPKPDAQTRATDR
																		Betaproteobacteria	PEIRQDAEFGRQVYE
																		Betaproteobacteria	EVLAQAVIARLRELG
																		Betaproteobacteria	RAELAARQARSGPVA
																		Betaproteobacteria	VRDEAAVRGLRIYDA
																		Betaproteobacteria	VPIDPTSIEYLENTS
																		Betaproteobacteria	QTRANPNPYTSRRSV
																		Betaproteobacteria	GWRLERYECTPGTAH
																		Betaproteobacteria	LAGEFGTLRAGRVAN
																		Betaproteobacteria	AYWHHRAKVEAEERE
																		Betaproteobacteria	SSLPVGPVAWSDGML
																		Betaproteobacteria	AAGADASVALVKMGA
																		Betaproteobacteria	AALAAVVGERVAARR
																		Betaproteobacteria	DDLLPRRGGRPRTER
																		Betaproteobacteria	ADDAAGLAIATRMQT
																		Betaproteobacteria	GIGNYTQINAASVGL
																		Betaproteobacteria	DHAFMPNGDWVGSRE
																		Betaproteobacteria	EVEVVGTQEVQKTTV
																		Betaproteobacteria	ALVTQTTLSVDDAAE
																		Betaproteobacteria	EAALERVRAELAARQ
																		Betaproteobacteria	QQTRANPNPYTSRRS
																		Betaproteobacteria	NDLATTLNQNPQITA
																		Betaproteobacteria	TQINVVSDGKGGFTF
																		Betaproteobacteria	GGWNVVIGEPELERQ
																		Betaproteobacteria	VVGTQEVQKTTVPAQ
																		Betaproteobacteria	CPLVTKVHVEVAKMR
																		Betaproteobacteria	RRLTIETGQLVTRLC
																		Betaproteobacteria	EENGQSAFETVTEAS
																		Betaproteobacteria	MNKLSKLAFIAATAV
																		Betaproteobacteria	RAAADAPQRFAFADD
																		Betaproteobacteria	VDLQLPGARLNALPN
																		Betaproteobacteria	ERATLDVPLTAPTAN
																		Betaproteobacteria	SKLAFIAATAVMAAS
																		Betaproteobacteria	MRQEGVDIVMIGHKG
																		Betaproteobacteria	TVNNLQATLGAAQNR
																		Betaproteobacteria	PVAPVAPAITSQKIT
																		Betaproteobacteria	ATAMVAQINAVNKPQ
																		Betaproteobacteria	EWVWMNGTNELCWRD
																		Betaproteobacteria	QTVSNLDISTQTGAY
																		Betaproteobacteria	SSAATSPAGPLGGLP
																		Betaproteobacteria	WWALRPVERRLSPRA
																		Betaproteobacteria	MRLANLDAFDPLPPA
																		Betaproteobacteria	GTNPLYTEIRLRADT
																		Betaproteobacteria	GSDPVSLDELNQLLS
																		Betaproteobacteria	TVQTLEATYRRAAQD
																		Betaproteobacteria	MQTQINGLNQGVSNA
																		Betaproteobacteria	QGPRAPLANLAQQAA
																		Betaproteobacteria	GSLKLNVPSSVTFAT
																		Betaproteobacteria	PTSIEYLENTSFAEH
																		Betaproteobacteria	QSDLAMQGKLTMLAH
																		Betaproteobacteria	ATRAGNVRPAFIEAL
																		Betaproteobacteria	PRAPLANLAQQAAAL
																		Betaproteobacteria	NTCKQKNRKQLIACL
																		Betaproteobacteria	SVLAQEAPARQHRID
																		Betaproteobacteria	KITYQADTLFDFDKA
																		Betaproteobacteria	KPQTVSNLDISTQTG
																		Betaproteobacteria	PVAPAITSQKITYQA
																		Betaproteobacteria	MVSIDNALATVNNLQ
																		Betaproteobacteria	LQATLGAAQNRFTAI
																		Betaproteobacteria	LQSTLRVRLASTSAQ
																		Betaproteobacteria	GANGAIDTTTATAPV
																		Betaproteobacteria	YYAQSTYFEVESTDP
																		Betaproteobacteria	NRQDAVKFMAPQCDV
																		Betaproteobacteria	STQTGAYQAMVSIDN
																		Betaproteobacteria	VQSDLAMQGKLTMLA
																		Betaproteobacteria	SQIQSADFAQETANL
																		Betaproteobacteria	HYSFGDVKGELIDQL
																		Betaproteobacteria	DRELGYDHDDLQTSF
																		Betaproteobacteria	QKITYQADTLFDFDK
																		Betaproteobacteria	QTGAYQAMVSIDNAL
																		Betaproteobacteria	NNIFKLMTEKDVPID
																		Betaproteobacteria	TTATAPVEVIVLTNA
																		Betaproteobacteria	VSHVKIKRDTGETVR
																		Betaproteobacteria	AGEAMVLVYYESIAY
																		Betaproteobacteria	IGSDKYNDRLSLRRA
																		Betaproteobacteria	AARTGGPEMAFGDVE
																		Betaproteobacteria	ADDKAFDAMLALGAA
																		Betaproteobacteria	APAITSQKITYQADT
																		Betaproteobacteria	PTANDTPLADDSVVR
																		Betaproteobacteria	GADASVALVKMGANG
																		Betaproteobacteria	VFTPSGAGTNPLYTE
																		Betaproteobacteria	RNGSNVRYLLVVEPG
																		Betaproteobacteria	RLGLRHARGVFQDGT
																		Betaproteobacteria	TNSLQRIRQLAVQAS
																		Betaproteobacteria	TDFGGLENYKELTGG
																		Betaproteobacteria	GGQIGKNQIDGASAQ
																		Betaproteobacteria	QGMNVEVVVATGYTD
																		Betaproteobacteria	GKRINSAADDAAGLA
																		Betaproteobacteria	NLQATLGAAQNRFTA
																		Betaproteobacteria	QDRSIGAAQMTAAIA
																		Betaproteobacteria	SHVKIKRDTGETVRH
																		Betaproteobacteria	PRVTGMHDALVQRHV
																		Betaproteobacteria	MMSKKLRLAFAMLMI
																		Betaproteobacteria	APQCDVVIVVGSPNS
																		Betaproteobacteria	GVTAGASAPEVLAQA
																		Betaproteobacteria	QCDVVIVVGSPNSSN
																		Betaproteobacteria	PKPDAQTRATDRRTV
																		Betaproteobacteria	HRAPDSAPGRVRLQG
																		Betaproteobacteria	EAEEREAALERVRAE
																		Betaproteobacteria	ASPSFQTLALSTSAT
																		Betaproteobacteria	LELRGINKPVLSNDE
																		Betaproteobacteria	QQTGTQVTEQPDGSL
																		Betaproteobacteria	SREEALERLHTDYAW
																		Betaproteobacteria	EENVSFPLPRGLNLS
																		Betaproteobacteria	RTGENPMITPIISSN
																		Betaproteobacteria	GAQRVELARPKPDAQ
																		Betaproteobacteria	APIYVRHEIVHNKYV
																		Betaproteobacteria	CDVVIVVGSPNSSNS
																		Betaproteobacteria	SFEPLAMMLRQALAR
																		Betaproteobacteria	SSTDTLSGQVAAADA
																		Betaproteobacteria	RPTGDAKQAIRHFVD
																		Betaproteobacteria	AMVAQINAVNKPQTV
																		Betaproteobacteria	SNPIADNATEAGRAQ
																		Betaproteobacteria	AELSRLVDAGKSEQG
																		Betaproteobacteria	TNPLYTEIRLRADTL
																		Betaproteobacteria	IRHFVDEAVKQVAHA
																		Betaproteobacteria	LSQNRAQSVVNALAQ
																		Betaproteobacteria	LRIDRGVAAAGYANT
																		Betaproteobacteria	QAQSQIQSADFAQET
																		Betaproteobacteria	RLRADTLMGAELAAR
																		Betaproteobacteria	LTGGADPFALMTPVC
																		Betaproteobacteria	HGWGFTLLDLDQDGL
																		Betaproteobacteria	NQLLSKDFSKMPDDV
																		Betaproteobacteria	DGKGGFTFTDQNNQA
																		Betaproteobacteria	AKLERLLPEQGPRAP
																		Betaproteobacteria	YTEGKGKRNPVTGNT
																		Betaproteobacteria	VNDGRLGHKFLIDLP
																		Betaproteobacteria	QQGTNTAVGTGTGAA
																		Betaproteobacteria	SQVANDNAVAAQVAG
																		Betaproteobacteria	SFGDVKGELIDQLGV
																		Betaproteobacteria	TYQADTLFDFDKAVL
																		Betaproteobacteria	PLGGLPARSSSISNT
																		Betaproteobacteria	TQINGLNQGVSNAND
																		Betaproteobacteria	ELERQGFQNFQPKRL
																		Betaproteobacteria	RAEQKEDENAQQTAM
																		Betaproteobacteria	TANAKCDGALVAQAP
																		Betaproteobacteria	AGTLSFQVGANVGQT
																		Betaproteobacteria	LAKRSVYFDFDSYSV
																		Betaproteobacteria	DDVQTRLLASILQID
																		Betaproteobacteria	QGALSQAITRLSSGK
																		Betaproteobacteria	GVTGYNWQAIKNKLA
																		Betaproteobacteria	SVDDAAEIIGALKAK
																		Betaproteobacteria	DGKLRFASHEYDFRQ
																		Betaproteobacteria	FRHRAPDSAPGRVRL
																		Betaproteobacteria	LMTEKDVPIDPTSIE
																		Betaproteobacteria	GPRTAYIIQSDLGGG
																		Betaproteobacteria	AKLAKQFEERDAVLL
																		Betaproteobacteria	VLPGVDEELADRELG
																		Betaproteobacteria	TRAGNVRPAFIEALG
																		Betaproteobacteria	KAQNITNKRAALIEA
																		Betaproteobacteria	SPEEILRILDGLQTD
																		Betaproteobacteria	GNTCKQKNRKQLIAC
																		Betaproteobacteria	AWRREHKDLDKLNHY
																		Betaproteobacteria	RTVSLDPRFIPPLLD
																		Betaproteobacteria	AQKAIDAAKSQVAND
																		Betaproteobacteria	NAIEKSVTDFGGLEN
																		Betaproteobacteria	DFDKAVLKPAGKQKL
																		Betaproteobacteria	TGGGVADLIELLLRQ
																		Betaproteobacteria	QPAPNWLGAFALPDG
																		Betaproteobacteria	TSSLSVGLQAGAQSK
																		Betaproteobacteria	AADAEILLAQPRGFC
																		Betaproteobacteria	MSSLPVGPVAWSDGM
																		Betaproteobacteria	NVQSDLAMQGKLTML
																		Betaproteobacteria	FAKLAKQFEERDAVL
																		Betaproteobacteria	TRATDRRTVSGLERE
																		Betaproteobacteria	MSDEHASVLAQEAPA
																		Betaproteobacteria	ENPMITPIISSNLGL
																		Betaproteobacteria	ALPNPPRQIPYYAQS
																		Betaproteobacteria	SNLGLKHRVTLRKAT
																		Betaproteobacteria	DLATTLNQNPQITAS
																		Betaproteobacteria	AWVAGKRRIGVTAGA
																		Betaproteobacteria	SHAELSRLVDAGKSE
																		Betaproteobacteria	SDDPLPPPLETELAQ
																		Betaproteobacteria	LIIGGQTGNGALRVG
																		Betaproteobacteria	EVESTDPFWKQTLAG
																		Betaproteobacteria	KVHVEVAKMRQEGVD
																		Betaproteobacteria	RVAARRDAVAGSGAQ
																		Betaproteobacteria	SKAVRDEAAVRGLRI
																		Betaproteobacteria	TSLTNSLQRIRQLAV
																		Betaproteobacteria	AFYNGRRQPAPNWLG
																		Betaproteobacteria	FGDVELASRYRAVST
																		Betaproteobacteria	SLRLGQTSNHGWGFT
																		Betaproteobacteria	PRIGGFTHVKQASFD
																		Betaproteobacteria	AALIAATAACVVLGG
																		Betaproteobacteria	NRRVEIYLRAPQAAQ
																		Betaproteobacteria	GYDHDDLQTSFEPLA
																		Betaproteobacteria	AIDVPGLRVERIAYQ
																		Betaproteobacteria	GWGFTLLDLDQDGLG
																		Betaproteobacteria	SISNTNRTGENPMIT
																		Betaproteobacteria	HDEASWAQNRRADLV
																		Betaproteobacteria	SSSISNTNRTGENPM
																		Betaproteobacteria	DPVSLDELNQLLSKD
																		Betaproteobacteria	PATRAGNVRPAFIEA
																		Betaproteobacteria	EGAFYNGRRQPAPNW
																		Betaproteobacteria	VNTLDSHKNYVVIVN
																		Betaproteobacteria	TDPFWKQTLAGSAMA
																		Betaproteobacteria	APDSAPGRVRLQGVR
																		Betaproteobacteria	SAQQTGTQVTEQPDG
																		Betaproteobacteria	AMLMIGALAACKSGV
																		Betaproteobacteria	LAGSAMALRIVGDFP
																		Betaproteobacteria	VAQAPAPAPVAPVAP
																		Betaproteobacteria	GAKAAHGEGVKRAAG
																		Betaproteobacteria	HFQQLERHLAHQASL
																		Betaproteobacteria	SNRVMWNDRYDTLLI
																		Betaproteobacteria	EAGRAQNRRVEIYLR
																		Betaproteobacteria	GTGTGAALGAGIGAL
																		Betaproteobacteria	DMHGMRHEENLVKAG
																		Betaproteobacteria	DAVLLGGSSDNEFVK
																		Betaproteobacteria	VAAADAEILLAQPRG
																		Betaproteobacteria	GGADPFALMTPVCGL
																		Betaproteobacteria	TLVRIAPVIGACMAR
																		Betaproteobacteria	KAVRDEAAVRGLRIY
																		Betaproteobacteria	DPNSPLAKRSVYFDF
																		Betaproteobacteria	RPAFIEALGDAARAT
																		Betaproteobacteria	LEGIEENVSFPLPRG
																		Betaproteobacteria	TEPLGSSAATSPAGP
																		Betaproteobacteria	TGENPMITPIISSNL
																		Betaproteobacteria	LQPYARQQAIDLVAN
																		Betaproteobacteria	AIAEYRMRLANLDAF
																		Betaproteobacteria	RQDAVKFMAPQCDVV
																		Betaproteobacteria	TVSNLDISTQTGAYQ
																		Betaproteobacteria	ALELRGINKPVLSND
																		Betaproteobacteria	ALSQAITRLSSGKRI
																		Betaproteobacteria	FLFMTQDALDKFRNS
																		Betaproteobacteria	GAGIGALAGGGKGAA
																		Betaproteobacteria	NQALSSTAVTAVFGS
																		Betaproteobacteria	VAARRDAVAGSGAQR
																		Betaproteobacteria	SVQDQYQALLQQHAQ
																		Betaproteobacteria	GGERMSDEHASVLAQ
																		Betaproteobacteria	TGERQHGIHIQGSDP
																		Betaproteobacteria	RQEGVDIVMIGHKGH
																		Betaproteobacteria	RLANLDAFDPLPPAM
																		Betaproteobacteria	MSAAKIGGGMVQTGQ
																		Betaproteobacteria	GKTGQAGGETERIPS
																		Betaproteobacteria	TEGKGKRNPVTGNTC
																		Betaproteobacteria	DAAEIIGALKAKFPA
																		Betaproteobacteria	IVMIGHKGHPEVEGT
																		Betaproteobacteria	DQLGVRDKEAGVALR
																		Betaproteobacteria	AAIGAGVGALVGGVT
																		Betaproteobacteria	LNDPNSPLAKRSVYF
																		Betaproteobacteria	KRGEAQPRTSFAQQI
																		Betaproteobacteria	MLMIGALAACKSGVK
																		Betaproteobacteria	DKYNDRLSLRRAQAV
																		Betaproteobacteria	DGAKAAHGEGVKRAA
																		Betaproteobacteria	NQTLSQNRAQSVVNA
																		Betaproteobacteria	TAMAAASTRDEAAHR
																		Betaproteobacteria	IDVPGLRVERIAYQN
																		Betaproteobacteria	THVKQASFDVHVKRG
																		Betaproteobacteria	FKLMTEKDVPIDPTS
																		Betaproteobacteria	KIKRDTGETVRHEID
																		Betaproteobacteria	DLLQSGGQIGKNQID
																		Betaproteobacteria	HKFLIDLPALTQGPR
																		Betaproteobacteria	RGFCAGVDRAIEIVE
																		Betaproteobacteria	CGLSANNIFKLMTEK
																		Betaproteobacteria	MAFGDVELASRYRAV
																		Betaproteobacteria	IASQTNYNGKNILDG
																		Betaproteobacteria	FDKAVLKPAGKQKLD
																		Betaproteobacteria	VSVNNLNVGRSPEEI
																		Betaproteobacteria	DFRQFQRNAQYVAGL
																		Betaproteobacteria	VRRALSLLGVGDAQM
																		Betaproteobacteria	SDGMLIETQHFQQLE
																		Betaproteobacteria	LVTQTTLSVDDAAEI
																		Betaproteobacteria	HPQRHILIQGNTDER
																		Betaproteobacteria	DGRLGHKFLIDLPAL
																		Betaproteobacteria	RAIEIVERAIAMHGA
																		Betaproteobacteria	IEENVSFPLPRGLNL
																		Betaproteobacteria	VNNLQATLGAAQNRF
																		Betaproteobacteria	SPAGPLGGLPARSSS
																		Betaproteobacteria	NVSFPLPRGLNLSSA
																		Betaproteobacteria	LSGESSNRVMWNDRY
																		Betaproteobacteria	WQAIKNKLAPSAQQT
																		Betaproteobacteria	LSQAITRLSSGKRIN
																		Betaproteobacteria	SGVKLDEHANQGDAV
																		Betaproteobacteria	AQMEAVSLGKEKPVA
																		Betaproteobacteria	NNVGKTGQAGGETER
																		Betaproteobacteria	CTPGTAHYAWARNGS
																		Betaproteobacteria	HEENLVKAGRQQMKG
																		Betaproteobacteria	YDFRQFQRNAQYVAG
																		Betaproteobacteria	GGGALPAVRVEDWIS
																		Betaproteobacteria	IPYYAQSTYFEVEST
																		Betaproteobacteria	QAIKNKLAPSAQQTG
																		Betaproteobacteria	VDIKKLHLDGKLRFA
																		Betaproteobacteria	TVVAAKPGFNNHEEN
																		Betaproteobacteria	WMNGTNELCWRDAFW
																		Betaproteobacteria	VAQINAVNKPQTVSN
																		Betaproteobacteria	LRKATLASLMQSLSG
																		Betaproteobacteria	KKGAIFVEELEEVPS
																		Betaproteobacteria	PAWVAGKRRIGVTAG
																		Betaproteobacteria	DVRRLELPDPERVAL
																		Betaproteobacteria	FIVDPDNTIQHVSVN
																		Betaproteobacteria	TNASKRQAIDASVDA
																		Betaproteobacteria	WSSGSTGQETTQINV
																		Betaproteobacteria	GPLGGLPARSSSISN
																		Betaproteobacteria	DAALAAVVGERVAAR
																		Betaproteobacteria	LLDTRAHLVLRSLID
																		Betaproteobacteria	ALAGGGKGAAIGAGV
																		Betaproteobacteria	LREVAEKRGVAAYMV
																		Betaproteobacteria	NTKIATRLSVFALAG
																		Betaproteobacteria	EEILRILDGLQTDEL
																		Betaproteobacteria	EVVGTQEVQKTTVPA
																		Betaproteobacteria	TKLGAVEQIQKLVDL
																		Betaproteobacteria	GCTTTPDKPANAATN
																		Betaproteobacteria	QWNLKKLIFAFSAAM
																		Betaproteobacteria	IVFLFMTQDALDKFR
																		Betaproteobacteria	PTWRAYRLNANLGGI
																		Betaproteobacteria	SQAITRLSSGKRINS
																		Betaproteobacteria	QVANDNAVAAQVAGN
																		Betaproteobacteria	VEGTMGQVERGMHLV
																		Betaproteobacteria	SVTFATDQYAITPAF
																		Betaproteobacteria	AFADDKAFDAMLALG
																		Betaproteobacteria	MSAAAQDRSIGAAQM
																		Betaproteobacteria	AVMAASASAQSVPAS
																		Betaproteobacteria	KLAFIAATAVMAASA
																		Betaproteobacteria	NANLGGIAPPEFVRA
																		Betaproteobacteria	ITYQADTLFDFDKAV
																		Betaproteobacteria	AIDASVDATLSRLYS
																		Betaproteobacteria	ANDNAVAAQVAGNLR
																		Betaproteobacteria	SYSVQDQYQALLQQH
																		Betaproteobacteria	AKQAIRHFVDEAVKQ
																		Betaproteobacteria	ARVAGRNASRTVSLD
																		Betaproteobacteria	SIGVQSSGINISHAE
																		Betaproteobacteria	RDHAFMPNGDWVGSR
																		Betaproteobacteria	HVKRGEAQPRTSFAQ
																		Betaproteobacteria	LEREHKRLAASQTPR
																		Betaproteobacteria	VLGGAFAYWHHRAKV
																		Betaproteobacteria	VKQVAHARTPEIRQD
																		Betaproteobacteria	AGDIACLALQAARTG
																		Betaproteobacteria	TSFAEHVNTLDSHKN
																		Betaproteobacteria	ALQAARTGGPEMAFG
																		Betaproteobacteria	LASILQIDKDPHKVD
																		Betaproteobacteria	LSNDEVSHVKIKRDT
																		Betaproteobacteria	QIDKDPHKVDIKKLH
																		Betaproteobacteria	NANDGVSILQTASSG
																		Betaproteobacteria	GYYNTSSLSVGLQAG
																		Betaproteobacteria	VKTGERQHGIHIQGS
																		Betaproteobacteria	GRSPEEILRILDGLQ
																		Betaproteobacteria	VLRSLIDELQSTLRV
																		Betaproteobacteria	VRRLELPDPERVALV
																		Betaproteobacteria	CLALQAARTGGPEMA
																		Betaproteobacteria	LRIYDATCPLVTKVH
																		Betaproteobacteria	PGTAHYAWARNGSNV
																		Betaproteobacteria	VEFAKLAKQFEERDA
																		Betaproteobacteria	GGRPRTERWWALRPV
																		Betaproteobacteria	MVLRIDRGVAAAGYA
																		Betaproteobacteria	PVERRLSPRAALIAA
																		Betaproteobacteria	NLVKAGRQQMKGDLL
																		Betaproteobacteria	FYNGRRQPAPNWLGA
																		Betaproteobacteria	LNHYSFGDVKGELID
																		Betaproteobacteria	STSATSALSATDQAN
																		Betaproteobacteria	HNQTLSQNRAQSVVN
																		Betaproteobacteria	PPLLDTRAHLVLRSL
																		Betaproteobacteria	ANQGDAVSTQPNPEN
																		Betaproteobacteria	STDPFWKQTLAGSAM
																		Betaproteobacteria	LLVVEPGATLDTDGE
																		Betaproteobacteria	FSAHGVSKAVRDEAA
																		Betaproteobacteria	GLGLGRLGLRHARGV
																		Betaproteobacteria	QTGTQVTEQPDGSLK
																		Betaproteobacteria	QAGDIACLALQAART
																		Betaproteobacteria	VVEPGATLDTDGERA
																		Betaproteobacteria	AQINAVNKPQTVSNL
																		Betaproteobacteria	RSLIDELQSTLRVRL
																		Betaproteobacteria	IEKSVTDFGGLENYK
																		Betaproteobacteria	VSILQTASSGLTSLT
																		Betaproteobacteria	AQPRGFCAGVDRAIE
																		Betaproteobacteria	LVLRSLIDELQSTLR
																		Betaproteobacteria	IIYFYPKDFTFVCPT
																		Betaproteobacteria	AGKSEQGDKAVRDDG
																		Betaproteobacteria	TERIPSTEPLGSSAA
																		Betaproteobacteria	GEAMVLVYYESIAYS
																		Betaproteobacteria	APDRRVEVEVVGTQE
																		Betaproteobacteria	LAARPEYRELQPYAR
																		Betaproteobacteria	DDAAGLAIATRMQTQ
																		Betaproteobacteria	PLTAPTANDTPLADD
																		Betaproteobacteria	EYNLALGQKRAEAVR
																		Betaproteobacteria	MQQMKSLSTKSMSIE
																		Betaproteobacteria	APTANDTPLADDSVV
																		Betaproteobacteria	MAPQCDVVIVVGSPN
																		Betaproteobacteria	AQNRFTAIATTQQAG
																		Betaproteobacteria	EAVELAKKLKFDLMV
																		Betaproteobacteria	KRSVYFDFDSYSVQD
																		Betaproteobacteria	TPLADDSVVRTQLLA
																		Betaproteobacteria	LVEFRQTVQTLEATY
																		Betaproteobacteria	AHDAMMSAAAQDRSI
																		Betaproteobacteria	KSEQGDKAVRDDGRA
																		Betaproteobacteria	ANRLSAQGMGASNPI
																		Betaproteobacteria	PNWLGAFALPDGRWA
																		Betaproteobacteria	ISNTNRTGENPMITP
																		Betaproteobacteria	KRLDDLLPRRGGRPR
																		Betaproteobacteria	NHYSFGDVKGELIDQ
																		Betaproteobacteria	LPNPPRQIPYYAQST
																		Betaproteobacteria	QQTAMAAASTRDEAA
																		Betaproteobacteria	GYTDRIGSDKYNDRL
																		Betaproteobacteria	KRAAGDAPRAAADAP
																		Betaproteobacteria	GTAHYAWARNGSNVR
																		Betaproteobacteria	IFKLMTEKDVPIDPT
																		Betaproteobacteria	SSVTFATDQYAITPA
																		Betaproteobacteria	MGASNPIADNATEAG
																		Betaproteobacteria	KLVDLQLPGARLNAL
																		Betaproteobacteria	EGTMGQVERGMHLVE
																		Betaproteobacteria	AMHGAPIYVRHEIVH
																		Betaproteobacteria	VAPVAPAITSQKITY
																		Betaproteobacteria	SEAKDRFCMDPATRA
																		Betaproteobacteria	AMRFGRLAPGGWRLE
																		Betaproteobacteria	HHRAKVEAEEREAAL
																		Betaproteobacteria	SNTLVEFRQTVQTLE
																		Betaproteobacteria	RGVAANRLSAQGMGA
																		Betaproteobacteria	RIDMHGMRHEENLVK
																		Betaproteobacteria	STKSMSIEKELKPQA
																		Betaproteobacteria	AGIGALAGGGKGAAI
																		Betaproteobacteria	GCATQQGTNTAVGTG
																		Betaproteobacteria	GGQTGNGALRVGGAT
																		Betaproteobacteria	KPDAQTRATDRRTVS
																		Betaproteobacteria	GGAMQQMKSLSTKSM
																		Betaproteobacteria	DFTFVCPTEIVEFAK
																		Betaproteobacteria	LIDLPALTQGPRTAY
																		Betaproteobacteria	FIEALGDAARATGLP
																		Betaproteobacteria	VPASRQAVNDNWVNG
																		Betaproteobacteria	WKIIYFYPKDFTFVC
																		Betaproteobacteria	AGSAMALRIVGDFPD
																		Betaproteobacteria	AQETANLSRAQVLQQ
																		Betaproteobacteria	EIVERAIAMHGAPIY
																		Betaproteobacteria	ELPDPERVALVTQTT
																		Betaproteobacteria	LMIGALAACKSGVKL
																		Betaproteobacteria	VKMGANGAIDTTTAT
																		Betaproteobacteria	MAAASTRDEAAHRSR
																		Betaproteobacteria	IAMHGAPIYVRHEIV
																		Betaproteobacteria	TVIFSAHGVSKAVRD
																		Betaproteobacteria	LGAVEQIQKLVDLQL
																		Betaproteobacteria	GKGKRNPVTGNTCKQ
																		Betaproteobacteria	IRQLAVQASNGPLSA
																		Betaproteobacteria	ELCWRDAFWTPATAN
																		Betaproteobacteria	NALAQRGVAANRLSA
																		Betaproteobacteria	DGSLKLNVPSSVTFA
																		Betaproteobacteria	AQMTAAIAGGALQAT
																		Betaproteobacteria	VKQASFDVHVKRGEA
																		Betaproteobacteria	GAVEQIQKLVDLQLP
																		Betaproteobacteria	GVSNANDGVSILQTA
																		Betaproteobacteria	VRDHAFMPNGDWVGS
																		Betaproteobacteria	NDGRLGHKFLIDLPA
																		Betaproteobacteria	KLERLLPEQGPRAPL
																		Betaproteobacteria	GVMKIPGINNVGKTG
																		Betaproteobacteria	VQDQYQALLQQHAQY
																		Betaproteobacteria	AIGAGVGALVGGVTG
																		Betaproteobacteria	HLVLRSLIDELQSTL
																		Betaproteobacteria	DGTAFSLPSDDPLPP
																		Betaproteobacteria	KFPAIREPKKQDICY
																		Betaproteobacteria	ALAGALLAGCATQQG
																		Betaproteobacteria	IVERAIAMHGAPIYV
																		Betaproteobacteria	ETERIPSTEPLGSSA
																		Betaproteobacteria	GGALQATTSLGGAMQ
																		Betaproteobacteria	FDLMVLRIDRGVAAA
																		Betaproteobacteria	DNWVNGTGEWVWMNG
																		Betaproteobacteria	DTLLIARDPREIKNA
																		Betaproteobacteria	SQLRSDEVALPIARV
																		Betaproteobacteria	VTFATDQYAITPAFT
																		Betaproteobacteria	LPGVDEELADRELGY
																		Betaproteobacteria	RADAALAAVVGERVA
																		Betaproteobacteria	RATGLPGADKQGVFT
																		Betaproteobacteria	FTAIATTQQAGSNNL
																		Betaproteobacteria	GAGTNPLYTEIRLRA
																		Betaproteobacteria	LAGCTTTPDKPANAA
																		Betaproteobacteria	FRQFQRNAQYVAGLG
																		Betaproteobacteria	SVNNLNVGRSPEEIL
																		Betaproteobacteria	ASAQQQGADRAEQKE
																		Betaproteobacteria	RHARGVFQDGTAFSL
																		Betaproteobacteria	GASAQQQGADRAEQK
																		Betaproteobacteria	AGEFGTLRAGRVANQ
																		Betaproteobacteria	AAGYANTRDGFAPGH
																		Betaproteobacteria	SFAEHVNTLDSHKNY
																		Betaproteobacteria	LVKAGRQQMKGDLLQ
																		Betaproteobacteria	VGLQAGAQSKAIVFL
																		Betaproteobacteria	DKAVLKPAGKQKLDE
																		Betaproteobacteria	EIRQDAEFGRQVYEA
																		Betaproteobacteria	ARDPREIKNAIEKSV
																		Betaproteobacteria	DLKKKGAIFVEELEE
																		Betaproteobacteria	AVNDNWVNGTGEWVW
																		Betaproteobacteria	ETLGQLFRHRAPDSA
																		Betaproteobacteria	EELEEVPSGNTVIFS
																		Betaproteobacteria	ERVAARRDAVAGSGA
																		Betaproteobacteria	NRIASQTNYNGKNIL
																		Betaproteobacteria	SDKYNDRLSLRRAQA
																		Betaproteobacteria	LVSKGVPANKVYTEG
																		Betaproteobacteria	VIVNDGRLGHKFLID
																		Betaproteobacteria	REAALERVRAELAAR
																		Betaproteobacteria	AEILLAQPRGFCAGV
																		Betaproteobacteria	FALAGALLAGCATQQ
																		Betaproteobacteria	VPDLAVGLDAPGTPR
																		Betaproteobacteria	MSIGVQSSGINISHA
																		Betaproteobacteria	RVRAELAARQARSGP
																		Betaproteobacteria	YYSNVTATRLLSSTN
																		Betaproteobacteria	GMNVEVVVATGYTDR
																		Betaproteobacteria	VTRLCWKSQLRSDEV
																		Betaproteobacteria	QLLSKDFSKMPDDVQ
																		Betaproteobacteria	QGVSNANDGVSILQT
																		Betaproteobacteria	HVSVNNLNVGRSPEE
																		Betaproteobacteria	PDGRWAYFAVRDHAF
																		Betaproteobacteria	PKRLDDLLPRRGGRP
																		Betaproteobacteria	VATGYTDRIGSDKYN
																		Betaproteobacteria	TQGPRTAYIIQSDLG
																		Betaproteobacteria	PRGFCAGVDRAIEIV
																		Betaproteobacteria	GAMVSRAIALEGAFY
																		Betaproteobacteria	VSRAIALEGAFYNGR
																		Betaproteobacteria	LAQQAAALPASPTWR
																		Betaproteobacteria	GALVGGVTGYNWQAI
																		Betaproteobacteria	NSSNSSRLREVAEKR
																		Betaproteobacteria	LASRYRAVSTEVPDL
																		Betaproteobacteria	IGHKGHPEVEGTMGQ
																		Betaproteobacteria	TKIATRLSVFALAGA
																		Betaproteobacteria	EHGVMKIPGINNVGK
																		Betaproteobacteria	DAAAKLERLLPEQGP
																		Betaproteobacteria	TGGADPFALMTPVCG
																		Betaproteobacteria	PIARVAGRNASRTVS
																		Betaproteobacteria	VGGVTGYNWQAIKNK
																		Betaproteobacteria	DGERATLDVPLTAPT
																		Betaproteobacteria	YDHDDLQTSFEPLAM
																		Betaproteobacteria	PSAQQTGTQVTEQPD
																		Betaproteobacteria	GWNVVIGEPELERQG
																		Betaproteobacteria	LGQKRAEAVRRALSL
																		Betaproteobacteria	TDTLSGQVAAADAEI
																		Betaproteobacteria	VPSSVTFATDQYAIT
																		Betaproteobacteria	VRHEIDHGGERMSDE
																		Betaproteobacteria	AVRDHAFMPNGDWVG
																		Betaproteobacteria	QAPAPAPVAPVAPAI
																		Betaproteobacteria	YRPTGDAKQAIRHFV
																		Betaproteobacteria	ALKAKFPAIREPKKQ
																		Betaproteobacteria	SSGSTGQETTQINVV
																		Betaproteobacteria	AQSVPASRQAVNDNW
																		Betaproteobacteria	FLIDLPALTQGPRTA
																		Betaproteobacteria	RAPLANLAQQAAALP
																		Betaproteobacteria	TAPTANDTPLADDSV
																		Betaproteobacteria	MWNDRYDTLLIARDP
																		Betaproteobacteria	LPPAMLYHELVGLLG
																		Betaproteobacteria	GALLAGCATQQGTNT
																		Betaproteobacteria	GTIKVAIDSSGAAWS
																		Betaproteobacteria	FGSSTAGTGTAASPS
																		Betaproteobacteria	TLRVRLASTSAQRVL
																		Betaproteobacteria	LPIARVAGRNASRTV
																		Betaproteobacteria	RYRAVSTEVPDLAVG
																		Betaproteobacteria	ATQQGTNTAVGTGTG
																		Betaproteobacteria	ATDQANATAMVAQIN
																		Betaproteobacteria	RANPNPYTSRRSVAS
																		Betaproteobacteria	GLFWQSLSRRNELRA
																		Betaproteobacteria	SLSRRNELRAEAVEL
																		Betaproteobacteria	DPLPPPLETELAQAG
																		Betaproteobacteria	HKRLAASQTPRVTGM
																		Betaproteobacteria	APNWLGAFALPDGRW
																		Betaproteobacteria	AQQQGADRAEQKEDE
																		Betaproteobacteria	LQAGAQSKAIVFLFM
																		Betaproteobacteria	LLARLQWLDAAAKLE
																		Betaproteobacteria	KGGFTFTDQNNQALS
																		Betaproteobacteria	TQNRQDAVKFMAPQC
																		Betaproteobacteria	NISHAELSRLVDAGK
																		Betaproteobacteria	ELAARQARSGPVAPP
																		Betaproteobacteria	VAIDSSGAAWSSGST
																		Betaproteobacteria	ALIAATAACVVLGGA
																		Betaproteobacteria	NGKNILDGSAGTLSF
																		Betaproteobacteria	AWSSGSTGQETTQIN
																		Betaproteobacteria	QQAAALPASPTWRAY
																		Betaproteobacteria	GKGGFTFTDQNNQAL
																		Betaproteobacteria	RDEAAVRGLRIYDAT
																		Betaproteobacteria	AQQNLNGSQGALSQA
																		Betaproteobacteria	DFAQETANLSRAQVL
																		Betaproteobacteria	DNEFVKLAWRREHKD
																		Betaproteobacteria	DKLEAFTVVAAKPGF
																		Betaproteobacteria	SLPVGPVAWSDGMLI
																		Betaproteobacteria	TLRKATLASLMQSLS
																		Betaproteobacteria	RLYSTVRGSRELVAK
																		Betaproteobacteria	RRNELRAEAVELAKK
																		Betaproteobacteria	RVALVTQTTLSVDDA
																		Betaproteobacteria	VGYYNTSSLSVGLQA
																		Betaproteobacteria	SNINSLVAQQNLNGS
																		Betaproteobacteria	QRFVGGLFWQSLSRR
																		Betaproteobacteria	EAMVLVYYESIAYSF
																		Betaproteobacteria	IDNALATVNNLQATL
																		Betaproteobacteria	SFAQQIKRIFSKIGE
																		Betaproteobacteria	RMRLANLDAFDPLPP
																		Betaproteobacteria	AVQASNGPLSASDAS
																		Betaproteobacteria	QPKRLDDLLPRRGGR
																		Betaproteobacteria	QSSGINISHAELSRL
																		Betaproteobacteria	ALRPVERRLSPRAAL
																		Betaproteobacteria	LAVQASNGPLSASDA
																		Betaproteobacteria	TAACVVLGGAFAYWH
																		Betaproteobacteria	TPVLPLRFEDRGDQV
																		Betaproteobacteria	RRALSLLGVGDAQME
																		Betaproteobacteria	DRAIEIVERAIAMHG
																		Betaproteobacteria	STLRVRLASTSAQRV
																		Betaproteobacteria	AMQQMKSLSTKSMSI
																		Betaproteobacteria	HKDLDKLNHYSFGDV
																		Betaproteobacteria	SHKNYVVIVNDGRLG
																		Betaproteobacteria	KQWNLKKLIFAFSAA
																		Betaproteobacteria	ASLRLGQTSNHGWGF
																		Betaproteobacteria	SGPVAPPWAALPDAL
																		Betaproteobacteria	ACAMRFGRLAPGGWR
																		Betaproteobacteria	WKSQLRSDEVALPIA
																		Betaproteobacteria	FEVESTDPFWKQTLA
																		Betaproteobacteria	VIQIGRQRFVGGLFW
																		Betaproteobacteria	QQAGSNNLAQAQSQI
																		Betaproteobacteria	AQEAPARQHRIDMHG
																		Betaproteobacteria	AELAARQARSGPVAP
																		Betaproteobacteria	RKQLIACLAPDRRVE
																		Betaproteobacteria	IDMHGMRHEENLVKA
																		Betaproteobacteria	AGLIIGGQTGNGALR
																		Betaproteobacteria	ELAQAGDIACLALQA
																		Betaproteobacteria	TVGDKLEAFTVVAAK
																		Betaproteobacteria	NLALGQKRAEAVRRA
																		Betaproteobacteria	VVAAKPGFNNHEENG
																		Betaproteobacteria	VGDKLEAFTVVAAKP
																		Betaproteobacteria	GAPIYVRHEIVHNKY
																		Betaproteobacteria	MSIEKELKPQAELKQ
																		Betaproteobacteria	ATRLSVFALAGALLA
																		Betaproteobacteria	GRQVYEATLCAIFSE
																		Betaproteobacteria	RACAMRFGRLAPGGW
																		Betaproteobacteria	RSPEEILRILDGLQT
																		Betaproteobacteria	LEGAFYNGRRQPAPN
																		Betaproteobacteria	HKGHPEVEGTMGQVE
																		Betaproteobacteria	PDDVQTRLLASILQI
																		Betaproteobacteria	AVKQVAHARTPEIRQ
																		Betaproteobacteria	FRNSDGWAAGADASV
																		Betaproteobacteria	GGIAPPEFVRAIDVP
																		Betaproteobacteria	LATTLNQNPQITASV
																		Betaproteobacteria	ILQIDKDPHKVDIKK
																		Betaproteobacteria	VEDLKKKGAIFVEEL
																		Betaproteobacteria	VGQTVSVDLTQSMSA
																		Betaproteobacteria	AFSLPSDDPLPPPLE
																		Betaproteobacteria	HARGVFQDGTAFSLP
																		Betaproteobacteria	VFPDVIQAGLIIGGQ
																		Betaproteobacteria	EERDAVLLGGSSDNE
																		Betaproteobacteria	KKQDICYATQNRQDA
																		Betaproteobacteria	GPEMAFGDVELASRY
																		Betaproteobacteria	QDAVKFMAPQCDVVI
																		Betaproteobacteria	FEPLAMMLRQALARV
																		Betaproteobacteria	LAHDAMMSAAAQDRS
																		Betaproteobacteria	LGAMVSRAIALEGAF
																		Betaproteobacteria	MLIETQHFQQLERHL
																		Betaproteobacteria	QLAVQASNGPLSASD
																		Betaproteobacteria	RQLAVQASNGPLSAS
																		Betaproteobacteria	NRKQLIACLAPDRRV
																		Betaproteobacteria	DTLMGAELAARPEYR
																		Betaproteobacteria	GFCAGVDRAIEIVER
																		Betaproteobacteria	VLVFPDVIQAGLIIG
																		Betaproteobacteria	LERLLPEQGPRAPLA
																		Betaproteobacteria	QDGTAFSLPSDDPLP
																		Betaproteobacteria	NLDAFDPLPPAMLYH
																		Betaproteobacteria	ERGTSEYNLALGQKR
																		Betaproteobacteria	LIARDPREIKNAIEK
																		Betaproteobacteria	VTKVHVEVAKMRQEG
																		Betaproteobacteria	RLHTDYAWGGWNVVI
																		Betaproteobacteria	VAEKRGVAAYMVDAP
																		Betaproteobacteria	ANLDAFDPLPPAMLY
																		Betaproteobacteria	NVRALEGIEENVSFP
																		Betaproteobacteria	NVGKTGQAGGETERI
																		Betaproteobacteria	TLVEFRQTVQTLEAT
																		Betaproteobacteria	IIGGQTGNGALRVGG
																		Betaproteobacteria	WRLERYECTPGTAHY
																		Betaproteobacteria	YYNTSSLSVGLQAGA
																		Betaproteobacteria	PVLPLRFEDRGDQVH
																		Betaproteobacteria	GALAACKSGVKLDEH
																		Betaproteobacteria	IARVAGRNASRTVSL
																		Betaproteobacteria	DKFRNSDGWAAGADA
																		Betaproteobacteria	LLLRQAIAEYRMRLA
																		Betaproteobacteria	GERMSDEHASVLAQE
																		Betaproteobacteria	ANAATNASKRQAIDA
																		Betaproteobacteria	VGYTDSTGSAAHNQT
																		Betaproteobacteria	LYSTVRGSRELVAKS
																		Betaproteobacteria	LPDALAFARACAMRF
																		Betaproteobacteria	RAVSTEVPDLAVGLD
																		Betaproteobacteria	VLAQANSLPQQVLKL
																		Betaproteobacteria	TEASFPGKWKIIYFY
																		Betaproteobacteria	GSPNSSNSSRLREVA
																		Betaproteobacteria	VHNKYVVEDLKKKGA
																		Betaproteobacteria	GTPRRLTIETGQLVT
																		Betaproteobacteria	RSSSISNTNRTGENP
																		Betaproteobacteria	AGPLGGLPARSSSIS
																		Betaproteobacteria	DGLGLGRLGLRHARG
																		Betaproteobacteria	DVQTRLLASILQIDK
																		Betaproteobacteria	NDPNSPLAKRSVYFD
																		Betaproteobacteria	AVGLDAPGTPRRLTI
																		Betaproteobacteria	DDGRALARADAALAA
																		Betaproteobacteria	GTMGQVERGMHLVES
																		Betaproteobacteria	IKNAIEKSVTDFGGL
																		Betaproteobacteria	CVVLGGAFAYWHHRA
																		Betaproteobacteria	SVVNALAQRGVAANR
																		Betaproteobacteria	KRNLVLKAAAALVVG
																		Betaproteobacteria	VVNALAQRGVAANRL
																		Betaproteobacteria	AYQNNQWTLEGVLYA
																		Betaproteobacteria	AVSTQPNPENVAQVT
																		Betaproteobacteria	YMVDAPEQIDPAWVA
																		Betaproteobacteria	AAKLERLLPEQGPRA
																		Betaproteobacteria	EREHKRLAASQTPRV
																		Betaproteobacteria	LSATDQANATAMVAQ
																		Betaproteobacteria	VQASNGPLSASDASA
																		Betaproteobacteria	NNLQATLGAAQNRFT
																		Betaproteobacteria	MLAHDAMMSAAAQDR
																		Betaproteobacteria	LERQGFQNFQPKRLD
																		Betaproteobacteria	AGLAIATRMQTQING
																		Betaproteobacteria	YNLALGQKRAEAVRR
																		Betaproteobacteria	TQQAGSNNLAQAQSQ
																		Betaproteobacteria	GYTDSTGSAAHNQTL
																		Betaproteobacteria	IDLPALTQGPRTAYI
																		Betaproteobacteria	YRAVSTEVPDLAVGL
																		Betaproteobacteria	ELGYDHDDLQTSFEP
																		Betaproteobacteria	IGALAACKSGVKLDE
																		Betaproteobacteria	VEVEVVGTQEVQKTT
																		Betaproteobacteria	ALQATTSLGGAMQQM
																		Betaproteobacteria	QQLERHLAHQASLRL
																		Betaproteobacteria	ATAPVEVIVLTNAGL
																		Betaproteobacteria	NWQAIKNKLAPSAQQ
																		Betaproteobacteria	GERVAARRDAVAGSG
																		Betaproteobacteria	QALARVIETPVLPLR
																		Betaproteobacteria	NASRTVSLDPRFIPP
																		Betaproteobacteria	DAEILLAQPRGFCAG
																		Betaproteobacteria	ASDASALQQEVAQQI
																		Betaproteobacteria	AELAARPEYRELQPY
																		Betaproteobacteria	FAPGHLSLGAMVSRA
																		Betaproteobacteria	PDRRVEVEVVGTQEV
																		Betaproteobacteria	YNTSSLSVGLQAGAQ
																		Betaproteobacteria	GSGAQRVELARPKPD
																		Betaproteobacteria	KEDENAQQTAMAAAS
																		Betaproteobacteria	LLGRLSVLPGVDEEL
																		Betaproteobacteria	QALSSTAVTAVFGSS
																		Betaproteobacteria	TLALSTSATSALSAT
																		Betaproteobacteria	GKSEQGDKAVRDDGR
																		Betaproteobacteria	IQGMNVEVVVATGYT
																		Betaproteobacteria	RAYRLNANLGGIAPP
																		Betaproteobacteria	QQAGISVLAQANSLP
																		Betaproteobacteria	EHKRLAASQTPRVTG
																		Betaproteobacteria	GSSDNEFVKLAWRRE
																		Betaproteobacteria	VTGNTCKQKNRKQLI
																		Betaproteobacteria	VYFDFDSYSVQDQYQ
																		Betaproteobacteria	RLRELGVTNVRALEG
																		Betaproteobacteria	VAKMRQEGVDIVMIG
																		Betaproteobacteria	MNGTNELCWRDAFWT
																		Betaproteobacteria	NEFVKLAWRREHKDL
																		Betaproteobacteria	GVAANRLSAQGMGAS
																		Betaproteobacteria	IGKNQIDGASAQQQG
																		Betaproteobacteria	LADDSVVRTQLLARL
																		Betaproteobacteria	QIDPAWVAGKRRIGV
																		Betaproteobacteria	AVEQIQKLVDLQLPG
																		Betaproteobacteria	AQAQSQIQSADFAQE
																		Betaproteobacteria	MRFGRLAPGGWRLER
																		Betaproteobacteria	LGYDHDDLQTSFEPL
																		Betaproteobacteria	MSAQVIQIGRQRFVG
																		Betaproteobacteria	GKGAAIGAGVGALVG
																		Betaproteobacteria	ASNPIADNATEAGRA
																		Betaproteobacteria	LLIARDPREIKNAIE
																		Betaproteobacteria	MLEHGVMKIPGINNV
																		Betaproteobacteria	YNGKNILDGSAGTLS
																		Betaproteobacteria	GVGDAQMEAVSLGKE
																		Betaproteobacteria	DQDGLGLGRLGLRHA
																		Betaproteobacteria	VKLDEHANQGDAVST
																		Betaproteobacteria	PNPENVAQVTVDPLN
																		Betaproteobacteria	LDDLLPRRGGRPRTE
																		Betaproteobacteria	LERHLAHQASLRLGQ
																		Betaproteobacteria	AAWSSGSTGQETTQI
																		Betaproteobacteria	KIQGMNVEVVVATGY
																		Betaproteobacteria	VTLRKATLASLMQSL
																		Betaproteobacteria	RGDQVHICIVDKQWN
																		Betaproteobacteria	IKKLHLDGKLRFASH
																		Betaproteobacteria	NRFTAIATTQQAGSN
																		Betaproteobacteria	STDTLSGQVAAADAE
																		Betaproteobacteria	LRQAIAEYRMRLANL
																		Betaproteobacteria	GFQNFQPKRLDDLLP
																		Betaproteobacteria	LVLKAAAALVVGSLA
																		Betaproteobacteria	TAFSLPSDDPLPPPL
																		Betaproteobacteria	AQSQIQSADFAQETA
																		Betaproteobacteria	LVGLLGRLSVLPGVD
																		Betaproteobacteria	PEQGPRAPLANLAQQ
																		Betaproteobacteria	QNNQALSSTAVTAVF
																		Betaproteobacteria	DAAGLAIATRMQTQI
																		Betaproteobacteria	KFLIDLPALTQGPRT
																		Betaproteobacteria	LAKKLKFDLMVLRID
																		Betaproteobacteria	VQTGQTLGTIKVAID
																		Betaproteobacteria	AIVFLFMTQDALDKF
																		Betaproteobacteria	STGSAAHNQTLSQNR
																		Betaproteobacteria	ATTSLGGAMQQMKSL
																		Betaproteobacteria	HNKYVVEDLKKKGAI
																		Betaproteobacteria	RFTAIATTQQAGSNN
																		Betaproteobacteria	EHKDLDKLNHYSFGD
																		Betaproteobacteria	SYRPTGDAKQAIRHF
																		Betaproteobacteria	FVRAIDVPGLRVERI
																		Betaproteobacteria	LNALPNPPRQIPYYA
																		Betaproteobacteria	VDKQWNLKKLIFAFS
																		Betaproteobacteria	LVAKSRGVLVFPDVI
																		Betaproteobacteria	HVKQASFDVHVKRGE
																		Betaproteobacteria	TTQQAGSNNLAQAQS
																		Betaproteobacteria	NGSNVRYLLVVEPGA
																		Betaproteobacteria	VKIKRDTGETVRHEI
																		Betaproteobacteria	TATAPVEVIVLTNAG
																		Betaproteobacteria	VAANRLSAQGMGASN
																		Betaproteobacteria	RAQAVKSYLVSKGVP
																		Betaproteobacteria	RLQGVRYVGSYRPTG
																		Betaproteobacteria	RSNTLVEFRQTVQTL
																		Betaproteobacteria	KATLASLMQSLSGES
																		Betaproteobacteria	AELKQFHAEQALELR
																		Betaproteobacteria	QTLAGSAMALRIVGD
																		Betaproteobacteria	VSFPLPRGLNLSSAA
																		Betaproteobacteria	SRTVSLDPRFIPPLL
																		Betaproteobacteria	AGRAQNRRVEIYLRA
																		Betaproteobacteria	VSLGKEKPVALGHDE
																		Betaproteobacteria	AAAKLERLLPEQGPR
																		Betaproteobacteria	SMSAAKIGGGMVQTG
																		Betaproteobacteria	VLAQAVIARLRELGV
																		Betaproteobacteria	EEVPSGNTVIFSAHG
																		Betaproteobacteria	NAATNASKRQAIDAS
																		Betaproteobacteria	PLLDTRAHLVLRSLI
																		Betaproteobacteria	RLELPDPERVALVTQ
																		Betaproteobacteria	PEVLAQAVIARLREL
																		Betaproteobacteria	YEATLCAIFSEAKDR
																		Betaproteobacteria	PRTAYIIQSDLGGGA
																		Betaproteobacteria	GVALRATFIVDPDNT
																		Betaproteobacteria	PLADDSVVRTQLLAR
																		Betaproteobacteria	AANRLSAQGMGASNP
																		Betaproteobacteria	AAHRSREAAQKAIDA
																		Betaproteobacteria	IGGQTGNGALRVGGA
																		Betaproteobacteria	WNLKKLIFAFSAAMP
																		Betaproteobacteria	LTAPTANDTPLADDS
																		Betaproteobacteria	GDAVSTQPNPENVAQ
																		Betaproteobacteria	VNALAQRGVAANRLS
																		Betaproteobacteria	GQIGKNQIDGASAQQ
																		Betaproteobacteria	ETTQINVVSDGKGGF
																		Betaproteobacteria	NDNWVNGTGEWVWMN
																		Betaproteobacteria	KLDEHANQGDAVSTQ
																		Betaproteobacteria	TQQGTNTAVGTGTGA
																		Betaproteobacteria	AEQKEDENAQQTAMA
																		Betaproteobacteria	AGALLAGCATQQGTN
																		Betaproteobacteria	NTSSLSVGLQAGAQS
																		Betaproteobacteria	AVRDEAAVRGLRIYD
																		Betaproteobacteria	LCWRDAFWTPATANA
																		Betaproteobacteria	EPKKQDICYATQNRQ
																		Betaproteobacteria	SILQIDKDPHKVDIK
																		Betaproteobacteria	WHHRAKVEAEEREAA
																		Betaproteobacteria	SDPVSLDELNQLLSK
																		Betaproteobacteria	LARVIETPVLPLRFE
																		Betaproteobacteria	ERIAYQNNQWTLEGV
																		Betaproteobacteria	QIPYYAQSTYFEVES
																		Betaproteobacteria	LRSLIDELQSTLRVR
																		Betaproteobacteria	GDLLQSGGQIGKNQI
																		Betaproteobacteria	GGMVQTGQTLGTIKV
																		Betaproteobacteria	EIVHNKYVVEDLKKK
																		Betaproteobacteria	EIKNAIEKSVTDFGG
																		Betaproteobacteria	VRAIDVPGLRVERIA
																		Betaproteobacteria	ISTQTGAYQAMVSID
																		Betaproteobacteria	SQTPRVTGMHDALVQ
																		Betaproteobacteria	LEEVPSGNTVIFSAH
																		Betaproteobacteria	IYDATCPLVTKVHVE
																		Betaproteobacteria	KQDICYATQNRQDAV
																		Betaproteobacteria	ENTSFAEHVNTLDSH
																		Betaproteobacteria	KLRQLLPQQTKLGAV
																		Betaproteobacteria	SLSGESSNRVMWNDR
																		Betaproteobacteria	SATDQANATAMVAQI
																		Betaproteobacteria	TLSFQVGANVGQTVS
																		Betaproteobacteria	GTGAALGAGIGALAG
																		Betaproteobacteria	LRRAQAVKSYLVSKG
																		Betaproteobacteria	KSGVKLDEHANQGDA
																		Betaproteobacteria	RQGFQNFQPKRLDDL
																		Betaproteobacteria	AARRDAVAGSGAQRV
																		Betaproteobacteria	RQAIAEYRMRLANLD
																		Betaproteobacteria	ELVAKSRGVLVFPDV
																		Betaproteobacteria	IEIVERAIAMHGAPI
																		Betaproteobacteria	DLDQDGLGLGRLGLR
																		Betaproteobacteria	AQVIQIGRQRFVGGL
																		Betaproteobacteria	ALSSTAVTAVFGSST
																		Betaproteobacteria	PANAATNASKRQAID
																		Betaproteobacteria	PQCDVVIVVGSPNSS
																		Betaproteobacteria	APAPAPVAPVAPAIT
																		Betaproteobacteria	AQQISEVNRIASQTN
																		Betaproteobacteria	QTVQTLEATYRRAAQ
																		Betaproteobacteria	QLPGARLNALPNPPR
																		Betaproteobacteria	MDPATRAGNVRPAFI
																		Betaproteobacteria	TPVCGLSANNIFKLM
																		Betaproteobacteria	NKPVLSNDEVSHVKI
																		Betaproteobacteria	RVAGRNASRTVSLDP
																		Betaproteobacteria	GHKGHPEVEGTMGQV
																		Betaproteobacteria	SAAAQDRSIGAAQMT
																		Betaproteobacteria	PRRLTIETGQLVTRL
																		Betaproteobacteria	VALVTQTTLSVDDAA
																		Betaproteobacteria	TELAQAGDIACLALQ
																		Betaproteobacteria	QIQSADFAQETANLS
																		Betaproteobacteria	GGWRLERYECTPGTA
																		Betaproteobacteria	VRPAFIEALGDAARA
																		Betaproteobacteria	GGLENYKELTGGADP
																		Betaproteobacteria	ARADAALAAVVGERV
																		Betaproteobacteria	ALPDALAFARACAMR
																		Betaproteobacteria	ARPEYRELQPYARQQ
																		Betaproteobacteria	MLRQALARVIETPVL
																		Betaproteobacteria	MVDAPEQIDPAWVAG
																		Betaproteobacteria	AKRSVYFDFDSYSVQ
																		Betaproteobacteria	SVYFDFDSYSVQDQY
																		Betaproteobacteria	AIEKSVTDFGGLENY
																		Betaproteobacteria	KNRKQLIACLAPDRR
																		Betaproteobacteria	LVESVEDVRRLELPD
																		Betaproteobacteria	ASQTPRVTGMHDALV
																		Betaproteobacteria	IVEFAKLAKQFEERD
																		Betaproteobacteria	DLQLPGARLNALPNP
																		Betaproteobacteria	RALSLLGVGDAQMEA
																		Betaproteobacteria	SAQRVLSTGGGVADL
																		Betaproteobacteria	IVNDGRLGHKFLIDL
																		Betaproteobacteria	RRVEVEVVGTQEVQK
																		Betaproteobacteria	KTGERQHGIHIQGSD
																		Betaproteobacteria	LSFQVGANVGQTVSV
																		Betaproteobacteria	SRLYSTVRGSRELVA
																		Betaproteobacteria	QDGLGLGRLGLRHAR
																		Betaproteobacteria	HEIDHGGERMSDEHA
																		Betaproteobacteria	TASSGLTSLTNSLQR
																		Betaproteobacteria	ALLQQHAQYLKSHPQ
																		Betaproteobacteria	QTLEATYRRAAQDAS
																		Betaproteobacteria	TTPDKPANAATNASK
																		Betaproteobacteria	VAHARTPEIRQDAEF
																		Betaproteobacteria	PGTPRRLTIETGQLV
																		Betaproteobacteria	DDSVVRTQLLARLQW
																		Betaproteobacteria	VGERVAARRDAVAGS
																		Betaproteobacteria	QDICYATQNRQDAVK
																		Betaproteobacteria	RATLDVPLTAPTAND
																		Betaproteobacteria	MSSTDTLSGQVAAAD
																		Betaproteobacteria	YWHHRAKVEAEEREA
																		Betaproteobacteria	GMGASNPIADNATEA
																		Betaproteobacteria	KDFTFVCPTEIVEFA
																		Betaproteobacteria	PAFIEALGDAARATG
																		Betaproteobacteria	VNKPQTVSNLDISTQ
																		Betaproteobacteria	VEELEEVPSGNTVIF
																		Betaproteobacteria	LEATYRRAAQDASRD
																		Betaproteobacteria	GVLVFPDVIQAGLII
																		Betaproteobacteria	RGSDPVSLDELNQLL
																		Betaproteobacteria	APGTPRRLTIETGQL
																		Betaproteobacteria	LAMQGKLTMLAHDAM
																		Betaproteobacteria	PATANAKCDGALVAQ
																		Betaproteobacteria	REVAEKRGVAAYMVD
																		Betaproteobacteria	SALSATDQANATAMV
																		Betaproteobacteria	PPPLETELAQAGDIA
																		Betaproteobacteria	NNQALSSTAVTAVFG
																		Betaproteobacteria	QLERHLAHQASLRLG
																		Betaproteobacteria	TAVFGSSTAGTGTAA
																		Betaproteobacteria	LAARQARSGPVAPPW
																		Betaproteobacteria	AVELAKKLKFDLMVL
																		Betaproteobacteria	KQAIRHFVDEAVKQV
																		Betaproteobacteria	WVNGTGEWVWMNGTN
																		Betaproteobacteria	RIGVTAGASAPEVLA
																		Betaproteobacteria	QSLSGESSNRVMWND
																		Betaproteobacteria	PVGPVAWSDGMLIET
																		Betaproteobacteria	KNILDGSAGTLSFQV
																		Betaproteobacteria	MGANGAIDTTTATAP
																		Betaproteobacteria	SAAKIGGGMVQTGQT
																		Betaproteobacteria	TVRHEIDHGGERMSD
																		Betaproteobacteria	LGSSAATSPAGPLGG
																		Betaproteobacteria	GQTVSVDLTQSMSAA
																		Betaproteobacteria	LKPQAELKQFHAEQA
																		Betaproteobacteria	KKKGAIFVEELEEVP
																		Betaproteobacteria	WAAGADASVALVKMG
																		Betaproteobacteria	KRRIGVTAGASAPEV
																		Betaproteobacteria	QSQIQSADFAQETAN
																		Betaproteobacteria	PAPNWLGAFALPDGR
																		Betaproteobacteria	ILDGSAGTLSFQVGA
																		Betaproteobacteria	KMRQEGVDIVMIGHK
																		Betaproteobacteria	VDAGKSEQGDKAVRD
																		Betaproteobacteria	KYNDRLSLRRAQAVK
																		Betaproteobacteria	QQIKRIFSKIGETLG
																		Betaproteobacteria	LDSHKNYVVIVNDGR
																		Betaproteobacteria	GNTDERGTSEYNLAL
																		Betaproteobacteria	SEQGDKAVRDDGRAL
[truncated: 85 more rows]
[truncated: 30 more columns]
