# Supplementary material for: Microbiota epitope similarity either dampens or enhances the immunogenicity of disease-associated antigenic epitopes
Source: PLoS One. 2018 May 7;13(5):e0196551. doi: 10.1371/journal.pone.0196551 (PMC5937769; doi:10.1371/journal.pone.0196551)
Supplement: S2 Table — (XLSX) [file pone.0196551.s002.xlsx]

## Sheet: S2 Table
S2 Table. Categories and their control sets of negative epitopes
Category	No. of 15-mers		Individual 15-mers per category:	Category	Individual 15-mers	Category	Individual 15-mers	Category	Individual 15-mers	Category	Individual 15-mers	Category	Individual 15-mers	Category	Individual 15-mers	Category	Individual 15-mers	Category	Individual 15-mers	Category	Individual 15-mers	Category	Individual 15-mers	Category	Individual 15-mers	Category	Individual 15-mers	Category	Individual 15-mers	Category	Individual 15-mers	Category	Individual 15-mers	Category	Individual 15-mers	Category	Individual 15-mers	Category	Individual 15-mers	Category	Individual 15-mers	Category	Individual 15-mers	Category	Individual 15-mers	Category	Individual 15-mers	Category	Individual 15-mers
Adenovirus	651			Adenovirus	IETPDTHISYMPTIK	Alphaherpesviridae	LRPTLLPKLLVRAPF	Alphaproteobacteria	KNKAEEINVTIAAMP	Amaranthaceae	YNEVNPALSNMVYAA	Arachnid	EQEIEIKRLENERDE	Aspergillus	GWYGNSALTLHLEAG	Betaherpesviridae	LIFPVQVRCAKITRY	Betaproteobacteria	DAVRLQAIQPGRVTL	Betulaceae	GLTSPPREKVVIFGD	Clostridiales	KGVKIDPKTGELSVD	Coronavirus	NTPKDHIGTRNPNNN	Cupressaceae	DNSRAEVSHVHVNRA	Dengue	VVLMGLDKGWPISKM	Diabetes	AGLVRNLGVLFGLGF	Fabaceae	REREEDWRQPREDWR	Gammaherpesviridae	LWTLVVLLICSSCSS	Gluten	PSGQVQWPQQQQPFP	Hepatitis B	LCLIISCSCPTVQAS	Hepatitis C	GDLCGSVFLISQLFT	Influenza A H1N1	GIITSNASMDECDAK	Influenza A H3N2	FQVDCFLWHIRKQVV	Influenza B	IGEADCLHEKYGGLN	Insects	CILSADVVVGIAAPG
Alphaherpesviridae	7727			Adenovirus	IKRSVDGEGYNVAQC	Alphaherpesviridae	LTSGVGTAALLVVAV	Alphaproteobacteria	KESRLKPYPTDIYAV	Amaranthaceae	LDAQQKKLNLPVLPT	Arachnid	TKLQITGWGRLKSGG	Aspergillus	PPKHSQNGMGKDDHY	Betaherpesviridae	FADLSSLGLGAVRRE	Betaproteobacteria	DDALAAVLVNPHIFT	Betulaceae	GGTGYIGKFIVEASA	Clostridiales	KKDSPRISKVAQKSD	Coronavirus	GYLKPTTFMLKYDEN	Cupressaceae	DPVNPAPGTLRYGAT	Dengue	WYAQIQPHWIAASII	Diabetes	IFSPGGAISNMYAMM	Fabaceae	QGFSRNTLEAAFNAE	Gammaherpesviridae	PSLGRALAWMAWCMH	Gluten	TILVMAITIATANMQ	Hepatitis B	LGGTPGCPGQNSQSP	Hepatitis C	MVAGAHWGVLAGLAY	Influenza A H1N1	GRLCNPLNPFVSHKE	Influenza A H3N2	KIEKIRPLLIDGTAS	Influenza B	EVNVTGVIPLTTTPT	Insects	PVDDLYALFQEKLET
Alphaproteobacteria	4021			Adenovirus	TTEAAAVNGDNLTPK	Alphaherpesviridae	APDPIEDDSPVEKKP	Alphaproteobacteria	AGSDVVISNVGLNPL	Amaranthaceae	LGAVPARYGFNGGEI	Arachnid	PVPKEDYGKFYKGDC	Aspergillus	DLDEVDLVRLGGDTT	Betaherpesviridae	ISDYSYPMADLDLED	Betaproteobacteria	YLAHRRIPPENIRRV	Betulaceae	NDSYFAYGGEDEDDN	Clostridiales	ANLISIDIKNDLYEK	Coronavirus	PSGDVVRFPNITNLC	Cupressaceae	PKLIIVHPNKPQDYY	Dengue	NGVALGLMALKLITQ	Diabetes	FTGGIGNKLCALLYG	Fabaceae	KKGSEEEGDITNPIN	Gammaherpesviridae	PILFPDDWYPPSIDP	Gluten	ATTIATANMQVDPSG	Hepatitis B	NTNMGLKFRQLLWFH	Hepatitis C	ALAALAEKSFPLSKP	Influenza A H1N1	SDRVMISPLAVTWWN	Influenza A H3N2	AFDDGNDVWMGRTIN	Influenza B	TTHYVSQIGGFPNQT	Insects	PSMVLLKNGTYEIRN
Amaranthaceae	1171			Adenovirus	EINHAAGRVLKKTTP	Alphaherpesviridae	SGAPAPVWAPELGDA	Alphaproteobacteria	TSKAYDATDKRLQEI	Amaranthaceae	LRDAKPEPMVHRDLK	Arachnid	RKDLNLCDDRRIDLR	Aspergillus	SQNGMGKDDHYLLEF	Betaherpesviridae	NKHAFMILKQVISQC	Betaproteobacteria	VADVSLYGEIKAGVE	Betulaceae	AASAIVGHDGSVWAQ	Clostridiales	GYEGNFIGALETTGV	Coronavirus	PVSMAKTSVDCNMYI	Cupressaceae	TLAEYTQSDQDYYDV	Dengue	NPKNFQTMPGTFQTT	Diabetes	QAFVKQHLCGSHLVE	Fabaceae	LQDLDMMLTCVEIKE	Gammaherpesviridae	LNTFSATVWTPPHAG	Gluten	QQQLNPCKNILLQQS	Hepatitis B	ATWVGVNLEDPASRD	Hepatitis C	KRTVVLSESTVSSAL	Influenza A H1N1	YGLAVASGYDFEREG	Influenza A H3N2	SYSAGALASCMGLIY	Influenza B	GVTTHYVSQIGGFPN	Insects	KQEKQDILKEHNDFR
Arachnid	4881			Adenovirus	KRVVAPGLVDCYINL	Alphaherpesviridae	LCLPSTHAWAGNWTG	Alphaproteobacteria	RSEAGSAGRDTRGML	Amaranthaceae	YTLKEIEVGTDYFSS	Arachnid	TIVRALENLNVNTDG	Aspergillus	AWGAAKGDELPKDQF	Betaherpesviridae	NNARPRRVARRLTEM	Betaproteobacteria	DYTVSADAIALAAQV	Betulaceae	KASKEMGETLLRAVE	Clostridiales	DKFDTNSNSVSFNLL	Coronavirus	FLHVTYVPSQERNFT	Cupressaceae	TDGIDIFASKRFHIE	Dengue	SVSGDLILEIGKLPQ	Diabetes	TTLKYAIKTGHPRYF	Fabaceae	AAHASARQQWELQGD	Gammaherpesviridae	HIVTPPSARPRIMAP	Gluten	PECSIMRAPFASIVA	Hepatitis B	VNTNMGLKIRQLLWF	Hepatitis C	IVYEAADVIMHAPGC	Influenza A H1N1	APNYHYEECSCYPDS	Influenza A H3N2	KKSYINKTGTFEFTS	Influenza B	NIPSAKVSILHEVRP	Insects	GLTKQEKQDILKEHN
Aspergillus	2560			Adenovirus	MASTYFDIRGVLDRG	Alphaherpesviridae	DLGVGYTAVAATGTV	Alphaproteobacteria	RSDNRRGKANKPRPG	Amaranthaceae	LESWFQGAVKPVSEQ	Arachnid	VATLEPKTVCYYESW	Aspergillus	VGDEGGVAPDIQTAE	Betaherpesviridae	IQTLLRGDCKKPDYA	Betaproteobacteria	RALRQDFFTPGSVVV	Betulaceae	PEGFPFKYVKDRVDE	Clostridiales	NFIFSENAKYGYMTV	Coronavirus	VDFCGKGYHLMSFPQ	Cupressaceae	FKVENGNLAPQLTKN	Dengue	IGQRIENIKNEHKST	Diabetes	EAEDLQVGQVELGGG	Fabaceae	ATHAKSSPYQKKTEN	Gammaherpesviridae	LFDGDRAAMNAYAEA	Gluten	QQQQQLVQQQIPIVQ	Hepatitis B	PASTNRQSGRQPTPI	Hepatitis C	LDQAETAGARLVVLA	Influenza A H1N1	AVIMPAHGPAKNMEY	Influenza A H3N2	GRLCNPLNPFVSHKE	Influenza B	LHEKYGGLNKSKPYY	Insects	RIFLGPKYDSLGHEC
Betaherpesviridae	10273			Adenovirus	NPFNHHRNAGLRYRS	Alphaherpesviridae	SVVLAALSNRLCLPS	Alphaproteobacteria	GVAAPAVDAMIEALL	Amaranthaceae	DAGIKYIPSNTFAYY	Arachnid	EEVRALQKKIQQIEN	Aspergillus	APVSQATPVSNAVAA	Betaherpesviridae	SILRQRAPIRSNSRS	Betaproteobacteria	GAAQTSLADGAAGPA	Betulaceae	LEKIYVPEEKLLKDI	Clostridiales	KNKTNKNNKKASNKK	Coronavirus	IINNSTNVVIRACNF	Cupressaceae	KVFDRDCNGSISAAE	Dengue	TEVTNPAVLRKLCIE	Diabetes	SSPCLEQFPTTCETG	Fabaceae	ERTRGRQPGDYDDDR	Gammaherpesviridae	GQSRGDENRGWMQRI	Gluten	QIIPQQLQQPFPLQP	Hepatitis B	SPQAQGILTTVPTAP	Hepatitis C	SVIDCNVAVEQYVDF	Influenza A H1N1	GGIGRFYIQMCTELK	Influenza A H3N2	TVIPNIGYRPRVRDI	Influenza B	NGTKYRPPAKLLKER	Insects	VSSDKAQDVYVRIFL
Betaproteobacteria	4987			Adenovirus	DTHISYMPTIKEGNS	Alphaherpesviridae	LTEYSLSRVDLGDCI	Alphaproteobacteria	VTDGSGHDRVPAKKA	Amaranthaceae	PRHETCYQIALAIED	Arachnid	NLDLKNKLEEVTMLM	Aspergillus	ANQVTGDDILFLSDP	Betaherpesviridae	VLRALKNTADAMERG	Betaproteobacteria	GGVRTASGTTIKVSG	Betulaceae	STVKSFTREGNIGLQ	Clostridiales	TGKGVPGATIVVTKQ	Coronavirus	AALVSGTATAGWTFG	Cupressaceae	DASGKGSCRSGDCGG	Dengue	PSIVREALKRRLRTL	Diabetes	AGDLQTLALEVAQQK	Fabaceae	GTPGSHVREETSRNN	Gammaherpesviridae	PTELQPTPSPPRMHL	Gluten	SLQQQLNPCKNFLLQ	Hepatitis B	PASTNRQSGRQPTPL	Hepatitis C	IRRHVDLLVGAAAFC	Influenza A H1N1	VAASIIGIVHLILWI	Influenza A H3N2	YKYPALNVTMPNNEK	Influenza B	VTGVIPLTTTPTKSH	Insects	LPEDLQDFLALIPTD
Betulaceae	631			Adenovirus	ILVKQQNGKLESQVE	Alphaherpesviridae	PHYDYIRHYASAAKQ	Alphaproteobacteria	GDMGFGAQRTYDIEV	Amaranthaceae	MLQHTPVAIKVLRPN	Arachnid	KLGEEFEEDRADGKR	Aspergillus	GINVNHVEFESRASL	Betaherpesviridae	LDGVLLGPIGSIQKL	Betaproteobacteria	SAEGRKIFGEYKKLQ	Betulaceae	EGGPVGDTLEKISNE	Clostridiales	VDPIAKAEDIGKPEE	Coronavirus	LYENQKQIANQFNKA	Cupressaceae	HLGNGGPCLFMRKAS	Dengue	LVRVGRERLSRMAIS	Diabetes	AADWLTSTANTNMFT	Fabaceae	LREGEPDLSNNFGKL	Gammaherpesviridae	AAHFLPQQPMEGPLV	Gluten	IPEQSRYEAIRAIIY	Hepatitis B	MENTTSGFLGPLLVL	Hepatitis C	VVILDSFEPIRAEED	Influenza A H1N1	DRVMISPLAVTWWNR	Influenza A H3N2	FEKEGYSLVGIDPFK	Influenza B	GSLPLIGEADCLHEK	Insects	KTVLENFVEENLIAP
Clostridiales	3116			Adenovirus	NPNTYDYMNKRVVAP	Alphaherpesviridae	RVVILYSPLPGEDLA	Alphaproteobacteria	FFADAATLYGNDTPD	Amaranthaceae	KVTGTGGTALLGRAW	Arachnid	MFKLDYDGIHLEKHT	Aspergillus	AWSYFYKTSDFQIVG	Betaherpesviridae	DKIIDVEENVIQVLE	Betaproteobacteria	TSSGQLSDDGIRRFL	Betulaceae	SYSVIEGGPVGDTLE	Clostridiales	TSYLSITFLRDFWGN	Coronavirus	YTQHTSSMRGVYYPD	Cupressaceae	STQDVFYNGAYFVSS	Dengue	GCGRGGWSYYCGGLK	Diabetes	LWMRFLPLLALLFLW	Fabaceae	RKIRPEGREGEQEWG	Gammaherpesviridae	GGSGGRGRGGSGGRG	Gluten	QVLQQSTYQLLQELC	Hepatitis B	NTASSISSILSTTGD	Hepatitis C	LEPEAKKVISSLTER	Influenza A H1N1	KLTITYSSSMMWEIN	Influenza A H3N2	GAAGAAVKGIGTMVM	Influenza B	RSKVIKGSLPLIGEA	Insects	LYFDEVTNFNIKRNS
Coronavirus	1420			Adenovirus	EPQIGESQWNETEIN	Alphaherpesviridae	PAALFNRLLDDLGFS	Alphaproteobacteria	AVDAMIEALLAARNR	Amaranthaceae	VNPDCGLKTRKYNEV	Arachnid	LIAELAQVRHDYEKR	Aspergillus	DIFAPGQDILSAWIG	Betaherpesviridae	ALNRIQRSNILQSFK	Betaproteobacteria	TSHQITNETGKTYAG	Betulaceae	EGFPFKYVKDRVDEV	Clostridiales	DKFDTNSNSVSFNLS	Coronavirus	SRIGMEVTPSGTWLT	Cupressaceae	GFGSSAMGGKGGAFY	Dengue	GLLVISGLFPVSTPI	Diabetes	GGNNYTLSFRLLCAL	Fabaceae	MLLLGILVLASVSAT	Gammaherpesviridae	EPSSHLQSATQPTTP	Gluten	LVSSLWSMILPRSDC	Hepatitis B	TTFHQTLQDPRVRAL	Hepatitis C	ITGHRMAWNMMMNWS	Influenza A H1N1	VDFDDCKGISDLKQY	Influenza A H3N2	YKTYFDKVERLKHGT	Influenza B	GEADCLHEKYGGLNK	Insects	KNVLKPDEKIHLVQE
Cupressaceae	1799			Adenovirus	PMSRQVVDDTKYKDY	Alphaherpesviridae	PSSPGTPGVAAATQA	Alphaproteobacteria	GALPARAANETAPDY	Amaranthaceae	LERLKCQAAMDASQL	Arachnid	NKLEEVTMLMEQAQK	Aspergillus	RVFITDDATDLIPEW	Betaherpesviridae	DPSRYNISFEALLGI	Betaproteobacteria	QATLLNAGGTLLVSG	Betulaceae	SVIEGGAVGDALEKV	Clostridiales	LRSERFNIARLVGAQ	Coronavirus	DDSEPVLKGVKLHYT	Cupressaceae	APGTLRYGATRERSL	Dengue	SRENSYSGVEGEGLH	Diabetes	PAESGGSQPPRAAAR	Fabaceae	QAKDLAFPGSGEQVE	Gammaherpesviridae	LEPAQKGTKRKRVDH	Gluten	QCNPVSLVSSLVSMI	Hepatitis B	SPTSNHLPTSCPPTC	Hepatitis C	WFGCTWMNSSGFTKV	Influenza A H1N1	ESEEKIPRTKNMKKT	Influenza A H3N2	MEGAKPEEVSFRGRG	Influenza B	SILHEVRPVTSGCFP	Insects	LGNAMYLGKLEDVLK
Dengue	13556			Adenovirus	DQSFNDYLSAANMLY	Alphaherpesviridae	PGTCYSRPLVSFRYE	Alphaproteobacteria	ALGAHITRDENGRWH	Amaranthaceae	GFAFTVNGWVQSYGS	Arachnid	YGYDSELKQTEPQQY	Aspergillus	AKGGTRFPQTPMRLR	Betaherpesviridae	QELYLMGSLVHSMLV	Betaproteobacteria	SAHGALDVGKVSAKS	Betulaceae	ESTVKSFTREGNIGL	Clostridiales	SKVLAEVDDEAFVRI	Coronavirus	PELDSFKEELDKYFK	Cupressaceae	HDDAYSDDKSMKVTV	Dengue	TVVITENCGTRGPSL	Diabetes	AESGGSQPPRAAARK	Fabaceae	QRDEDSYERDPYSPS	Gammaherpesviridae	IKEHVIQNAFRKAQI	Gluten	PLGQGSFRPSQQNPQ	Hepatitis B	FLGETPVCLGQNSQS	Hepatitis C	GAAIGGVGLGRVLLD	Influenza A H1N1	GINWLTIGISGPDNG	Influenza A H3N2	QELSDAPFLDRLRRD	Influenza B	TKTRGKLCPKCLNCT	Insects	GKTVLENFVEENLIA
Diabetes	610			Adenovirus	ASTYFDIRGVLDRGP	Alphaherpesviridae	STEPVPLYVPELGDP	Alphaproteobacteria	KTRTGKPYSAKEIED	Amaranthaceae	AGLKGSDHRRATTVS	Arachnid	LSVHPNPDMTCNHEW	Aspergillus	MKAQALRDTSMSSYM	Betaherpesviridae	LWLMYHYVLSKRKPD	Betaproteobacteria	TSYDQIIAGVDYDFS	Betulaceae	VKEEQIKASKEMGET	Clostridiales	SGPDKEQIADEINNL	Coronavirus	FDEDDSEPVLKGVKL	Cupressaceae	GIDIFASKRFHIEKC	Dengue	VVYDAKFEKQLGQIM	Diabetes	ILGVIGGMLVAEAFE	Fabaceae	SCQQEPDDLKQKACE	Gammaherpesviridae	KLKNCNYPSSPVFVI	Gluten	ATTARIAVRVPVPQL	Hepatitis B	DFNPNKDSWPDANKV	Hepatitis C	SGLAGAAIGGIGLGR	Influenza A H1N1	SPVFNYNKTTKRLTI	Influenza A H3N2	VCVTGDDENATASFI	Influenza B	GTKTRGKLCPKCLNC	Insects	TYEIRNEGVPQKGNL
Fabaceae	505			Adenovirus	NTETLAKIKPKAGEE	Alphaherpesviridae	QGPLVEGQLGENNEL	Alphaproteobacteria	MVSITDAESSVAEHE	Amaranthaceae	VDEYKEAKALGVDTV	Arachnid	HMSYVKMMLKQNKDG	Aspergillus	QFGWSANMERIMKAQ	Betaherpesviridae	LDLAALTSNMNLVDP	Betaproteobacteria	GQVRATSAGAMTVRD	Betulaceae	DSFGGFKVFDEDGDG	Clostridiales	AIALTPNLSYANKES	Coronavirus	NKSQSVIIINNSTNV	Cupressaceae	GNSFTAPNDSDKKEV	Dengue	KNDEDHAHWTEAKML	Diabetes	VAEAFEHTPGIQTAS	Fabaceae	ILVALALFLLAAHAS	Gammaherpesviridae	EVIDVETTEDSSSVS	Gluten	QQQCCQQLAQIPRQL	Hepatitis B	LRDTHPQAMQWNSTT	Hepatitis C	WPLLLLLLALPQRAY	Influenza A H1N1	KSLKGRGSTLGLNIE	Influenza A H3N2	NPAHKSQLVWMACHS	Influenza B	KTPLKLANGTKYRPP	Insects	ARFFMEETLKLAKKT
Gammaherpesviridae	4760			Adenovirus	EMQFFSTTEAAAGNG	Alphaherpesviridae	PDTLELMDLLDAAAA	Alphaproteobacteria	ASAGGAIATPPSVGG	Amaranthaceae	KQMADAGIKYIPSNT	Arachnid	VTIKGDAEVAFVSDC	Aspergillus	EDVTIADIAVGLRSG	Betaherpesviridae	DDTPMLLIFGHLPRV	Betaproteobacteria	GACMARQAESSEAMA	Betulaceae	IVSVDSNRDGRVDFF	Clostridiales	LLTVEPHGRNPALAD	Coronavirus	TTLPKGFYAEGSRGG	Cupressaceae	AEDQSAQIMLDSDIE	Dengue	GATTETPTWNRKELL	Diabetes	GDPRNIFFIYFPLCF	Fabaceae	RQPGDYDDDRRQPRR	Gammaherpesviridae	PLCTVKLRHGQIYHL	Gluten	GQGQQPEQLQQPAQR	Hepatitis B	GMLPVCPLIPGSTTT	Hepatitis C	KQAEAAAPVVETKWQ	Influenza A H1N1	LWGIHHPPTSTDQQS	Influenza A H3N2	RTCKLVGINMSKKKS	Influenza B	IGTSGSCPNVTNGNG	Insects	AKYQVGQNVALTGST
Gluten	2847			Adenovirus	GQNLLYANSAHALDM	Alphaherpesviridae	IALLTGEALDGTGIS	Alphaproteobacteria	VDLGQGRVNVVYEIN	Amaranthaceae	QDTVCDDKGNHLFKD	Arachnid	EDIDTSLCTHIVYSY	Aspergillus	AVKNVNETIGPALIK	Betaherpesviridae	DPWDENGYLVTSINK	Betaproteobacteria	KKAGTIAAPWYGGDL	Betulaceae	WEKKIGKTLEKIYVP	Clostridiales	TEQQKHLELINSYNA	Coronavirus	TTEVMPVSMAKTSVD	Cupressaceae	TDQYCCRNAYVDNCP	Dengue	IGKMTLGMCCIITAS	Diabetes	GLAADWLTSTANTNM	Fabaceae	PSSPEKESPEKEDQE	Gammaherpesviridae	QELFRTAVEVETAFI	Gluten	AHASSQVLQQSTYQL	Hepatitis B	LPANPPPASTNRQSG	Hepatitis C	QMIILSIGRWFNTYL	Influenza A H1N1	PGTFDLGGLYEAIEE	Influenza A H3N2	IEELSRNWFMLMPKQ	Influenza B	GSCPNVTNGNGFFAT	Insects	QTLKAMPEYQDLIQR
Hepatitis B	2282			Adenovirus	RNAGLRYRSMLLGNG	Alphaherpesviridae	TKWQEVDEMLRAEYG	Alphaproteobacteria	ALTVWRKNKAEEINV	Amaranthaceae	ILPVYKEVIAELKAA	Arachnid	ELNIKIEEINRTVIE	Aspergillus	VKKIESYGSASGTPK	Betaherpesviridae	DRRTVEMAFAYALAL	Betaproteobacteria	AQNVEDGREIRGELM	Betulaceae	IKEAGNIKRFFPSEF	Clostridiales	INHNSNIQKGSSVDP	Coronavirus	CSCLKGACSCGSCCK	Cupressaceae	NAVCPSELKVDGGCN	Dengue	GSSADLSLERAAEVS	Diabetes	TTPFAGLVRNLGVLF	Fabaceae	QPRREEGGRWGPAGP	Gammaherpesviridae	VEVQPPQLTQVSPQQ	Gluten	PCMDVVLQQHNLAHG	Hepatitis B	WGPSLYSILSPFFPL	Hepatitis C	ANTSDVFLLESLRPP	Influenza A H1N1	WLTEKNGSYPNLSKS	Influenza A H3N2	MQALQLLFEVEQEIR	Influenza B	PGGPYKIGTSGSCPN	Insects	KVEAGKTVIERKSHD
Hepatitis C	12696			Adenovirus	TNENGGQGILVKQPN	Alphaherpesviridae	SDVIDWGDAHVPERS	Alphaproteobacteria	LGVGAGYIHEFGDDG	Amaranthaceae	NGSLEDRLFRKNNSP	Arachnid	ELINKKKYPNNTPVT	Aspergillus	LLTALAAGSSVARLH	Betaherpesviridae	YSPPQSGRSTPTSIL	Betaproteobacteria	VFADLGLSDKLVVMQ	Betulaceae	LVRESTVSDPVKGKL	Clostridiales	KEDGSWSAKIDPQKF	Coronavirus	IAAYTAALVSGTATA	Cupressaceae	GPCLFMRTVSHVILH	Dengue	EWMTTEDMLAVWNRV	Diabetes	MVGLAADWLTSTANT	Fabaceae	QQEQQFKRELRNLPQ	Gammaherpesviridae	WTGGALLVLYSFALM	Gluten	VHSIIMQQEQQEQRQ	Hepatitis B	PRKGMGTNLSVPNPL	Hepatitis C	MMMNWSPTAALVVAQ	Influenza A H1N1	VHHPPNIGDQRTLYH	Influenza A H3N2	IWGVHHPSTDSDQTS	Influenza B	GPYKIGTSGSCPNVT	Insects	VCPNLQKYEKLKPKY
Influenza A H1N1	5149			Adenovirus	RNDTNDQSFNDYLSA	Alphaherpesviridae	DMELKPAKVATRTSR	Alphaproteobacteria	LELEIADGVRIRVVR	Amaranthaceae	VYRAMLQHTPVAIKV	Arachnid	GKIHIKGRQSDFEIE	Aspergillus	DASNTSPASAPNALT	Betaherpesviridae	DVNDPLEQSLQLTFF	Betaproteobacteria	FIERGKKGENTSYDQ	Betulaceae	GKLGFSEGSEIDRVE	Clostridiales	RCTVERIVELTNLGE	Coronavirus	GFLYVYKGYQPIDVV	Cupressaceae	ENYKKEVTKRIGCVS	Dengue	ADKQESNWIQKETLV	Diabetes	ASLGTYLKTNLFLFL	Fabaceae	GRWGPAGPREREREE	Gammaherpesviridae	GAHGGTGAGGGAGAG	Gluten	AIHTIIHSIIMQQEQ	Hepatitis B	ARDVLCLRPVGAESC	Hepatitis C	ATRDGKLPATQLRRH	Influenza A H1N1	NGICYPGDFIDYEEL	Influenza A H3N2	CEQIADSQHRSHRQM	Influenza B	GRSKVIKGSLPLIGE	Insects	RRGVGINGLIDDVIA
Influenza A H3N2	3361			Adenovirus	DKLKYSPSNVKISDN	Alphaherpesviridae	ASTEPVPLYVPELGD	Alphaproteobacteria	VLFQGNKKIKDPDLA	Amaranthaceae	MVLLVGACPEYGCLV	Arachnid	EGELSASLVNPRLSW	Aspergillus	MANAGKNTNGSQFFI	Betaherpesviridae	AKMTATFLSKKQEVN	Betaproteobacteria	EVGKDLYLNAGARKD	Betulaceae	GITIKKTGQALVFGI	Clostridiales	FQILYNSIMYGFTEI	Coronavirus	VMVTILLCCMTSCCS	Cupressaceae	IGNGGPCLFMRTVSH	Dengue	TESRCPTQGEPSLNE	Diabetes	TGLDMVGLAADWLTS	Fabaceae	GSEEEGDITNPINLR	Gammaherpesviridae	QGKEVLEKARGSTYG	Gluten	QQQQQQQQQQQQILQ	Hepatitis B	LHKRTLGLSAMSTTD	Hepatitis C	LNRVAGTLRKLGCPP	Influenza A H1N1	KSSFYRNLLWLTEKN	Influenza A H3N2	VVRKMMTNSQDTELS	Influenza B	NGFFATMAWAVPKNE	Insects	KDQYYIDNSHKYCGY
Influenza B	184			Adenovirus	PDTHISYMPTIKEGN	Alphaherpesviridae	TNADMYRECKFLSTL	Alphaproteobacteria	RIGNPHNFSFQPKEH	Amaranthaceae	FRKNNSPPIPWKLRF	Arachnid	CRINSVNVPSELDLR	Aspergillus	VPLYAHISDLAGTKK	Betaherpesviridae	LDFRLYAQGTYAVVP	Betaproteobacteria	RVAGDNYFDTTLVRE	Betulaceae	LFKAFFLDGDNLFPK	Clostridiales	PQVKKPETNTPDENK	Coronavirus	DKDPQFKDNVILLNK	Cupressaceae	CGPGHGISIGSLGRD	Dengue	IGVGNSALTLHWFRK	Diabetes	LQIPTHEEHLFYVLS	Fabaceae	WGPAGPREREREEDW	Gammaherpesviridae	PSTETAQAWNAGFLR	Gluten	LQCAAIHTVIHSIIM	Hepatitis B	QSLDSWWTSLNFLGG	Hepatitis C	SIVYETADAILHAPG	Influenza A H1N1	SFQVDCFLWHVRKQV	Influenza A H3N2	QVIVERGNRSGYSGI	Influenza B	NENNKTATNSLTIEV	Insects	QRLKDKGVDVDHFIE
Insects	2355			Adenovirus	GTEDELPNYCFPLGG	Alphaherpesviridae	VQHARESAAGENALT	Alphaproteobacteria	ADARERELLAPFPGA	Amaranthaceae	TIGGPEYRTIFFDAY	Arachnid	PKEDYGKFYKGDCYI	Aspergillus	KLGIHEDAQNRQTLA	Betaherpesviridae	KFPPNAQLNTNGVDL	Betaproteobacteria	ARGAAAGAYAIDGTA	Betulaceae	DHEINAEQIKIEKEK	Clostridiales	EALYLVCGERGFFYT	Coronavirus	VLTPSSKRFQPFQQF	Cupressaceae	DCAVGFGSSTMGGKG	Dengue	VDLGAGTRHVAVEPE	Diabetes	GFEAHVDKCLELAEY	Fabaceae	ITNPINLREGEPDLS	Gammaherpesviridae	GEACLTLDYKPLSVG	Gluten	VATTATIAVRVPVPQ	Hepatitis B	TASPLSSIFSRIGDP	Hepatitis C	LFAGVDAETHVTGGN	Influenza A H1N1	KSSFYRNLLWLTEKE	Influenza A H3N2	VHFRNQVKIRRRVDI	Influenza B	TATQGEVNVTGVIPL	Insects	SFDCDALSMSENDKM
Japanese Encephalitis	3073			Adenovirus	PCEWDEAATALEMNL	Alphaherpesviridae	GHVEAVAYTVVSTVD	Alphaproteobacteria	TSKVNCALVSPTQLN	Amaranthaceae	DLTPEAYKTLVSLNG	Arachnid	YSESDMKKHYHMEFK	Aspergillus	GSTTATNTISGTSMA	Betaherpesviridae	ENKSGRESEEANVEK	Betaproteobacteria	ETPTPDVVDGPPSRP	Betulaceae	SQEEADSFGGFKVFD	Clostridiales	YKGQNMRVNTNAFRN	Coronavirus	SQILPDPLKPTKRSF	Cupressaceae	KKEVTKRIGCETTSA	Dengue	LISGKGIGKTSIGLI	Diabetes	TPGIQTASLGTYLKT	Fabaceae	QNLRVAKISMPVNTP	Gammaherpesviridae	MLPPQPDLPGREAIL	Gluten	QGQQPGQGQLGYYPT	Hepatitis B	RETVLEYLVSFGVWI	Hepatitis C	AIHPELIFTITKILL	Influenza A H1N1	DTVNRTHQYSERGRW	Influenza A H3N2	YVSCDPDKCYQFALG	Influenza B	HPMPDRICTGITSSN	Insects	CCYGHGDPLSYELDR
Mammals Allergy	1438			Adenovirus	GKLESQVEMQFFSTT	Alphaherpesviridae	PVAPDNVIVQNSMRV	Alphaproteobacteria	IILSFAFALTVTSTA	Amaranthaceae	EIDVLGRMRHPNMVL	Arachnid	FKQSLREKRATGEEK	Aspergillus	FDFDSKINQGWSGWD	Betaherpesviridae	QGIKQKSLVELERLA	Betaproteobacteria	DFKAGKRGAEIAFYP	Betulaceae	GDNLVPKVAPQAISS	Clostridiales	KALNPKEIEKLYTSY	Coronavirus	RMASGGGETALALLL	Cupressaceae	TVKELTLMNSPEFHL	Dengue	LLEKKITQWLETKGV	Diabetes	RAWCQVAQKFTGGIG	Fabaceae	KSSPYQKKTENPCAQ	Gammaherpesviridae	TATPNVSPIHEPESH	Gluten	FSQQQQQPLPQQPSF	Hepatitis B	PQSLHSWWTSLNFLG	Hepatitis C	IVGGVYVLPRRGPRL	Influenza A H1N1	FEKEGYSLVGVDPFK	Influenza A H3N2	ALANTIEVFRSNGLT	Influenza B	FTSSANGVTTHYVSQ	Insects	NHCSERLCETDAEYV
Multiple Sclerosis	867			Adenovirus	STTEATAGNGDNLTP	Alphaherpesviridae	PSAAASPADERAVPA	Alphaproteobacteria	IGNPHNFSFQPKEHF	Amaranthaceae	KNRPTITFAGTAAEF	Arachnid	SEARLELERQLTKAN	Aspergillus	VTNVKGSPNKLAYNG	Betaherpesviridae	HRLCEDARQKYALEA	Betaproteobacteria	TKVTKAKSRIRTKIS	Betulaceae	FGIYEEPVTPGQCNM	Clostridiales	GIVALLRQGRQSESS	Coronavirus	QLTPAWRIYSTGNNV	Cupressaceae	ILHGLNIHGCNTSVS	Dengue	AVPSHWVPTSRTTWS	Diabetes	FLPLLALLFLWESHP	Fabaceae	RIPSGFISYILNRHD	Gammaherpesviridae	VRPAPPKIAMQGPGE	Gluten	QPGQGQQPGQRQPGY	Hepatitis B	ARDVLCLRPVGAESR	Hepatitis C	SAGTQEDEASLRAFT	Influenza A H1N1	QNATEIRASVGKMIG	Influenza A H3N2	RNWEAVKIQWSQNPA	Influenza B	VVHPMPDRICTGITS	Insects	KVQELKLGKYSEIIG
Other Bacilli	687			Adenovirus	KETPSLGSGYDPYYT	Alphaherpesviridae	FRYVLQLQRNPMKAL	Alphaproteobacteria	DKLINRIIFLEGFPN	Amaranthaceae	GGYGPVYRAMLQHTP	Arachnid	NVFQADLTGTFQHDK	Aspergillus	DIQTAEEALDLITEA	Betaherpesviridae	SISVSTLLTYLATAY	Betaproteobacteria	VIQAGGHGHIGGDVD	Betulaceae	KYHTKGDHEVKAEQV	Clostridiales	DLGKVAVDDVILRKP	Coronavirus	SATKIIALNKRWQLA	Cupressaceae	NGGPCVFIKRVSNVI	Dengue	ILAGVSLLPVCQSSS	Diabetes	DPQVAQLELGGGPGA	Fabaceae	IFLAGDKDNVIDQIE	Gammaherpesviridae	GGNNSQYPSASGSYG	Gluten	CCQQLPQIPEQSRYE	Hepatitis B	FVGLSPIVWLSVIWM	Hepatitis C	STSGVMGDSTPAPSE	Influenza A H1N1	RLKHGTFGPVHFRNQ	Influenza A H3N2	EKFHQIEKEFSEVEG	Influenza B	TSGSCPNVTNGNGFF	Insects	PEFKALYDAIRSPEF
Other Fungi Allergy	2817			Adenovirus	LANYNIGYQGFYIPE	Alphaherpesviridae	VGEAMATGEALWALP	Alphaproteobacteria	AEEVLKRLGLPFRTV	Amaranthaceae	VLVHGEPERNDMVEY	Arachnid	LDASAFAASDGSIRT	Aspergillus	FGKADCDRPPKHSQN	Betaherpesviridae	GNDVTAPKETTIMVA	Betaproteobacteria	VHDQLGQRYGKALGG	Betulaceae	LRSESLNTLRLRRIF	Clostridiales	GLSLHYEIKTVKKGA	Coronavirus	PQFKDNVILLNKHID	Cupressaceae	DDTATFACASGTDYS	Dengue	KNFAGPVSQHNYRPG	Diabetes	QIPTHEEHLFYVLSF	Fabaceae	STRYGNQNGRIRVLQ	Gammaherpesviridae	STREILLALCIRDSR	Gluten	KNFLLQQCKPVSLVS	Hepatitis B	ENTTSGFLGPLLVLQ	Hepatitis C	EPLDLPQIIQRLHGL	Influenza A H1N1	ATEIRASVGKMIDGI	Influenza A H3N2	KILKEESDEALKMTM	Influenza B	KVIKGSLPLIGEADC	Insects	NSKDDFQGDKIAIFY
Other Grass	3766			Adenovirus	QSFNDYLSAANMLYP	Alphaherpesviridae	LEWLYVPIDPTCQPM	Alphaproteobacteria	VIPSAAAGAPTQVAA	Amaranthaceae	KEAKALGVDTVPVLV	Arachnid	GGYPVQHREIEEFES	Aspergillus	ISAQTSALASAVSSY	Betaherpesviridae	DKEMTRNGQEPSRSL	Betaproteobacteria	ETAQPLPPRPVAAQV	Betulaceae	EEADSFGGFKVFDED	Clostridiales	ALYLVCGERGFFYTP	Coronavirus	SGTATAGWTFGAGAA	Cupressaceae	LMNSPEFHLVFGECE	Dengue	SYKVASAGISYEDRE	Diabetes	EHLFYVLSFCKSASI	Fabaceae	GDITNPINLREGEPD	Gammaherpesviridae	NLAYGRTCVLGKELF	Gluten	TSPQQPGQGQQSGQG	Hepatitis B	VQWFAGLSPTVWLSV	Hepatitis C	LFAGVDAETHVTGGS	Influenza A H1N1	RVSSFIRGTRVVPRG	Influenza A H3N2	NKTTKRLTILGKDAG	Influenza B	ANGTKYRPPAKLLKE	Insects	AIRSPEFQSIVETLK
Other Influenza A	8874			Adenovirus	NLTPKVVLYSEDVDI	Alphaherpesviridae	DPPGVKRVYHIQPSL	Alphaproteobacteria	GSDVVISNVGLNPLR	Amaranthaceae	ADLESTLSGLNVLVE	Arachnid	HKTEMTKPTSTFLLK	Aspergillus	DATDLIPEWLGFIKG	Betaherpesviridae	YRLNRILDYCRKMRL	Betaproteobacteria	QPPQPPQPQPEAPAP	Betulaceae	PVKGKLVEKFKGLGV	Clostridiales	NNQYVSIDKFRIFCK	Coronavirus	QIHTIDGSSGVANPA	Cupressaceae	AFNVENGNATPQLTK	Dengue	AGIFMTATPPGSRDP	Diabetes	KTGIVSSKIIKLFFR	Fabaceae	KIQRDEDSYERDPYS	Gammaherpesviridae	RPEVPQSDETATSHG	Gluten	YQLVQQFCCQQLWQI	Hepatitis B	FSWLSLLVGFVQWYV	Hepatitis C	VCSVLSDFKTWLSAK	Influenza A H1N1	KEVLVLWGIHHPSTS	Influenza A H3N2	KAEIAQRLEDVFAGK	Influenza B	SNSPHVVKTATQGEV	Insects	NITIHLQKFIENLDK
Papillomavirus	3168			Adenovirus	SSLGNDLRVDGASIK	Alphaherpesviridae	TMLEDHEFVPLEVYT	Alphaproteobacteria	SQPVAQQPAGNVYAS	Amaranthaceae	DMVEYFGEQLSGFAF	Arachnid	QNSKTAKIEIKASID	Aspergillus	TESTHDSEALQYFAL	Betaherpesviridae	TQISETHYCNYAIGE	Betaproteobacteria	SLASLDAAQGLEVSG	Betulaceae	DRVEKMIVSVDSNRD	Clostridiales	QKENKDFLEGKTVPP	Coronavirus	EASLPYGANKEGIVW	Cupressaceae	KKEAFNVENGNATPQ	Dengue	CIAVGMITLYLGVMV	Diabetes	TVVAFIPYSVHMLMK	Fabaceae	IQRDEDSYERDPYSP	Gammaherpesviridae	VHGNGTLHPVLELAA	Gluten	YVPPECSIMRAPFAS	Hepatitis B	TTSTGPCKTCTSLAQ	Hepatitis C	LRDIWDWVCTVLSDF	Influenza A H1N1	QTSQVYSLIRPNENP	Influenza A H3N2	TSQRGILEDEQMYQK	Influenza B	VKTPLKLANGTKYRP	Insects	KDISIDLVRKEHPKW
Paramyxoviridae	507			Adenovirus	AAGRVLKKTTPMKPC	Alphaherpesviridae	ADIDTVIRADANAAM	Alphaproteobacteria	SVVNNVLFQGNKKIK	Amaranthaceae	DEKLLSVFREGVKYG	Arachnid	LKSEFKYESNKGTPI	Aspergillus	YMSSKKTFEISPKSS	Betaherpesviridae	NAVTAISYHSILADF	Betaproteobacteria	DLQEYLRHVTRGWSI	Betulaceae	KIGKTLEKIYVPEEK	Clostridiales	EEGLGTQFDPVLGKL	Coronavirus	NGPQSNQRSAPRITF	Cupressaceae	IVMAAAEDQSAQIML	Dengue	DVISRRDQRGSGQVG	Diabetes	RHVDVFKLWLMWRAK	Fabaceae	SYILNRHDNQNLRVA	Gammaherpesviridae	FLAFFLDLILLIIAL	Gluten	LLQQCKPVSLVSSLW	Hepatitis B	AHRMLPKVLHKRTLG	Hepatitis C	PFYGKAVPLEVIKGG	Influenza A H1N1	ALGENMAPEKVDFDD	Influenza A H3N2	LKFKYPALNVTMPNN	Influenza B	NSLTIEVPYICTEGE	Insects	AKEIRKKTEWGYHGY
Plasmodium	6328			Adenovirus	NDTNDQSFNDYLSAA	Alphaherpesviridae	VLVIGGIAFWVRRRA	Alphaproteobacteria	HGYTEVMPPLMVRDE	Amaranthaceae	VIKEPAEEFTTISDA	Arachnid	QAVDQLGVTQRRCQA	Aspergillus	SDLAGTKKPYVLPVP	Betaherpesviridae	HSYALVTLIAEHLAD	Betaproteobacteria	GIGNGRNKENGASVT	Betulaceae	IAAIKEAGNIKRFFP	Clostridiales	KQLLEFDTQSKNILM	Coronavirus	TNASSEVAVLYQDVN	Cupressaceae	AFKVFDRDCNGSISA	Dengue	LEPNWASVKKDLISY	Diabetes	KKMREIIGWPGGSGD	Fabaceae	FPASSRDQSSYLQGF	Gammaherpesviridae	GEKRPRSPSSQSSSS	Gluten	QLPQFEEIRNLALQT	Hepatitis B	LLVQFVQWCVGLSPT	Hepatitis C	RSLSSKAINQIRSVW	Influenza A H1N1	RDQRGNVLLSPEEVS	Influenza A H3N2	MSDAGSDRVMVSPLA	Influenza B	LANGTKYRPPAKLLK	Insects	TARKHHRRGVGITGL
Poxviridae	8830			Adenovirus	VVRVHRPHRGVIETV	Alphaherpesviridae	YRYAAAILPTGSILS	Alphaproteobacteria	FSGCRLRDVISTKRS	Amaranthaceae	AVDLVNETKLDDEIK	Arachnid	KDSDNFIKLLDKFDE	Aspergillus	ERIHKLVSLGLNIDE	Betaherpesviridae	VAFDTAHMVPLHFSL	Betaproteobacteria	PQLAKVETVQPVKPE	Betulaceae	ELAASAIVGHDGSVW	Clostridiales	MFLLSYLHIHIPKPI	Coronavirus	NPLLYDANYFVCWHT	Cupressaceae	SCRSGDCGGQLSCTV	Dengue	EGKVVDLGCGRGGWS	Diabetes	EEHLFYVLSFCKSAS	Fabaceae	IDQIEKQAKDLAFPG	Gammaherpesviridae	PQPAPENAYQAYAAP	Gluten	IIQQILQQQLIPCMD	Hepatitis B	VIWMMWYWGPSLHNI	Hepatitis C	SYAIGSQLPCEPEPD	Influenza A H1N1	LKWELMDEDYQGRLC	Influenza A H3N2	EIMKICSTIEELRRQ	Influenza B	GEDQITVWGFHSDSE	Insects	LSLKDGKYKKRNGGV
Rheumatoid Arthritis	3911			Adenovirus	VDGEGYNVAQCNMTK	Alphaherpesviridae	ANDGPTNVAALSALL	Alphaproteobacteria	EAAHVRLVEKSERRA	Amaranthaceae	IGPGEYREKVKIERL	Arachnid	DVHIESEETAHHLRQ	Aspergillus	RQVRPYRERQPRRVL	Betaherpesviridae	EVRAPLDHAQRQGLP	Betaproteobacteria	LFLIGSGSDQAKGTD	Betulaceae	FISLHQSLNDSYFAY	Clostridiales	HSQLLTNQINHNSNI	Coronavirus	KSAAEASKKPRQKRT	Cupressaceae	CFSDNPIDSCWRGDS	Dengue	DFGSIGGVFTSVGKL	Diabetes	ELGGGPGAGDLQTLA	Fabaceae	KDLAFPGSGEQVEKL	Gammaherpesviridae	FWLYIVMSDWTGGAL	Gluten	PGQGQQGQQLGQGQQ	Hepatitis B	GPSLYNILSPFIPLL	Hepatitis C	VGTTDRKGVPTYNWG	Influenza A H1N1	SNENVETMDSNTLEL	Influenza A H3N2	ENQNPRMFLAMITYI	Influenza B	PNQTEDGGLPQSGRI	Insects	HFGEIIFGGSDWKYV
Timothy Grass	12690			Adenovirus	EQAEQQKTHVFGQAP	Alphaherpesviridae	CDVSDDGGEDDSDDD	Alphaproteobacteria	NFLGRGQYIRISAGA	Amaranthaceae	FVRNDQPRHETCYQI	Arachnid	LRKLLEDVHIESEET	Aspergillus	TPHEPVFFSWDAGAV	Betaherpesviridae	TNHLVGCAAGLCEAC	Betaproteobacteria	ATSGGGLHVSSGRQL	Betulaceae	YFLPTLAQPGLTSPP	Clostridiales	SLFADIEKLKQHDKV	Coronavirus	SFPQAAPHGVVFLHV	Cupressaceae	KIKAPRDSPNTDGID	Dengue	FKEKVDTRTPKAKRG	Diabetes	HQVILGVIGGMLVAE	Fabaceae	QPREDWRRPSHQQPR	Gammaherpesviridae	LPLTQPINHGAPAAH	Gluten	PGQGQQGQQPEQGQQ	Hepatitis B	ANPPPASTNRQSGRQ	Hepatitis C	STASLLSPRPLARLK	Influenza A H1N1	RGVTAACPYAGANSF	Influenza A H3N2	VLGTFDTTQIIKLLP	Influenza B	EADCLHEKYGGLNKS	Insects	HQTALRDPAFYQLWK
West Nile virus	2107			Adenovirus	NYNIGYQGFYIPESY	Alphaherpesviridae	AALGRLSAAPASAPA	Alphaproteobacteria	NGKRYWMGGTTYFSG	Amaranthaceae	MTVFWSSLAQSMTSR	Arachnid	ELTTINVNLASAKSK	Aspergillus	KLFDEVVPKTVENFR	Betaherpesviridae	VTSPTHPLSQMNHPP	Betaproteobacteria	HVTRGWSIFALYDGT	Betulaceae	EDEDDNEEDMRKSIL	Clostridiales	AAAFVNQHLCGSHLV	Coronavirus	PPNVQIHTIDGSSGV	Cupressaceae	DGIDIFASKRFHIEK	Dengue	RKSGKKVIQLSRKTF	Diabetes	GTARAWCQVAQKFTG	Fabaceae	VTVANGNNRKSFNLD	Gammaherpesviridae	NTFSATVWTPPHAGP	Gluten	QWPQQQPFRQPQQPF	Hepatitis B	SPPSPSAVPADHGSH	Hepatitis C	SWHINRTALNCDDSL	Influenza A H1N1	VLEAMAFLEESHPGI	Influenza A H3N2	GINESADMSIGVTVI	Influenza B	NKTATNSLTIEVPYI	Insects	LTTSQQDIVLADELS
Yellow Fever virus	2852			Adenovirus	EGNSRELMGQQSMPN	Alphaherpesviridae	PSPGMTHDPVSYGAL	Alphaproteobacteria	VNGKKSSPTNMASAG	Amaranthaceae	SSAEDLKKVAADLRS	Arachnid	NHLQAFDEVSRTCID	Aspergillus	SYKIKDFAAYAGSFD	Betaherpesviridae	GDVGIHFIPCHNHSH	Betaproteobacteria	SVAQNVEDGREIRGE	Betulaceae	TGIMKDFEEPGHLAP	Clostridiales	EESLDIEFKSDLKCY	Coronavirus	QAFGRRGPEQTQGNF	Cupressaceae	FNVEQYGAVGDGKHD	Dengue	AQLIRQMEGEGIFKS	Diabetes	KVAPVIKARMMEYGT	Fabaceae	PSQDPYSPSPYDRRG	Gammaherpesviridae	HQQGGWSTLIEDNIP	Gluten	IPPHCSTTIAPFGIF	Hepatitis B	SSSGTVNPVQNTASS	Hepatitis C	PCGIVPAQNVCGPVY	Influenza A H1N1	KGKFQTAAQRAMMDQ	Influenza A H3N2	QRKRRVRDNMTKKMV	Influenza B	GGPYKIGTSGSCPNV	Insects	DYNPKKKFSGNDFLK
				Adenovirus	QIGVEGQTPKYADKT	Alphaherpesviridae	GESVMREHAYSRGRT	Alphaproteobacteria	YLPHNWRDLYEAVMS	Amaranthaceae	IKEPAEEFTTISDAV	Arachnid	QYKVSGKDRSKRAAE	Aspergillus	ALRDTSMSSYMSSKK	Betaherpesviridae	GIDIDQVSIILVIIY	Betaproteobacteria	QGAVGLGLTAGMGTS	Betulaceae	ASAKSGHPTFALVRE	Clostridiales	FAGIVALLRQGRQSE	Coronavirus	SRLDKVEAEVQIDRL	Cupressaceae	FKKFDANGDGKISGS	Dengue	IAANEMGLLETTKRD	Diabetes	LLCALTSLTILQLYH	Fabaceae	HRIFLAGDKDNVIDQ	Gammaherpesviridae	QFYKRPQGGSRPEFV	Gluten	PLVQQQQFPGQQQPF	Hepatitis B	SVCPLLPGSTTTSTG	Hepatitis C	AEILRRSRKFPRAMP	Influenza A H1N1	PIYRRVDGKWMRELI	Influenza A H3N2	PMHQLLRHFQKDAKV	Influenza B	NNKTATNSLTIEVPY	Insects	VFDSTSCNVVVASQE
				Adenovirus	GRVLKKTTPMKPCYG	Alphaherpesviridae	DRRFGPPSGVEALRR	Alphaproteobacteria	TGEFSIGGGYTTGGE	Amaranthaceae	YMENGSLEDRLFRKN	Arachnid	ECAEISWKVMNNGDV	Aspergillus	VSSYNGGDPSAVKSA	Betaherpesviridae	ITCLSQTPPRTTLLL	Betaproteobacteria	VIETGGARRFAPQAA	Betulaceae	VKGKLVEKFKGLGVT	Clostridiales	DKIYAHQTETDKKIS	Coronavirus	LVKDPPNVQIHTIDG	Cupressaceae	CFSDNPIDSCWRGDA	Dengue	VITWIGMNSRSTSLS	Diabetes	LLQEYNWELADQPQN	Fabaceae	PEKEDQEEENQGGKG	Gammaherpesviridae	MGSLEMVPMGAGPPS	Gluten	SFPPQQPYPQQRPKY	Hepatitis B	ALNMENITSGFLGPL	Hepatitis C	AKLQDCTMLVCGDDL	Influenza A H1N1	WLTGKNGLYPNLIKS	Influenza A H3N2	VDQELSDAPFLDRLR	Influenza B	YRPPAKLLKERGFFG	Insects	FYDPGNFPSMVLLKN
				Adenovirus	YGSYAKPTNENGGQG	Alphaherpesviridae	FDVVDIESEEEGNFY	Alphaproteobacteria	GRPPYNSRMSRVAKI	Amaranthaceae	EYKNTGPGAAADKRV	Arachnid	TAKIEIKASLDGLEI	Aspergillus	QKQIYYITGESIKAV	Betaherpesviridae	GDELIPGAAFAHYRN	Betaproteobacteria	TTEIETGNPGSLIAE	Betulaceae	VEASAKSGHPTFALV	Clostridiales	WSANLVDELKEGDKV	Coronavirus	YSHLLLVAAGMEAQF	Cupressaceae	MDENKGACAKGDSTC	Dengue	NRGPSLRTTTASGKL	Diabetes	SLGTYLKTNLFLFLF	Fabaceae	GQFEDFFPASSRDQS	Gammaherpesviridae	HDAGGSAPARPMLPP	Gluten	QQPQQQYPSSQVSFQ	Hepatitis B	NPDWDFNPNKDTWPD	Hepatitis C	KVVVLDSFDPLRAEE	Influenza A H1N1	IDGPLPEDNEPSGYA	Influenza A H3N2	SPVFNYNKTTKRLTI	Influenza B	GVIPLTTTPTKSHFA	Insects	DLPYGKANNYCKIKC
				Adenovirus	YLSAANMLYPIPANA	Alphaherpesviridae	EWSAERGGLSCLLAA	Alphaproteobacteria	RNDLPSNTKTTMIAL	Amaranthaceae	ENGSLEDRLFRKNNS	Arachnid	SDERVQKLTIELKST	Aspergillus	LSKVIDAYTADLAGV	Betaherpesviridae	TAEDSSEIENNLQDA	Betaproteobacteria	EAMAAWSERAGEAMV	Betulaceae	TSPPREKVVIFGDGN	Clostridiales	IAVSLIIQLLLNPSV	Coronavirus	AISSVLNDILSRLDK	Cupressaceae	SIGVEPVHAQDGDAI	Dengue	LTWLGLNSRSTSFSM	Diabetes	LSKVAPVIKARMMEY	Fabaceae	GDYDDDRRQPRREEG	Gammaherpesviridae	LLLLAFVLWLSSPGG	Gluten	PYPQPQSFPPQQPYP	Hepatitis B	KTGGPATNMDNITSG	Hepatitis C	SGRWFGCTWMNSTGF	Influenza A H1N1	IITIGSISIAIGIIS	Influenza A H3N2	TRFLPVAGGTSSIYI	Influenza B	TRGKLCPKCLNCTDL	Insects	KQDEHDLESYHYKAF
				Adenovirus	DYMNKRVVAPGLVDC	Alphaherpesviridae	AEGFDGDLAAVPGLA	Alphaproteobacteria	KYWLSQYVIARETYD	Amaranthaceae	ITQYHMTAAAGTFCY	Arachnid	DESERMRKMLEHRSI	Aspergillus	ANMERIMKAQALRDT	Betaherpesviridae	LGIYIPTETGFSTME	Betaproteobacteria	MQVKEAATIVAASVS	Betulaceae	GDHEVKEEQIKASKE	Clostridiales	KKFNIKTRLSYFSMN	Coronavirus	LIGAEHVDTSYECDI	Cupressaceae	GKHDSTEAFATTWNA	Dengue	VQTTPGTFKTPEGEV	Diabetes	GAGDLQTLALEVAQQ	Fabaceae	LLGFGINAENNHRIF	Gammaherpesviridae	GGRGRGGSGGRGRGG	Gluten	QPYPQQQPYGSSLTS	Hepatitis B	MFPSCCCSKPSDGTC	Hepatitis C	ALGLLQTATKQAEAA	Influenza A H1N1	SRNPGNAEIEDLTFL	Influenza A H3N2	RSNGLTANESGRLID	Influenza B	KVSILHEVRPVTSGC	Insects	FTYNIEVSSDKAQDV
				Adenovirus	QFFSTTEAAAVNGDN	Alphaherpesviridae	FVVWALLGLTLGVLV	Alphaproteobacteria	SFKKGILDIFIEGNP	Amaranthaceae	PLLSLLPKILPVYKE	Arachnid	YDSELKQTEPQQYEG	Aspergillus	HAPLSDGKTGSSYPH	Betaherpesviridae	HNRPDADIEQYAEKL	Betaproteobacteria	AAGHDATLKAPHLRN	Betulaceae	KLVEKFKGLGVTLLH	Clostridiales	VISGKGEPGAKIDLG	Coronavirus	NFSISITTEVMPVSM	Cupressaceae	GVTYKNIHGTSATAA	Dengue	FATALTALNDMGKVR	Diabetes	FPHQVILGVIGGMLV	Fabaceae	QVEKLIKNQKESHFV	Gammaherpesviridae	AAALALLASLILGTL	Gluten	YPTSLQELGQGQQPG	Hepatitis B	VCAFSSAGPCALRFT	Hepatitis C	ATGNLPGCPFSIFLL	Influenza A H1N1	EGRTSDMRTEVIRMM	Influenza A H3N2	YIWGVHHPSTDSDQT	Influenza B	SLPLIGEADCLHEKY	Insects	FYDPGEFPALLSLKD
				Adenovirus	AATALEINLEEEDDD	Alphaherpesviridae	AGFNKRVFCAAVGRL	Alphaproteobacteria	SDVRIHQSGSTLIVQ	Amaranthaceae	PGDPMAMITAHARKN	Arachnid	SLENHAHTLEVELES	Aspergillus	AHVVFGEVEDGMDLV	Betaherpesviridae	SVIINNPIVTKEERD	Betaproteobacteria	QITNETGKTYAGTSV	Betulaceae	KVVIFGDGNARAVFN	Clostridiales	APMHDLGKVAVDDVI	Coronavirus	YKHWPQIAQFAPSAS	Cupressaceae	NTSVLGDVLVSESIG	Dengue	YKRSGIMEVDRSEAK	Diabetes	ESGGSQPPRAAARKA	Fabaceae	RDEDSYERDPYSPSQ	Gammaherpesviridae	DLLWLLLFLAILIWM	Gluten	LQQQLIPCRDVVLQQ	Hepatitis B	PSLHNILNPFLPLLP	Hepatitis C	LAIFGPLWILQASLL	Influenza A H1N1	AVDADDGHFVSIELE	Influenza A H3N2	LKYKYPALNVTMPNN	Influenza B	YVSQIGGFPNQTEDG	Insects	APAGTQAIIDTSKAI
				Adenovirus	NYCFPLGGVINTETL	Alphaherpesviridae	HRARASCKYALPLRI	Alphaproteobacteria	DDFIQIDAAVNKGNS	Amaranthaceae	DLESTLSGLNVLVET	Arachnid	SPREGTMKLNIKDRE	Aspergillus	IAARATPHEPVFFSW	Betaherpesviridae	LLQIQEFMITCLSQT	Betaproteobacteria	VHVSKEEQYYDYEDA	Betulaceae	GGFKVFDEDGDGYIS	Clostridiales	RSFLVNQMINETKKQ	Coronavirus	QGVPINTNSGPDDQI	Cupressaceae	ADVHLGNGGPCLFMR	Dengue	SRKMLMTGTLAVFFL	Diabetes	VAPVIKARMMEYGTT	Fabaceae	PCAQRCLQSCQQEPD	Gammaherpesviridae	RPCPQAPEWPVQEEG	Gluten	QQHNIAHGRSQVLQQ	Hepatitis B	LEAYFKDSLFKDWEE	Hepatitis C	DCFRKHPEATYSRCG	Influenza A H1N1	PYTGDPPYSHGTGTG	Influenza A H3N2	FKIYHKCDNACIGSI	Influenza B	KTRGKLCPKCLNCTD	Insects	LYNAIRSPEFQSIVQ
				Adenovirus	QGFYIPESYKDRMYS	Alphaherpesviridae	QNIQPGYRSISGPDP	Alphaproteobacteria	IEFVGNQAFSGCRLR	Amaranthaceae	FPLLSLLPKILPVYK	Arachnid	VACPRSIPQLINPKA	Aspergillus	RVLHLLGQLWLLAEH	Betaherpesviridae	SCVVREGDDVDDLKT	Betaproteobacteria	SLSVAPNALAWALML	Betulaceae	TYVDEHLMCDIDGQG	Clostridiales	GQNMRVNTNAFRNVD	Coronavirus	STPKLKEDYQIGGYS	Cupressaceae	ANNNYDPWTIYAIGG	Dengue	RSWNSGNEWITDFAG	Diabetes	KTRREAEDLQVGQVE	Fabaceae	AKSSPYQKKTENPCA	Gammaherpesviridae	SSSGSPPRRPPPGRR	Gluten	LALLAIVATTATTAV	Hepatitis B	NTNMGLKIRQLLWFH	Hepatitis C	LSAFSVHSYSPVELN	Influenza A H1N1	TWVNHTYVNINNTNV	Influenza A H3N2	RDVLGTFDTTQIIKL	Influenza B	ANGVTTHYVSQIGGF	Insects	HHQTALRDPAFYQLW
				Adenovirus	VDLQDRNTELSYQLL	Alphaherpesviridae	TFVLPLGLFNPAMER	Alphaproteobacteria	RENPETLDKALAKRG	Amaranthaceae	HEDEERRLGTTQSPI	Arachnid	ATIASYDNYNIPAIS	Aspergillus	ADALALTSPVQDLTK	Betaherpesviridae	ILGADPLRVCSPSVD	Betaproteobacteria	VSDAGADLQAGRSMT	Betulaceae	DKNSDGIITVDELSR	Clostridiales	SGATTKSAMLTNLII	Coronavirus	CWHTHNYDYCIPYNS	Cupressaceae	TRDAFTNGAYFVSSG	Dengue	CFDGERNNQVLEENM	Diabetes	TTCETGPGSPSGHAM	Fabaceae	EGEQEWGTPGSHVRE	Gammaherpesviridae	VFSDGRVACAPVPAP	Gluten	IHSIIMQQEQQQGMH	Hepatitis B	TPSPRRRRSQSPRRR	Hepatitis C	RTSSSRAVVRSLVEF	Influenza A H1N1	PIRLPNGPPCFQRSK	Influenza A H3N2	KVSPRGKLSTRGVQI	Influenza B	MPDRICTGITSSNSP	Insects	DKMSWLFNNQNVLLP
				Adenovirus	LDRGPTFKPYSGTAY	Alphaherpesviridae	RTEHKAKKKGTSALL	Alphaproteobacteria	GPYDDFIQIDAAVNK	Amaranthaceae	KNADGVGGYSFVHCK	Arachnid	MRAAAVNALPNDASH	Aspergillus	YVLPVPFQNVLNGGS	Betaherpesviridae	EVENVSVNVHNPTGR	Betaproteobacteria	LTTGRPSVNGGRIGL	Betulaceae	PEEKLLKDIQESPIP	Clostridiales	DKAFLIIEEGLGTQF	Coronavirus	KGYHLMSFPQAAPHG	Cupressaceae	DIEQYLRSNRSLKKL	Dengue	MGEAAGIFMTATPPG	Diabetes	IPTHEEHLFYVLSFC	Fabaceae	SPSPYDRRGAGSSQH	Gammaherpesviridae	PPYEDLDWGNGDRHS	Gluten	QLQQPAQGQQGQQPG	Hepatitis B	SGPFGTLPSPSSAAV	Hepatitis C	LTIEEACALVPPHSA	Influenza A H1N1	NENQNPRMFLAMITY	Influenza A H3N2	VTQNGTSSACKRRSN	Influenza B	NGVTTHYVSQIGGFP	Insects	SRFLVEEDAEAMQQE
				Adenovirus	WDEAATALEINLEEE	Alphaherpesviridae	AGRDATGRFTAGRPR	Alphaproteobacteria	EIDDTAFIDTSFPGY	Amaranthaceae	EYFGEQLSGFAFTVN	Arachnid	EFKKENDIYTLRSTV	Aspergillus	KSLAAKYPIVSIEDP	Betaherpesviridae	TSCIAKQLFKSLIYI	Betaproteobacteria	VDGIIQEFAADLRTV	Betulaceae	LGKLGFSEGSEIDRV	Clostridiales	QGQIMGSNIVVNDKG	Coronavirus	LPQGTTLPKGFYAEG	Cupressaceae	DANWDQNRMKLADCA	Dengue	VFTEENQWDSAKAAV	Diabetes	SPCLEQFPTTCETGP	Fabaceae	SPEKEDQEEENQGGK	Gammaherpesviridae	TVCGGIMFLACVLVL	Gluten	LQQPLSQQPQQTFPQ	Hepatitis B	IWMMWFWGPNLCNTL	Hepatitis C	RAYAWSGEDSATLGA	Influenza A H1N1	QALRDNLEPGTFDLG	Influenza A H3N2	DLKYFNESTRKKIEK	Influenza B	KTATNSLTIEVPYIC	Insects	IIDLPYGKANNYCKI
				Adenovirus	VLDRGPTFKPYSGTA	Alphaherpesviridae	PQPRGAEFHMWNYHS	Alphaproteobacteria	KVIEDAEKDQAAAPS	Amaranthaceae	YDQVLDTTAMLGAVP	Arachnid	TMKLNIKDREYNFVL	Aspergillus	FSVEGQLEFRAILYV	Betaherpesviridae	TIDEYLLRAKDCIRG	Betaproteobacteria	QLDLGAVQARGALAL	Betulaceae	LVPKVAPQAISSVEN	Clostridiales	KVNPSQAYTVIKKLQ	Coronavirus	SQSVIIINNSTNVVI	Cupressaceae	KNAFKVFDRDCNGSI	Dengue	TAALLSLVAHYAIIG	Diabetes	FAGLVRNLGVLFGLG	Fabaceae	SPSSPEKESPEKEDQ	Gammaherpesviridae	PLVFPAELDLLKSMV	Gluten	YPQPQPFRPQQSYPQ	Hepatitis B	SSWALGKYLWEWASA	Hepatitis C	GAPPCNIYGGGGNPN	Influenza A H1N1	TGGPIYKRVNGKWMR	Influenza A H3N2	GGSYACKRGSVNSFF	Influenza B	TATNSLTIEVPYICT	Insects	NAFNMYFRYIYPTWF
				Adenovirus	GQGILVKQQNGKLES	Alphaherpesviridae	AYTVVSTVDHFVNAI	Alphaproteobacteria	YFLGYRLSAGFDVFR	Amaranthaceae	IKYIPSNTFAYYDQV	Arachnid	DNIMILDVMDKIYVW	Aspergillus	YFGKGDTTTYDRGTY	Betaherpesviridae	SLSQAGAHSLTPLSM	Betaproteobacteria	GSDGTQRIEAQRIEN	Betulaceae	LQLADQVKIIAAIKE	Clostridiales	LKKGDTILVNQQEGK	Coronavirus	AQPVKIDNASPASTV	Cupressaceae	DAFTNGAYFVSSGKA	Dengue	SSSMRKTDWLPMAVA	Diabetes	AAFVNQHLCGSHLVE	Fabaceae	LAGDKDNVIDQIEKQ	Gammaherpesviridae	CRIPAVSVPILRFYR	Gluten	PGQGQQGQQPGQGQQ	Hepatitis B	MLPVCPLIPGSPTTS	Hepatitis C	DREVLHREFDEMEEC	Influenza A H1N1	RFEITGTLRRLADQS	Influenza A H3N2	PYRTLLMNELGVPFH	Influenza B	CPNVTNGNGFFATMA	Insects	DWPNLKPSMPFGKTP
				Adenovirus	RNFLYSNIALYLPDK	Alphaherpesviridae	AAADLLFQNQSLRPL	Alphaproteobacteria	EQLKQQFEQQKMQFD	Amaranthaceae	LAQSMTSRPMKGMLT	Arachnid	LKPSLLHVKGKKRPI	Aspergillus	VPKTVENFRALCTGE	Betaherpesviridae	LRTWEIMEHMRLRPP	Betaproteobacteria	INATSKQDERNYNSS	Betulaceae	AGHGHASTPRKRSLS	Clostridiales	AHFHHERYDGKGYPD	Coronavirus	SEVAVLYQDVNCTDV	Cupressaceae	IHGCNTSVLGDVLVS	Dengue	GIMMLKLLTDFQSHQ	Diabetes	WMRFLPLLALLFLWE	Fabaceae	PQRCDLDVESGGRDR	Gammaherpesviridae	GGPDGEPDVPPGAIE	Gluten	PGQGQQGQQPGQGQP	Hepatitis B	LLPGSSTTSTGPCRT	Hepatitis C	PERLASCRPLTDFDQ	Influenza A H1N1	ESKLNREVIDGVKLD	Influenza A H3N2	TLNNGHSNDTVHDRT	Influenza B	ITSSNSPHVVKTATQ	Insects	GIPHIPVTGRKHLRR
				Adenovirus	NMVLQSSLGNDLRVD	Alphaherpesviridae	NSGCTFTSPHLAQRV	Alphaproteobacteria	VVGPDMLMSILPFIL	Amaranthaceae	AGTFCYIDPEYQQTG	Arachnid	KGETEDKTRRYVAEL	Aspergillus	VATETGLHRAIVPSG	Betaherpesviridae	PTRILQTLYNLYESR	Betaproteobacteria	SAPHGNVIETGGARR	Betulaceae	EKVCNEIKIVAAPDG	Clostridiales	YFEKKVTEITNRGKL	Coronavirus	SVLNDILSRLDKVEA	Cupressaceae	RAEVSHVHVNRAKFI	Dengue	EEGRTLRVLKMVEPW	Diabetes	IDFLIEEIERLGQDL	Fabaceae	GSSQHQERCCNELNE	Gammaherpesviridae	GPRHRDGVRRPQKRP	Gluten	QQQQQQQQQEQQILQ	Hepatitis B	GGTTVCLGQNSQSPT	Hepatitis C	NSTPPAVPQTYQVGY	Influenza A H1N1	TIMAAFTGNAEGRTS	Influenza A H3N2	KLSTRGVQIASNENM	Influenza B	THYVSQIGGFPNQTE	Insects	IPKSKSSQPISSCTK
				Adenovirus	ITKEGIQIGVEGQTP	Alphaherpesviridae	RISGAARNSSSFISG	Alphaproteobacteria	LPKFSEDLFRTTDGR	Amaranthaceae	IPWKLRFKIAAEIAI	Arachnid	TVGEDVELPEKPKRE	Aspergillus	LHLLGQLWLLAEHQV	Betaherpesviridae	CVVTAPKTLIEYSLP	Betaproteobacteria	RPEGLKIGAHSATSV	Betulaceae	RKSILSQEEADSFGG	Clostridiales	STKFKNIEKDENVTV	Coronavirus	AYFVGYLKPTTFMLK	Cupressaceae	TFACASGTDYSIVFC	Dengue	CPLLKQNEPEDIDCW	Diabetes	DMVGLAADWLTSTAN	Fabaceae	LQSCQQEPDDLKQKA	Gammaherpesviridae	PEEAPAAVSFRNLAY	Gluten	VFLQQQCSPVAMPQR	Hepatitis B	QLDPAFGANSNNPDW	Hepatitis C	QSYQVGYLHAPTGSG	Influenza A H1N1	IVEKPNPENGTCYPG	Influenza A H3N2	PRVRDISSRISIYWT	Influenza B	VSQIGGFPNQTEDGG	Insects	GEHFGEIIFGGSDWK
				Adenovirus	MLYPIPANATNVPIS	Alphaherpesviridae	AKVTDMVMRKRRNTN	Alphaproteobacteria	LTYSSIDDIKNPHDG	Amaranthaceae	NVIQIDEAALREGLP	Arachnid	FALIAIGTSVAIGEQ	Aspergillus	YKDAASSTGTASSSA	Betaherpesviridae	DPNNNLLVPNTRTHY	Betaproteobacteria	RKGVQDVGGGEHGRW	Betulaceae	RLFKAFFLDGDNLFP	Clostridiales	AIPYLGNSYSLLDKF	Coronavirus	MLKYDENGTITDAVD	Cupressaceae	KHDSTEAFATTWNAA	Dengue	GSAYTALFSGVSWIM	Diabetes	FFIYFPLCFQFNQTV	Fabaceae	DLDMMLTCVEIKEGA	Gammaherpesviridae	SGEACLTLDYKPLSV	Gluten	LPYSQPQPFRPQQPY	Hepatitis B	TWPDANKVGAGAFGL	Hepatitis C	CVRENNSSRCWVALT	Influenza A H1N1	ENGICYPGDFIDYEE	Influenza A H3N2	SIVVFCGTSGTYGTG	Influenza B	LPLIGEADCLHEKYG	Insects	YQDKESIFLTEADVK
				Adenovirus	RMYSFFRNFQPMSRQ	Alphaherpesviridae	EEGAEGGGFDEAKLA	Alphaproteobacteria	KVLGQLPATGQGAPR	Amaranthaceae	PRVTNEAVQKAAAGL	Arachnid	TYCATYYECKKGDFG	Aspergillus	LAAPSPLDARATWTC	Betaherpesviridae	RIYYGDDPERYNIHF	Betaproteobacteria	TVKVATSMRYDDKGR	Betulaceae	QVKASKEMGETLLRA	Clostridiales	FNYDKAFLIIEEGLG	Coronavirus	PTNFSISITTEVMPV	Cupressaceae	KKQVTIRIGCKTSSS	Dengue	VELMRRGDLPVWLSY	Diabetes	NNYTLSFRLLCALTS	Fabaceae	EGHALRIPSGFISYI	Gammaherpesviridae	EGLDGWIHQQGGWST	Gluten	LVLFVAVVVALVALT	Hepatitis B	RTSTTSTGPCKTCTI	Hepatitis C	ARLLARGGRAAICGK	Influenza A H1N1	CDNTCMESVKNGTYD	Influenza A H3N2	KAVRGDLNFVNRANQ	Influenza B	SLTIEVPYICTEGED	Insects	SDIKNYESRVEKAID
				Adenovirus	ARWSLDYMDNVNPFN	Alphaherpesviridae	SGLDIPDDPAGDCDP	Alphaproteobacteria	YGNDTPDISGDDKKL	Amaranthaceae	IRKMLAVLESNVLWV	Arachnid	EHDKENNVRKNRLNL	Aspergillus	SPVPIAARATPHEPV	Betaherpesviridae	GKGNAGSVFFRRDHV	Betaproteobacteria	LSVSAGGNLRANELV	Betulaceae	GGPVGDTLEKISNEI	Clostridiales	KDESKTTQKENKDFL	Coronavirus	KMSECVLGQSKRVDF	Cupressaceae	DENKGACAKGDSTCI	Dengue	DRTEAKEGLKRGEIT	Diabetes	EIIGWPGGSGDGIFS	Fabaceae	EERGQRRWSTRSSEN	Gammaherpesviridae	FEVSPDAVAEWQNHQ	Gluten	PSQQPYMQLQPFPQP	Hepatitis B	YPSCCCTKPMDGNCT	Hepatitis C	DAEGVVCCSMSYSWT	Influenza A H1N1	VLVLWGIHHPPTSTD	Influenza A H3N2	NPMHQLLRHFQKDAK	Influenza B	RPKCTGNIPSAKVSI	Insects	VDHIIELIHQIFNIV
				Adenovirus	SPSNVKISDNPNTYD	Alphaherpesviridae	PPATTKPKEITPVNP	Alphaproteobacteria	FVISEDGYVVTNNHV	Amaranthaceae	NGWVQSYGSRCVKPP	Arachnid	KVLEGDESVEFKSLF	Aspergillus	YDTSAGAGTYAYVVD	Betaherpesviridae	DFLDAALDFNYLDLS	Betaproteobacteria	TKTTLGLEQTFRLRS	Betulaceae	KLGFSEGSEIDRVEK	Clostridiales	GQTKITGTGVKGAKI	Coronavirus	CVLGQSKRVDFCGKG	Cupressaceae	GGQLSCTVSGAVPAT	Dengue	NAWKVSCTILAAVSV	Diabetes	GHAMGASCVWYVMVT	Fabaceae	TRYGNQNGRIRVLQR	Gammaherpesviridae	HLPTLLLGSSGSGGD	Gluten	LQPHQIAHLEAVTSI	Hepatitis B	SWAFARFLWEWASAR	Hepatitis C	IAAAGRLDLSGWFTA	Influenza A H1N1	VKLESMGVYQILAIY	Influenza A H3N2	EEGGHGVKGWAFDDG	Influenza B	TSSNSPHVVKTATQG	Insects	LTISQLTTSQQDIVL
				Adenovirus	VGYLAPTMREGQAYP	Alphaherpesviridae	GRVFGPGVFARVEAA	Alphaproteobacteria	DIAASLGLAEEKGAI	Amaranthaceae	QQTGQLGTKSDIYSF	Arachnid	EMQDQLDQLQKAKNK	Aspergillus	ETIGPALIKENIDVK	Betaherpesviridae	YHRHDGGFPLPTAFA	Betaproteobacteria	SRGGFDNEGKMESNK	Betulaceae	MPCSTEAMEKAGHGH	Clostridiales	DAKKFKAGDKIYAHQ	Coronavirus	IGAGICASYHTVSLL	Cupressaceae	WNIYAIGGSSNPTIL	Dengue	SGKDVFFTPPEKRDT	Diabetes	LQTLALEVAQQKRGI	Fabaceae	GPAGPREREREEDWR	Gammaherpesviridae	FGCLLVLGIWIYLLE	Gluten	QWQQPGQGQPGYYLT	Hepatitis B	LDPAFGANSNNPDWD	Hepatitis C	LMISQAEAALENLVT	Influenza A H1N1	KGRGSTLGLNIETAT	Influenza A H3N2	NTETGAPQLNPIDGP	Influenza B	ENNKTATNSLTIEVP	Insects	KGVDVDHFIELIKKL
				Adenovirus	DMASTYFDIRGVLDR	Alphaherpesviridae	AARDLRRTVLASGRV	Alphaproteobacteria	YWMGGTTYFSGTAEV	Amaranthaceae	PPIIYGDVSRPKAMT	Arachnid	LTYVDNLKKSKNDLR	Aspergillus	HRSGETEDVTIADIA	Betaherpesviridae	SLPSISIDTKRPSAD	Betaproteobacteria	SGSFDALRDVGLEKR	Betulaceae	IGGTGYIGKFIVEAS	Clostridiales	TKSAMLTSLIIFGPG	Coronavirus	TATKQYNVTQAFGRR	Cupressaceae	HNVDKNGDGLISVEE	Dengue	SGCVINWKGRELKCG	Diabetes	LYGDAEKPAESGGSQ	Fabaceae	REDWRRPSHQQPRKI	Gammaherpesviridae	VPDQSMHPLTHQSTP	Gluten	PGQGQQGQQLGQGQG	Hepatitis B	LPRTSTTSTGPCKTC	Hepatitis C	LDGVRLHRYAPPCKP	Influenza A H1N1	PYAGAKSFYRNLIWL	Influenza A H3N2	KYPITADKRITEMVP	Influenza B	LTTTPTKSHFANLKG	Insects	FTYCGVGHGRKYPDD
				Adenovirus	RNPTVAPTHDVTTDR	Alphaherpesviridae	SGRTKTPAQGLAKKL	Alphaproteobacteria	QVVDQLIKKGSVERG	Amaranthaceae	IPPTEELADRIRKML	Arachnid	SPIDYDVATLILSQP	Aspergillus	TIEEPASFAERIHKL	Betaherpesviridae	NPSEGEALNIITFGG	Betaproteobacteria	AGTSVDAANVSIDAG	Betulaceae	HKSKILIIGGTGYIG	Clostridiales	SIGVVSCFLGYAIAL	Coronavirus	CNLLLLFVTIYSHLL	Cupressaceae	GDLYTVTNSDDDPVN	Dengue	DALALGMMVLKMVRK	Diabetes	LTWSFLWSVFWLIQI	Fabaceae	MCEALQQIMENQSDR	Gammaherpesviridae	DEDTGRQGSDVELES	Gluten	VPQLQPQNPSQQQPQ	Hepatitis B	PLIPGSSTTSTGPCR	Hepatitis C	KTNVTPTVAHRTSSS	Influenza A H1N1	KIKSEKTHIHIFSFT	Influenza A H3N2	DFESGRIKKEEFSEI	Influenza B	LSLMVVHPMPDRICT	Insects	IPVTARKHHRRGVGI
				Adenovirus	EFEIKRSVDGEGYNV	Alphaherpesviridae	DVALDQACFRISGAA	Alphaproteobacteria	WLRWGSASRDVQGSF	Amaranthaceae	NLSDAVKPEGWSDNN	Arachnid	LASAKSKLESEFSAL	Aspergillus	HGLSKVIDAYTADLA	Betaherpesviridae	MEGSKTFNIPTFVLD	Betaproteobacteria	RSVASIVGTLVRMAP	Betulaceae	IYVPEEKLLKDIQES	Clostridiales	YEGNFIGALETTGVV	Coronavirus	MSDNGPQSNQRSAPR	Cupressaceae	AVKFDIKNQCRYTVW	Dengue	VVKPIDDRFATALTA	Diabetes	SRLSKVAPVIKARMM	Fabaceae	SPYDRRGAGSSQHQE	Gammaherpesviridae	GVIRCCRYCCYYCLT	Gluten	GQQLGQGQGYYPTSL	Hepatitis B	FAGLSPTVWLSVIWM	Hepatitis C	RIPQAIMDMIAGAHW	Influenza A H1N1	NMINNDLGPATAQMA	Influenza A H3N2	GSRPWVRGVSSRISI	Influenza B	HEKYGGLNKSKPYYT	Insects	LETSPEFKALYDAIR
				Adenovirus	VKQQNGKLESQVEMQ	Alphaherpesviridae	TVAAGHATLRAHLRE	Alphaproteobacteria	NFENHTISVVYSVDQ	Amaranthaceae	LLTARPPMALSYHVE	Arachnid	MLCAHNSNQASCNGD	Aspergillus	GKITYAALEPAKNHL	Betaherpesviridae	DRQPLNPANIEARHH	Betaproteobacteria	LGANAVQGAVGLGLT	Betulaceae	ILSQEEADSFGGFKV	Clostridiales	DVDVKEDGSWSAKID	Coronavirus	KDPPNVQIHTIDGSS	Cupressaceae	MLLGHSDIYSDDKSM	Dengue	KHPATLRKYCIEAKL	Diabetes	FRLLCALTSLTILQL	Fabaceae	DEGHALRIPSGFISY	Gammaherpesviridae	NILNMLFDGDRAAMN	Gluten	FAQPQQLFPELQQPI	Hepatitis B	LGQNSQSQISSHSLT	Hepatitis C	KLLIAVLGPLYLIQA	Influenza A H1N1	WLLGNPECELLFTAS	Influenza A H3N2	CLKWELMDENYQGRL	Influenza B	PLIGEADCLHEKYGG	Insects	KYLYYPTAARNTRLV
				Adenovirus	CFPLGGVINTETLTK	Alphaherpesviridae	PLREAPSANASVERI	Alphaproteobacteria	PDGHPLKRFFRDFGM	Amaranthaceae	ALAIEDEAEDLEKAG	Arachnid	IANNEIKKVMVDGCH	Aspergillus	KGDELPKDQFGGYSC	Betaherpesviridae	ENTILSKIFYFCVLP	Betaproteobacteria	ALSVSAGGNLRANEL	Betulaceae	GRVDFFEFKDMMRSV	Clostridiales	ENKDFLEGKTVPPVG	Coronavirus	KEELRFPRGQGVPIN	Cupressaceae	TVWAAGLPGGGKRLD	Dengue	YRIKQRGILGYSQIG	Diabetes	WYVMVTAALSHTVCG	Fabaceae	RTRGRQPGDYDDDRR	Gammaherpesviridae	LIELCGSLHHIWQNL	Gluten	GYYLTSPQQPGQGQQ	Hepatitis B	SMFPSCCCTKPSDGN	Hepatitis C	RGERCDLDDRDRSEL	Influenza A H1N1	TVVNSICNTTGAEKP	Influenza A H3N2	LVTTVTLHFKQYECN	Influenza B	LKLANGTKYRPPAKL	Insects	IIAEVDADGSGELEF
				Adenovirus	LEINLEEEDDDNEDE	Alphaherpesviridae	AGEPGRQRQKSFSLP	Alphaproteobacteria	HGDVALPADYTHFPY	Amaranthaceae	TDAYADLESTLSGLN	Arachnid	VDYWIVRNSWDTTWG	Aspergillus	STSSSSSASGSGATT	Betaherpesviridae	LFAGQLIPCVEEATT	Betaproteobacteria	PVAKQPAPAPKPKPK	Betulaceae	AVFNKEDDIGTYTIR	Clostridiales	SVVESRDNSTGGHIN	Coronavirus	GVIADYNYKLPDDFM	Cupressaceae	NAGQRMPRARYGLIH	Dengue	VHQVFGTAYGVLFSG	Diabetes	IWVAVIGDWLNLIFK	Fabaceae	LALFLLAAHASARQQ	Gammaherpesviridae	DLSIHGRPRPRTPEW	Gluten	VVLQQHSIAHGSSQV	Hepatitis B	GILPVCPLIPGSSTT	Hepatitis C	HSKKKCDKMASKLRG	Influenza A H1N1	YVNNKEKEVLVLWGV	Influenza A H3N2	NTTIEKEICPKLAEY	Influenza B	KNENNKTATNSLTIE	Insects	NSHKYCGYPENLLLP
				Adenovirus	QAPYSGINITKEGIQ	Alphaherpesviridae	GSCRDKIQRTRRDNA	Alphaproteobacteria	LTEPSDVLDMGNSGT	Amaranthaceae	SYRVYTLKEIEVGTD	Arachnid	FTINADKNNLKMHMD	Aspergillus	YCTDGFGGRTEPSGS	Betaherpesviridae	TSIILDDPTVTAEAK	Betaproteobacteria	AAGSIDVRGGSTVAA	Betulaceae	SNSSFRLRSESLNTL	Clostridiales	ASNKKKLPKAGYENE	Coronavirus	ADSSIAYSNNTIAIP	Cupressaceae	AFNQFGPNAGQRMPR	Dengue	LEIGKLPQHLTQRAQ	Diabetes	NEERMSRLSKVAPVI	Fabaceae	KSFNLDEGHALRIPS	Gammaherpesviridae	QAKWRLQTLAAGWPM	Gluten	PGQWLQPGQGQQGYY	Hepatitis B	TQPSDGNWTCIPIPS	Hepatitis C	FVVSGLAGAAIGGIG	Influenza A H1N1	NTSQRGILEDEQMYQ	Influenza A H3N2	SSIYIEVLHLTQGTC	Influenza B	PYICTEGEDQITVWG	Insects	PTWNKKMIELEASKR
				Adenovirus	ENHGTEDELPNYCFP	Alphaherpesviridae	AGVPARAPGAAPRPS	Alphaproteobacteria	PDLARAVQLKPRAPF	Amaranthaceae	RRVRREYKAKKISEE	Arachnid	SDKNGNILSVHPNPD	Aspergillus	APLSDGKTGSSYPHW	Betaherpesviridae	CKTMQVNNKGIQIIY	Betaproteobacteria	EVQENIDNKQAIVVG	Betulaceae	FRYVKDRVDEVDHTN	Clostridiales	GLFRIPIPEFDWAAF	Coronavirus	NFNGLTGTGVLTPSS	Cupressaceae	VAQPDPARWKNSKIW	Dengue	WGNGCGLFGKGSLVT	Diabetes	MVTAALSHTVCGMDK	Fabaceae	EEGDITNPINLREGE	Gammaherpesviridae	GAGPPSPGGDPDGYD	Gluten	SPLQPGQGQPGYNPT	Hepatitis B	AHLSLRGLFVCAFSS	Hepatitis C	QGLLRICALARKMAG	Influenza A H1N1	YVNNKEKEVLVLWGI	Influenza A H3N2	SGPLKAEIAQRLEDV	Influenza B	KAPGGPYKIGTSGSC	Insects	DEIIAEVDADGSGEL
				Adenovirus	ALDMTFEVDPMDEPT	Alphaherpesviridae	GASVDVNGKMEYGSA	Alphaproteobacteria	IRFGLPITDNFSAGI	Amaranthaceae	AFAAQKVLEVNALAK	Arachnid	AVGSPSNKQAKAQIE	Aspergillus	QFGGYSCTWGEFDFD	Betaherpesviridae	RQTTIMVTKYSEKSP	Betaproteobacteria	DVVARLVKLQGAVSS	Betulaceae	MIVSVDSNRDGRVDF	Clostridiales	SVDPIAKAEDIGKPE	Coronavirus	RFQPFQQFGRDVSDF	Cupressaceae	TGVTISNNLFFNHHK	Dengue	DGGRAYRHAVEELPE	Diabetes	GRHVDVFKLWLMWRA	Fabaceae	SGEQVEKLIKNQKES	Gammaherpesviridae	IRRLHRLLLMRAGKR	Gluten	QQPLPPQQSFSQQPP	Hepatitis B	GVNLEDPASRDLVVS	Hepatitis C	QAEAALENLVTLNAV	Influenza A H1N1	EELQNCKISPLMVAY	Influenza A H3N2	RSQYSGFVRTLFQQM	Influenza B	EKAPGGPYKIGTSGS	Insects	HIPVTGRKHLRRGVG
				Adenovirus	PKVVLYSEDVDIETP	Alphaherpesviridae	ALLLPMQRYLDNGRL	Alphaproteobacteria	LGLPFRTVVLCTGDM	Amaranthaceae	DTNYHYIVPELGPEV	Arachnid	KYPNNTPVTKVLEGD	Aspergillus	EIRKSADVAHVEEDQ	Betaherpesviridae	TKNDTRIYQVPKCLL	Betaproteobacteria	DGTAAGAMYGKHITL	Betulaceae	LSQEEADSFGGFKVF	Clostridiales	GISKKPTINSVKEGA	Coronavirus	LDKVEAEVQIDRLIT	Cupressaceae	IPLAINPTNTKCTAP	Dengue	IITLYLGAVVQADMG	Diabetes	AAARKAACACDQKPC	Fabaceae	RPCEQHLMQKIQRDE	Gammaherpesviridae	GDRAAMNAYAEAIMA	Gluten	VVHSIIMQQQQQQQQ	Hepatitis B	PLIPGSSTTSTGPCK	Hepatitis C	PRPLACLKGSSGGPV	Influenza A H1N1	IMKGVYINTALLNAS	Influenza A H3N2	SLVASSGTLEFTNEG	Influenza B	GITSSNSPHVVKTAT	Insects	KEYLMKILGPIAFKV
				Adenovirus	TEAAAGNGDNLTPKV	Alphaherpesviridae	LLGLTLGVLVASAAP	Alphaproteobacteria	RFTFNEKSDREFPML	Amaranthaceae	NNKPAAQKTIFFGEY	Arachnid	DIQGKPRKAFKLDAD	Aspergillus	VQETRRAAQKIPGKY	Betaherpesviridae	RRLTTWIKYEINSIV	Betaproteobacteria	YYTKNTNNNLTLVPA	Betulaceae	GIPYTYVSSNFFAGY	Clostridiales	TNIRENLYNRTAALT	Coronavirus	YTTTGIGYQPYRVVV	Cupressaceae	IIHNVDKNGDGLISV	Dengue	TWLPVLLGSFGCKPL	Diabetes	TLKYAIKTGHPRYFN	Fabaceae	VIDQIEKQAKDLAFP	Gammaherpesviridae	AGGGAGAGGAGAGGG	Gluten	QPFPQTQQSFPLQPQ	Hepatitis B	WTSLNFLGGAPVCLG	Hepatitis C	DLCGSVFLVSQLFTF	Influenza A H1N1	EEQQNAVDADDGHFV	Influenza A H3N2	QAVDICKAAMGLRIS	Influenza B	IPSAKVSILHEVRPV	Insects	REAFRLYDKEGNGYI
				Adenovirus	LEEEDDDNEDEVDEQ	Alphaherpesviridae	PVPLYVPELGDPARQ	Alphaproteobacteria	MSESARLTNPLGFNV	Amaranthaceae	KRVPYTKQLTEADAK	Arachnid	AETNACSINGNAPAE	Aspergillus	ASGSGATTTPTDSPS	Betaherpesviridae	AAGLCEACGGTCCHT	Betaproteobacteria	TGRLDVDGKQAVTLG	Betulaceae	FPFRYVKDRVDEVDH	Clostridiales	EKEEREKEEAKLTIK	Coronavirus	ALNCYWPLNDYGFYT	Cupressaceae	LINESFGVEPVHPQD	Dengue	LKNEEMVTNHMEGEH	Diabetes	LCALTSLTILQLYHF	Fabaceae	PQQCGLRAPQRCDLD	Gammaherpesviridae	SSPVFVISNNGLATT	Gluten	VVHAIIMHQQEQQQQ	Hepatitis B	PAFRANTANPDWDFN	Hepatitis C	YQVRNSSGLYHVTND	Influenza A H1N1	NGPPCFQRSKFLLMD	Influenza A H3N2	MVDILRQNPTEEQAV	Influenza B	VNVTGVIPLTTTPTK	Insects	RLKDKGVDVDHFIEL
				Adenovirus	EAMLRNDTNDQSFND	Alphaherpesviridae	PEECMAVYRDLVAHV	Alphaproteobacteria	TKTTMIALLNENLAA	Amaranthaceae	KRRIAEQKAARHEDE	Arachnid	MDLPNVLQADLTGSF	Aspergillus	WLWLYSSTGSSTSAG	Betaherpesviridae	PKSLTKERNDKAIMH	Betaproteobacteria	ITVSSQGEIALGDAT	Betulaceae	VPEEKLLKDIQESPI	Clostridiales	LPKAGYENEIISLAI	Coronavirus	RCTTFDDVQAPNYTQ	Cupressaceae	QYCCRNAYVDNCPAT	Dengue	KKDLISYGGGWKLEG	Diabetes	GLGFAINSEMFLLSC	Fabaceae	MMLTCVEIKEGALML	Gammaherpesviridae	AVSVPILRFYRSGII	Gluten	PQQPYPQQQPYGSSL	Hepatitis B	SVIWMMWYWGPSLHN	Hepatitis C	IFLLALFSCLIHPAA	Influenza A H1N1	TGNLQTLKLTVHEGY	Influenza A H3N2	RRVDINPGHADLSAK	Influenza B	NVTGVIPLTTTPTKS	Insects	AAELQRVPLYKLVHV
				Adenovirus	YVPFHIQVPQKFFAI	Alphaherpesviridae	PALGANYFSSIRQPV	Alphaproteobacteria	PARAANETAPDYALS	Amaranthaceae	LSYHVEEAIDAGNFE	Arachnid	FDEFLDKLGVGFMVK	Aspergillus	LFDEVVPKTVENFRA	Betaherpesviridae	FDTEEAMRRLDRALM	Betaproteobacteria	HNFHASADANLGANA	Betulaceae	CDIDGQGEELAASAI	Clostridiales	VVTKQGENGKEVKAT	Coronavirus	PKKDKKKKTDEAQPL	Cupressaceae	HGLHLYGCSTSVLGN	Dengue	RITEDDLHNEEKIIQ	Diabetes	LHRLTWSFLWSVFWL	Fabaceae	PGDYDDDRRQPRREE	Gammaherpesviridae	AGGGAGAGGAGAGGA	Gluten	QEQVPLVQQQQFLGQ	Hepatitis B	PSLYNILSPFMPLLP	Hepatitis C	TPVNSWLGSIIMYAP	Influenza A H1N1	SKAGLLVSDGGPNLY	Influenza A H3N2	RHFQKDAKVLFQNWG	Influenza B	YKIGTSGSCPNVTNG	Insects	PVFSIHHARFQDGEH
				Adenovirus	DSITQKKFLCDRTLW	Alphaherpesviridae	HHAQYIINATLTGYV	Alphaproteobacteria	LPITDNFSAGIAYSL	Amaranthaceae	THMCYSNFNDIIHSI	Arachnid	HLRQKHQAAIQEMQD	Aspergillus	APFDLFETKKTKNNI	Betaherpesviridae	NKLIYLGKLFLALTQ	Betaproteobacteria	SPSAITVSSQGEIAL	Betulaceae	VIRGKKGSGGITIKK	Clostridiales	QTDIDSIRYPELVMK	Coronavirus	CCKFDEDDSEPVLKG	Cupressaceae	TAPNESYKKQVTIRI	Dengue	PYDPKFEKQLGQVML	Diabetes	RAKGTTGFEAHVDKC	Fabaceae	EGVIVKVSKEHVEEL	Gammaherpesviridae	LQHDGNDGLPPPPYS	Gluten	LQQHNIVHGKSQVLQ	Hepatitis B	TPVCLGQNSQSQISS	Hepatitis C	VSVAHDASGKRVYYL	Influenza A H1N1	VLVLWGIHHPSTSAD	Influenza A H3N2	NSTATLCLGHHAVSN	Influenza B	TPLKLANGTKYRPPA	Insects	NGLAPSALEHHQTAL
				Adenovirus	ENGGQGILVKQPNGK	Alphaherpesviridae	SCPREAPRGTHEELY	Alphaproteobacteria	AENSPWLRSSVSYSL	Amaranthaceae	TAHARKNADGVGGYS	Arachnid	LYSKANAEVTDNMIC	Aspergillus	NAVAAAAAASTPEPS	Betaherpesviridae	NLDRSIQPQVVYSLN	Betaproteobacteria	VRQLGSLSSPSAITV	Betulaceae	QGEELAASAIVGHDG	Clostridiales	EQQKHLELINSYNAQ	Coronavirus	LALLLLDRLNQLESK	Cupressaceae	AYVDNCPATNYSKIF	Dengue	NAVILQNAWKVSCTI	Diabetes	LQLYHFLQIPTHEEH	Fabaceae	NVIDQIEKQAKDLAF	Gammaherpesviridae	GNIVQSCNPRYSIFF	Gluten	MKTFLILALLAIVAT	Hepatitis B	NTNMGLKVRQLLWFH	Hepatitis C	APPIPPPRRKRTVVL	Influenza A H1N1	AIATPGMQIRGFVYF	Influenza A H3N2	DCMIKAVRGDLNFVN	Influenza B	KGSLPLIGEADCLHE	Insects	EMPARPSNMYPTNID
				Adenovirus	SQVEMQFFSTTEATA	Alphaherpesviridae	RGALHTPVPSDQARK	Alphaproteobacteria	ASISDKDQRIACEAK	Amaranthaceae	QIALAIEDEAEDLEK	Arachnid	YIQQNGVVEERSYPY	Aspergillus	ASTGQHEAHELRDGD	Betaherpesviridae	SLTNYEKRVTRFYEP	Betaproteobacteria	YARHANVGRNAFELF	Betulaceae	DDIGTYTIRAVDDPR	Clostridiales	NKLNKIIEEKKANSL	Coronavirus	TLPKGFYAEGSRGGS	Cupressaceae	VSELALLLVATSAIS	Dengue	FTTNIWLKLREKQDV	Diabetes	PGIQTASLGTYLKTN	Fabaceae	APQRCDLDVESGGRD	Gammaherpesviridae	TPRPSWAPSVCALSV	Gluten	QQSFPQQQPSLIQQS	Hepatitis B	GPCRTCTTPAQGTSM	Hepatitis C	CCNLEPEAKKVISSL	Influenza A H1N1	RVDKLTQGRQTYDWT	Influenza A H3N2	AQMALQLFIKDYRYT	Influenza B	IPLTTTPTKSHFANL	Insects	FLTETDVKKTFQEIV
				Adenovirus	YMPTIKEGNSRELMG	Alphaherpesviridae	VEEESEESTDSCEPD	Alphaproteobacteria	FRIVAPLALMSLALA	Amaranthaceae	FQDTVCDDKGNHLFK	Arachnid	RENKKLTDDLAEAKS	Aspergillus	PTDSPSATIDVPPNC	Betaherpesviridae	TLIEYSLPVPFHRFY	Betaproteobacteria	QAGGHGHIGGDVDNR	Betulaceae	TYTIRAVDDPRTLNK	Clostridiales	INNFRYSDPVNNDTI	Coronavirus	RTATKQYNVTQAFGR	Cupressaceae	KEVTKRIGCETTSAC	Dengue	MEGKVVLPENLEYTI	Diabetes	TLKKMREIIGWPGGS	Fabaceae	EQHLMQKIQRDEDSY	Gammaherpesviridae	RCSGAHVFSRGSSQP	Gluten	QLVQGQGIIQPQQPA	Hepatitis B	SSAGPCALRFTSARR	Hepatitis C	VEHRLIAACNWTRGD	Influenza A H1N1	LQTSQVYSLIRPNEN	Influenza A H3N2	KGIGTMVMELIRMVK	Influenza B	FATMAWAVPKNENNK	Insects	VTARKHHRRGVGITG
				Adenovirus	YAKPTNENGGQGILV	Alphaherpesviridae	PFKSGAAAAKYAAAV	Alphaproteobacteria	QAFSGCRLRDVISTK	Amaranthaceae	SARLDAQQKKLNLPV	Arachnid	AVGSPSNKQAKAELE	Aspergillus	SCNALLLKVNQIGTL	Betaherpesviridae	PSAGGTASQETLLKA	Betaproteobacteria	TGATIADLSGKGNLK	Betulaceae	PRKRSLSNSSFRLRS	Clostridiales	IDGVNLKNLLTVEPH	Coronavirus	DYNYKLPDDFMGCVL	Cupressaceae	AQNRMKLADCAVGFG	Dengue	SAIQKAHEEGICGIR	Diabetes	SGDGIFSPGGAISNM	Fabaceae	REGEQEWGTPGSHVR	Gammaherpesviridae	RQAIRDRRRNPASRR	Gluten	LIFVLLAMAMKIATA	Hepatitis B	SQISSHSPTCCPPIC	Hepatitis C	TSGVMGDSTPAPSES	Influenza A H1N1	FTVMTDGPSNGQASY	Influenza A H3N2	EILRTQESECVCING	Influenza B	FPNQTEDGGLPQSGR	Insects	DKDNYMVISIDWQTA
				Adenovirus	MQFFSTTEAAAGNGD	Alphaherpesviridae	ELMDLLDAAAAAAEH	Alphaproteobacteria	TVQRNSLPPVSSAPL	Amaranthaceae	VPELGPEVKFAYSSH	Arachnid	SLISSRTVLTAAHCV	Aspergillus	KITYAALEPAKNHLE	Betaherpesviridae	PKNTNVLKNELNIED	Betaproteobacteria	LDLSENGDKTKNSTT	Betulaceae	NIKRFFPSEFGNDVD	Clostridiales	AKHGDEFIIKQQEKG	Coronavirus	GGPTDSTDNNQNGGR	Cupressaceae	CSDGLIDVTLGSTGI	Dengue	MDKLKLKGMSYAMCL	Diabetes	GGPGAGDLQTLALEV	Fabaceae	EDFFPASSRDQSSYL	Gammaherpesviridae	AAMNAYAEAIMADEA	Gluten	QPGQGQQGQQLGQGQ	Hepatitis B	TANPDWDFNPNKDSW	Hepatitis C	ITSCSSNVSVARDNE	Influenza A H1N1	DGINWLTIGISGPDN	Influenza A H3N2	WNRNGPVTSTVHYPK	Influenza B	TMAWAVPKNENNKTA	Insects	ITGLIDDIIAILPVD
				Adenovirus	ILVKQPNGKLESQVE	Alphaherpesviridae	GDDGDAPGSSFGVSI	Alphaproteobacteria	MRSIVRGTTSKVNCA	Amaranthaceae	LHPYITLYGIDPKNR	Arachnid	CPADDDQDWSLNVKK	Aspergillus	FEISPKSSIIKELKK	Betaherpesviridae	EALLLKFNNLGIQTL	Betaproteobacteria	AYAIDGTAAGAMYGK	Betulaceae	ARELQMVLGKLGFSE	Clostridiales	TILVNQQEGKERPIQ	Coronavirus	FLYLYALIYFLQCIN	Cupressaceae	CIAIGTGSSNITIKD	Dengue	KTFDTEYQKTKNNDW	Diabetes	TQIYPNHSSPCLEQF	Fabaceae	MLTILVALALFLLAA	Gammaherpesviridae	RDSRVHGNGTLHPVL	Gluten	ILHQQQQQQQQQQQQ	Hepatitis B	RTGDPVTNMENITSG	Hepatitis C	KIMGGELPTTEDLVN	Influenza A H1N1	IANESGRLIDFLKDV	Influenza A H3N2	AFDDGNDVWMGRTIS	Influenza B	TNSLTIEVPYICTEG	Insects	YLANDAEVKAAVEYL
				Adenovirus	EWDEAATALEMNLEE	Alphaherpesviridae	CPREAPRGTHEELYY	Alphaproteobacteria	KSVKNGQGNAPSVYD	Amaranthaceae	PTITFAGTAAEFGTV	Arachnid	DSKMHAHLKMKGNNY	Aspergillus	AGVDGIGGKVVPGPT	Betaherpesviridae	ILLCGNLLILKANYE	Betaproteobacteria	NVLDHLTGRSCQVGS	Betulaceae	LPKVAPEAVSSVENI	Clostridiales	GVTDKGHDWIFAQME	Coronavirus	FGDQDLIRQGTDYKH	Cupressaceae	FDGRGAQVYIGNGGP	Dengue	IEEGRTLRVLKMVEP	Diabetes	VKQHLCGSHLVEALY	Fabaceae	RPSHQQPRKIRPEGR	Gammaherpesviridae	VHGETYANILNMLFD	Gluten	TTTANIQVDPSGQVQ	Hepatitis B	GAESRGRPFSGSLGT	Hepatitis C	YNHLAPLRDWAHNGL	Influenza A H1N1	EPELRSFSSWIQNEF	Influenza A H3N2	SCLPACAYGPAVSSG	Influenza B	RPPAKLLKERGFFGA	Insects	VEEDAEAMQQELREA
				Adenovirus	QLNAVVDLQDRNTEL	Alphaherpesviridae	RASEAYFLGQLQVAR	Alphaproteobacteria	CAYKKAPGDMKHVPD	Amaranthaceae	NEAVQKAAAGLKGSD	Arachnid	RRYCEKTNDCATNSG	Aspergillus	STKSGDEATSLADYV	Betaherpesviridae	VRAPLDHAQRQGLPD	Betaproteobacteria	YKKLQGEYEKAKMAV	Betulaceae	EIRRKTEAEGIPYTY	Clostridiales	KTRREAEDLQVGQVE	Coronavirus	KLNDLCFSNVYADSF	Cupressaceae	RTVCNDRNRPTAIKI	Dengue	GIFITDNVHTWTEQY	Diabetes	VTAALSHTVCGMDKF	Fabaceae	SSPYQKKTENPCAQR	Gammaherpesviridae	LLASLILGTLNLTTM	Gluten	QQGMHILLPLYQQQQ	Hepatitis B	TLAQGTSMFPSCCCS	Hepatitis C	ICWTSVTPTVAVKRV	Influenza A H1N1	SEESKLNREKIDGVK	Influenza A H3N2	IVNAPNHEGIQAGVD	Influenza B	APGGPYKIGTSGSCP	Insects	RICKLDCSKIPSLPD
				Adenovirus	STTEAAAGNGDNLTP	Alphaherpesviridae	LQLQRNPMKALYPLT	Alphaproteobacteria	NGKKSSPTNMASAGG	Amaranthaceae	PTVANEITQYHMTAA	Arachnid	EMNAEDVEGVIDYKN	Aspergillus	NYFGKGDTTTYDRGT	Betaherpesviridae	PVRRDVTNSFLKTVL	Betaproteobacteria	ESNALSKRLGELRLN	Betulaceae	QVKIIAAIKEAGNIK	Clostridiales	GNFIFSENAKYGYMT	Coronavirus	GDGISTPKLKEDYQI	Cupressaceae	ACNVLQTDQYCCRNA	Dengue	MIVGKNERGKSLLFK	Diabetes	LLALWGPDPAAAFVN	Fabaceae	DNQNLRVAKISMPVN	Gammaherpesviridae	SFESHDIDHYYTEQK	Gluten	QGQQPEQGQQGQQQG	Hepatitis B	LYFPAGGSSSGTVNP	Hepatitis C	ALWLILTISQAEAAL	Influenza A H1N1	SQVYSLIRPNENPAH	Influenza A H3N2	TEVAFGLVCATCEQI	Influenza B	QTEDGGLPQSGRIVV	Insects	PEFQSIVETLKAMPE
				Adenovirus	YDYMNKRVVAPGLVD	Alphaherpesviridae	IYDPLPGEDINGPLE	Alphaproteobacteria	HERMTACAEEVLKRL	Amaranthaceae	HKAVDEYKEAKALGV	Arachnid	ACRINSVNVPSELDL	Aspergillus	EKSYKIKDFAAYAGS	Betaherpesviridae	FFKLPHNPRGRESCM	Betaproteobacteria	TSVSGSFDALRDVGL	Betulaceae	SVIEGGPMGDTLEKI	Clostridiales	KQEKPQKPADDNKGK	Coronavirus	GQTVTKKSAAEASKK	Cupressaceae	VTVKELTLMNSPEFH	Dengue	WMEDKTPVTTWEDVP	Diabetes	MREIIGWPGGSGDGI	Fabaceae	WELQGDRRCQSQLER	Gammaherpesviridae	KILLARLFLYALALL	Gluten	TANMQVDPSSQVQWP	Hepatitis B	WWTSLNFLGGTPVCL	Hepatitis C	LARLIWWLQYFTTRA	Influenza A H1N1	VTTHFQRKRRVRDNV	Influenza A H3N2	TQGTCWEQMYTPGGE	Influenza B	FFATMAWAVPKNENN	Insects	ISLFYDPGNFPSMVL
				Adenovirus	YDPDVRIIENHGTED	Alphaherpesviridae	TEITQFILEHRARAS	Alphaproteobacteria	SSVGRPADARERELL	Amaranthaceae	IHSPRIPPTEELADR	Arachnid	NELTTINVNLASAKS	Aspergillus	AGSFDDATIEEIRKS	Betaherpesviridae	IQPQIVYSLNLYPSH	Betaproteobacteria	GTQRDLVVDQDHILP	Betulaceae	DKLLPKVAPEAVSSV	Clostridiales	VSIIIELKNEQGKVI	Coronavirus	EGALNTPKDHIGTRN	Cupressaceae	QNGLRIKTWQGGSGL	Dengue	QLTDYGALTLDCSPR	Diabetes	RLSKVAPVIKARMME	Fabaceae	SMPVNTPGQFEDFFP	Gammaherpesviridae	IALYLQQNWWTLLVD	Gluten	IILHQQHHHHQQQQQ	Hepatitis B	GNSMFPSCCCTKPTD	Hepatitis C	VGLLTPGAKQNIQLI	Influenza A H1N1	NQIETCNQSVITYEN	Influenza A H3N2	NPGHADLSAKEAQDV	Influenza B	RGKLCPKCLNCTDLD	Insects	TFYVIVTPYVKQDEH
				Adenovirus	FSTTEAAAGNGDNLT	Alphaherpesviridae	NPLYDWGGSALFSPP	Alphaproteobacteria	ITPQPANPAKAASAP	Amaranthaceae	GLKGSDHRRATTVSA	Arachnid	TEFTINADKNNLKMH	Aspergillus	ITQLLFETSLLVSGF	Betaherpesviridae	LSTTTLALMETKLKG	Betaproteobacteria	NGGRIGLDVQQGTVT	Betulaceae	LSELESTVKSFTREG	Clostridiales	PEEDNKKPQPNSPSD	Coronavirus	ENGTITDAVDCSQNP	Cupressaceae	VTLSSTGVTISNNLF	Dengue	MFTLTVAWRTATLIL	Diabetes	PNHSSPCLEQFPTTC	Fabaceae	LMQKIQRDEDSYERD	Gammaherpesviridae	QQTNQAGGEAPQPGD	Gluten	ALRAIVATTATIAVR	Hepatitis B	RDLVVSYVNTNMGLK	Hepatitis C	KPLLRDDITFMVGLN	Influenza A H1N1	VTTEAAFGLVCATCE	Influenza A H3N2	GTTLNNGHSNDTVHD	Influenza B	SAKVSILHEVRPVTS	Insects	GDWPNLKPSMPFGKT
				Adenovirus	LPNYCFPLGGVINTE	Alphaherpesviridae	IGALAGSTLAVLVIG	Alphaproteobacteria	QDPRDLARKVANIAP	Amaranthaceae	LESIVGKDKLVVSTS	Arachnid	NTKHNFLFLVYIHIA	Aspergillus	NRQTLAKLLRYQSTK	Betaherpesviridae	LTPVTTNINFFKLPH	Betaproteobacteria	GDIVATELPSIPGTS	Betulaceae	IEGGPMGDTLEKISN	Clostridiales	AKVISGKGEPGAKID	Coronavirus	FSPDGKPCTPPALNC	Cupressaceae	GTLRYGATREKALWI	Dengue	SQLAKRFSKGLLSGQ	Diabetes	ITLHRLTWSFLWSVF	Fabaceae	FLLAAHASARQQWEL	Gammaherpesviridae	DTPLIPLTIFVGENT	Gluten	YPQPQPFPSQQPYLQ	Hepatitis B	NFLGGAPTCPGQNSQ	Hepatitis C	KRLHQWINEDCSTPC	Influenza A H1N1	TIMAAFTGNTEGRTS	Influenza A H3N2	ITEMVPERNEQGQTL	Influenza B	GTKYRPPAKLLKERG	Insects	DKIAIFYDPGEFPAL
				Adenovirus	NHGTEDELPNYCFPL	Alphaherpesviridae	GGEVPPAGPGAIQAT	Alphaproteobacteria	VDTQALDRLVKTRTG	Amaranthaceae	VKHVKVGNTKRVIIT	Arachnid	INGKNVYFTDLFQDT	Aspergillus	LVDITKDFELEETEE	Betaherpesviridae	LRGKDGFRKQKQSDI	Betaproteobacteria	GAGGGIEADDEVDVS	Betulaceae	IGKFIVEASAKSGHP	Clostridiales	QNNPKNPQQNPQEKL	Coronavirus	PEQTQGNFGDQDLIR	Cupressaceae	ATNIWIDHNSFSNSS	Dengue	VCGIRSTTRMENLLW	Diabetes	GASCVWYVMVTAALS	Fabaceae	QQIMENQSDRLQGRQ	Gammaherpesviridae	NDPDSPEPRSPTVFY	Gluten	PQHTFPQPQQTCPHQ	Hepatitis B	QSLDSWWTSLSFLGG	Hepatitis C	CGIVPASQVCGPVYC	Influenza A H1N1	ASVGRMIGGIGRFYI	Influenza A H3N2	WWNRNGPVTSTVHYP	Influenza B	ICTEGEDQITVWGFH	Insects	FRGETISLFYDPGNF
				Adenovirus	THISYMPTIKEGNSR	Alphaherpesviridae	RGVPVEARRLRELNH	Alphaproteobacteria	GMLTIRVSAMPKDAN	Amaranthaceae	LFRKNNSPPIPWKLR	Arachnid	EKLRDQRDQLARENK	Aspergillus	NPESDPSKWLTYEQL	Betaherpesviridae	ALRKIKQANDFFAGL	Betaproteobacteria	PRGSAATFTLANKDG	Betulaceae	KYHTKGDHEVKEEQI	Clostridiales	AAFVNQHLCGSHLVE	Coronavirus	TFPPTEPKKDKKKKT	Cupressaceae	CNDRNRPTAIKIDYS	Dengue	ALCEVLTLATGPITT	Diabetes	LGTYLKTNLFLFLFA	Fabaceae	EYDPRCVYDPRGHTG	Gammaherpesviridae	SDSAGNDGGPPQLTE	Gluten	KTFLILALRAIVATT	Hepatitis B	SSISSILSTTGDPVP	Hepatitis C	SSGFTKVCGAPPCVI	Influenza A H1N1	SPGMMMGMFNMLSTV	Influenza A H3N2	IGVTVIKNNMINNDL	Influenza B	PLKLANGTKYRPPAK	Insects	RYQNGEEMPARPSNM
				Adenovirus	NGRYVPFHIQVPQKF	Alphaherpesviridae	FVSSSSSSSSWGSSS	Alphaproteobacteria	DHLVALIERYGDVAN	Amaranthaceae	RITNVGIQDTTQIHT	Arachnid	NELYSKANAEVTDNM	Aspergillus	TTVVTSWLDGAHVVF	Betaherpesviridae	RNDGGFPLPPPLALE	Betaproteobacteria	VGLEQPVATVRVAPP	Betulaceae	VSDPVKGKLVEKFKG	Clostridiales	GKLFIECRSELEKYY	Coronavirus	GVSVITPGTNASSEV	Cupressaceae	GDGKHDSTEAFATTW	Dengue	LFSIMKNTTNTRRGT	Diabetes	DWLTSTANTNMFTYE	Fabaceae	LGILVLASVSATHAK	Gammaherpesviridae	EEGGQDATEVLDLSI	Gluten	AIIYSIILQEQQQVQ	Hepatitis B	ILLLCLIFLLVLLDC	Hepatitis C	AYGFQYSPRQRVERL	Influenza A H1N1	GTFDTTQIIKLLPFA	Influenza A H3N2	LQTLKIRVHEGYEEF	Influenza B	MVVHPMPDRICTGIT	Insects	LREKGVDVDKIIELI
				Adenovirus	VLDMASTYFDIRGVL	Alphaherpesviridae	NWTGPPDVSALNARG	Alphaproteobacteria	REGTSVSDGIDIMVP	Amaranthaceae	RREYKAKKISEEEYV	Arachnid	KIFAHEKYDSYQIDN	Aspergillus	GSSTSAGASATPELS	Betaherpesviridae	LCYYGFKDYIGSLHG	Betaproteobacteria	GKQAVTLGSVASDGA	Betulaceae	SGHPTFALVRESTVS	Clostridiales	DKKVTGKGVPGATIV	Coronavirus	TIPLQASLPFGWLVI	Cupressaceae	LYVAGHKTIDGRGAD	Dengue	GPTPELEEEMFKKRN	Diabetes	GNKLCALLYGDAEKP	Fabaceae	RIRVLQRFDQRSRQF	Gammaherpesviridae	PPPPQAPYQGYQEPP	Gluten	LVQQQQFLGQQQPFP	Hepatitis B	FPDHQLDPAFKANSD	Hepatitis C	VAHVLRLPQTLFDII	Influenza A H1N1	QTRVDKLTQGRQTYD	Influenza A H3N2	YSGFVRTLFQQMRDV	Influenza B	EVPYICTEGEDQITV	Insects	YARYFLERLSNSLPD
				Adenovirus	YSNIALYLPDKLKYS	Alphaherpesviridae	RVPLSPREYRQYVLP	Alphaproteobacteria	GLGALTEPSDVLDMG	Amaranthaceae	MVVADLERLKCQAAM	Arachnid	NRLNLQYKFAGDEKP	Aspergillus	DGHDYKFDSKKPKED	Betaherpesviridae	TLLTYLATAYESNVT	Betaproteobacteria	GAMYGKHITLVSSDS	Betulaceae	HGDLYDHESLVKAFK	Clostridiales	HKDPIGVTALIANST	Coronavirus	TGVIADYNYKLPDDF	Cupressaceae	GCQPCKPKLIIVHPN	Dengue	ETWMSSEGAWKHAQR	Diabetes	PLLALLALWGPDPAA	Fabaceae	SQHQERCCNELNEFE	Gammaherpesviridae	VKQASVEVQPPQLTQ	Gluten	PQQPFYQQPQHTFPQ	Hepatitis B	DPAFGANSNNPDWDF	Hepatitis C	RAEEDEREVSVPAEI	Influenza A H1N1	YGFVANFSMELPSFG	Influenza A H3N2	NVTMPNNEKFDKLYI	Influenza B	DRICTGITSSNSPHV	Insects	SNSPYQYFYGSIFHF
				Adenovirus	YADKTFQPEPQIGES	Alphaherpesviridae	AAVRGAFEDRSYPAV	Alphaproteobacteria	AEKVAIDPERKWVEF	Amaranthaceae	GINVIQIDEAALREG	Arachnid	RDAYLARLAVARDAS	Aspergillus	VKSGPALSTADALAL	Betaherpesviridae	GNTTDINFKAPYRKS	Betaproteobacteria	GKVKLDVDDVKLGGV	Betulaceae	GHGHASTPRKRSLSN	Clostridiales	SLLDKFDTNSNSVSF	Coronavirus	ALIYFLQCINACRII	Cupressaceae	SNEAFKVENGNLAPQ	Dengue	LWATLLSLTFVKTTF	Diabetes	FPLCFQFNQTVGTKM	Fabaceae	GSHVREETSRNNPFY	Gammaherpesviridae	PSIDPADLDESWDYI	Gluten	VSMILPRSDCKVMRQ	Hepatitis B	LTTVSTIPPPASTNR	Hepatitis C	WDEMWKCLVRLKPTL	Influenza A H1N1	GIHHPSTSADQQSLY	Influenza A H3N2	IWGVHHPVTDSDQIS	Influenza B	VHPMPDRICTGITSS	Insects	QSDEFETIVVTLDAL
				Adenovirus	NNSGFVGYLAPTMRE	Alphaherpesviridae	YAAAVAGLRDAAHRL	Alphaproteobacteria	GPAFDLSGEVIGINT	Amaranthaceae	GLEPSVVQAESGGVE	Arachnid	PVHNWWDNGDYQIAF	Aspergillus	AGGLTDYSAGPYTMY	Betaherpesviridae	TDDEWTLQKVFYLCL	Betaproteobacteria	FSKRTSAIVSGAWLK	Betulaceae	FLPTLAQPGLTSPPR	Clostridiales	LMPTAKAAFQVLEGT	Coronavirus	SMRGVYYPDEIFRSD	Cupressaceae	AGNKTIDGRGAEVHI	Dengue	CEALTLATGPITTLW	Diabetes	VFKLWLMWRAKGTTG	Fabaceae	GERTRGRQPGDYDDD	Gammaherpesviridae	LLLALLFWLYIVMSD	Gluten	PHQPFSQQPQQTFPQ	Hepatitis B	WTSLNFLGGLPGCPG	Hepatitis C	EGIMQTTCPCGAQIA	Influenza A H1N1	ECSCYPDSSEITCVC	Influenza A H3N2	DILRTQESECVCING	Influenza B	IEVPYICTEGEDQIT	Insects	ITIHLQKFIENLDKI
				Adenovirus	QFFSTTEAAAGNGDN	Alphaherpesviridae	DWTEITQFILEHRAR	Alphaproteobacteria	TAEVPLTNLVAEEIV	Amaranthaceae	AAADKRVPYTKQLTE	Arachnid	DKNNLKMHMDLPNVL	Aspergillus	LTKQVEGVIDDLISK	Betaherpesviridae	TNQAVLRTPSLSTVA	Betaproteobacteria	FQSTYELLDYLLDQN	Betulaceae	STVSDPVKGKLVEKF	Clostridiales	SNTVVSSEQAEKTTK	Coronavirus	VSGNCDVVIGIINNT	Cupressaceae	TIVAQPDPARWKNSK	Dengue	ISRMLINRFTMRHKK	Diabetes	WWVQETQIYPNHSSP	Fabaceae	GINAENNHRIFLAGD	Gammaherpesviridae	VQSCNPRYSIFFDYM	Gluten	QPGQGQQSGQGQQGY	Hepatitis B	NITSGFLGPLLALQA	Hepatitis C	EVALGSEGEIPFYGK	Influenza A H1N1	DFEKEGYSLVGIDPF	Influenza A H3N2	IGSRPWVRGQSSRIS	Influenza B	ATQGEVNVTGVIPLT	Insects	GVDVDKIIELIRALF
				Adenovirus	AANMLYPIPANATNV	Alphaherpesviridae	FILQSLRRAFASMAY	Alphaproteobacteria	PGNEQWLRWGSASRD	Amaranthaceae	SGLNVLVETYFADLT	Arachnid	DYGKFYKGDCYIVAC	Aspergillus	DGQPAGRITFKLFDE	Betaherpesviridae	KNIIPNTVTPVHCSF	Betaproteobacteria	QHRLWVRNSGSEPAS	Betulaceae	LYDHESLVKAFKQVD	Clostridiales	TTNPSNNKKQPEKTP	Coronavirus	ALNTPKDHIGTRNPN	Cupressaceae	DSCWRGDSNWDQNRM	Dengue	RELHKQGKCATCVYN	Diabetes	GQVELGGGPGAGSLQ	Fabaceae	RQPRREEGGRWGPAG	Gammaherpesviridae	SNPYQEQLSDTPLIP	Gluten	IRNLALQTLPAMCNV	Hepatitis B	TFGRETVLEYLVSFG	Hepatitis C	ALITPCAAEENKLPI	Influenza A H1N1	AAPPKQSRMQFSSLT	Influenza A H3N2	WFMLMPKQKVEGPLC	Influenza B	EGEDQITVWGFHSDS	Insects	LGTEKTLGTVDFYMN
				Adenovirus	PSNVKISDNPNTYDY	Alphaherpesviridae	AAHAGDLVPAPGHPE	Alphaproteobacteria	ADIVGLLGVGAGYIH	Amaranthaceae	SRPKAMTVFWSSLAQ	Arachnid	EFTIHADKNNLKMHM	Aspergillus	VDSEDLPLNLSRETL	Betaherpesviridae	FTSSDDGYLSHIFND	Betaproteobacteria	GGALTNEFLVGSDGT	Betulaceae	FPFKYVKDRVDEVDH	Clostridiales	LKNLLTVEPHGRNPA	Coronavirus	IHADQLTPAWRIYST	Cupressaceae	NSFSNSSDGLVDVTL	Dengue	HTGDQHQVGNETQGV	Diabetes	AVIGDWLNLIFKWIL	Fabaceae	AINASSELHLLGFGI	Gammaherpesviridae	DGDDGDEGGDGDEGE	Gluten	GQQAQQPGQGQQPGQ	Hepatitis B	ILLLCLIFLLVLLDY	Hepatitis C	DREMAASCGGAVFMG	Influenza A H1N1	NFWRGENGRKTRIAY	Influenza A H3N2	RTSGSSVKKEEEVLT	Influenza B	PMPDRICTGITSSNS	Insects	NTQYAGITKIGNQNF
				Adenovirus	LTPNEFEIKRSVDGE	Alphaherpesviridae	PSAAALEAYCAPRAV	Alphaproteobacteria	ESFKKGILDIFIEGN	Amaranthaceae	TTAMLGAVPARYGFN	Arachnid	ERAEERAETGESKIV	Aspergillus	WEVTAGKVPVGPQGA	Betaherpesviridae	ISVSTLLTYLATAYE	Betaproteobacteria	ENRGTFQSQAPAGTA	Betulaceae	PAKTAFATKAEIRRK	Clostridiales	IELKNEQGKVINKDA	Coronavirus	VDLGDISGINASVVN	Cupressaceae	LCAIVSCYSDNPIDS	Dengue	LLSGQITWRGMAHTL	Diabetes	YFPLCFQFNQTVGTK	Fabaceae	QQEPDDLKQKACESR	Gammaherpesviridae	ADSIMLTATFGCQNA	Gluten	YSSYHVSAEHQAASL	Hepatitis B	CQLIPARDVLCLRPV	Hepatitis C	KLIAQGGKAKICGLY	Influenza A H1N1	AFGLICATCEQIADS	Influenza A H3N2	TVIKNNMINNDLGPA	Influenza B	SQIGGFPNQTEDGGL	Insects	PHIPVSGRKYHIRRG
				Adenovirus	TTEAAAGNGDNLTPK	Alphaherpesviridae	GLLDLPDDDDAPAEA	Alphaproteobacteria	AFEIMTRSPDEEKIA	Amaranthaceae	QPIPPNPAELESWFQ	Arachnid	ITEKFPWMINEPLND	Aspergillus	ISAKVPESLSDIAAQ	Betaherpesviridae	AGLNKKYARDVSRGG	Betaproteobacteria	ANALLWAAGELTVKA	Betulaceae	RKTEAEGIPYTYVSS	Clostridiales	ENNNQQNKLSAFPVV	Coronavirus	SRQLQNSMSGASADS	Cupressaceae	IYTSNEAFKVENGNL	Dengue	IPERSWNTGFDWITD	Diabetes	ALEVAQQKRGIVDQC	Fabaceae	LVLASVSATHAKSSP	Gammaherpesviridae	DEGPGTGPGNGLGEK	Gluten	FLRQPGQGQSGYYPT	Hepatitis B	IPIPSSWAFAKYLWE	Hepatitis C	VRMFVGGFEHRFTAA	Influenza A H1N1	FESVAWSASACHDGI	Influenza A H3N2	GNTLGLDIKAATHVG	Influenza B	PPAKLLKERGFFGAL	Insects	QFNIKYNSMNNFRGE
				Adenovirus	QFFSTTEATAGNGDN	Alphaherpesviridae	GSLTVRGVPVEARRL	Alphaproteobacteria	VYSVDQGPRAYIQRI	Amaranthaceae	DASQLRERLVDLEEH	Arachnid	IALEQANRAKRQAEQ	Aspergillus	TPSTSTLATSTKATP	Betaherpesviridae	YTVANTSSIAKQLFK	Betaproteobacteria	KLPKPVTVKLTDENG	Betulaceae	KMIVSVDSNRDGRVD	Clostridiales	GKVAVDDVILRKPGR	Coronavirus	DDVQAPNYTQHTSSM	Cupressaceae	CGGQLSCTVSGAVPA	Dengue	QDKRFVCKHSMVDRG	Diabetes	LSCRGGNNYTLSFRL	Fabaceae	HDNQNLRVAKISMPV	Gammaherpesviridae	ERTTEDGNWVAGVFV	Gluten	QQPYPQPQPQYSQPQ	Hepatitis B	PLRNTHPQAMQWNST	Hepatitis C	ALEDGINFATGNLPG	Influenza A H1N1	ADLKSTQNAIDEITN	Influenza A H3N2	KLAEYRNWSKPQCNI	Influenza B	HYVSQIGGFPNQTED	Insects	VVEKTTTRRICKLDC
				Adenovirus	DEQAEQQKTHVFGQA	Alphaherpesviridae	PPEWSAERGGLSCLL	Alphaproteobacteria	TYSSIDDIKNPHDGL	Amaranthaceae	KTISDAVKHVKVGNT	Arachnid	NKGTPIELQYKISGK	Aspergillus	GSFDDATIEEIRKSA	Betaherpesviridae	CLPLGESFSALTVSE	Betaproteobacteria	TLWYAESNALSKRLG	Betulaceae	CSTEAMEKAGHGHAS	Clostridiales	QPLAGATLDDLDPNQ	Coronavirus	MRCWLCWKCKSKNPL	Cupressaceae	SNWDQNRMKLADCVV	Dengue	RLQSGVDVFFTPPEK	Diabetes	DVFKLWLMWRAKGTT	Fabaceae	IKEGALMLPHFNSKA	Gammaherpesviridae	PPPPPRTPTWESPAR	Gluten	QQPAQYEVIRSLVLR	Hepatitis B	GPRLTPPHGGILGWS	Hepatitis C	GYLRCRASGVLPTSF	Influenza A H1N1	FESVAWSASACHDGM	Influenza A H3N2	LSFTITGDNTKWNEN	Influenza B	IKGSLPLIGEADCLH	Insects	NVLLPSVYVRQELTP
				Adenovirus	LVKQQNGKLESQVEM	Alphaherpesviridae	DDGDAPGSSFGVSIV	Alphaproteobacteria	AVHEMLDGFRAELDD	Amaranthaceae	YRAMLQHTPVAIKVL	Arachnid	HNGVVQESYYRYVAR	Aspergillus	DSEDLPLNLSRETLQ	Betaherpesviridae	NQYLIKGISYPVSTT	Betaproteobacteria	AEGGATLGAVEAAGS	Betulaceae	DHEVKEEQIKASKEM	Clostridiales	AKYGYMTVRIEQSTL	Coronavirus	ASWFTALTQHGKEEL	Cupressaceae	EVKAMMEEADADGDG	Dengue	HSSAAQRRGRVGRNP	Diabetes	ILQLYHFLQIPTHEE	Fabaceae	RVAKISMPVNTPGQF	Gammaherpesviridae	HGGTGSGAGAGGAGA	Gluten	VLQESTYQLVQQLCC	Hepatitis B	CRTCTIPAQGTSMFP	Hepatitis C	FNSSGCPERMASCSP	Influenza A H1N1	AGALASCMGLIYNRM	Influenza A H3N2	SPLAVTWWNRNGPVT	Influenza B	VVKTATQGEVNVTGV	Insects	FPGVKIENVDVGKLY
				Adenovirus	GARWSLDYMDNVNPF	Alphaherpesviridae	DEAAPASGEAVDEPA	Alphaproteobacteria	GDVIVSVNNQTVKTA	Amaranthaceae	AELESWFQGAVKPVS	Arachnid	AMELINKKKYPNNTP	Aspergillus	MERIMKAQALRDTSM	Betaherpesviridae	RHDEVDRWIRHAAGV	Betaproteobacteria	VRVTAATSGGGLHVS	Betulaceae	RESTVSDPVKGKLVE	Clostridiales	IEFKSDLKCYPDHDL	Coronavirus	GRLQSLQTYVTQQLI	Cupressaceae	LLGHDDAYSDDKSMK	Dengue	ILIKVEYKGEDAPCK	Diabetes	LFQQDKHYDLSYDTG	Fabaceae	IRPEGREGEQEWGTP	Gammaherpesviridae	TFSAGTFKLPRCTPG	Gluten	PEQSQCQAIHNVVHA	Hepatitis B	TPPHGGLLGWSPQAQ	Hepatitis C	IPDREVLHREFDEME	Influenza A H1N1	APSPYNSKFESVAWS	Influenza A H3N2	HRLKTTENSFEQITF	Influenza B	NVTNGNGFFATMAWA	Insects	QDETNTFLTETDVKK
				Adenovirus	ALEINLEEEDDDNED	Alphaherpesviridae	PDQMENTYLLPDDDA	Alphaproteobacteria	FAMGLFSDVRIHQSG	Amaranthaceae	YHYIVPELGPEVKFA	Arachnid	MRNSQIEVEEVRPFK	Aspergillus	APGQDILSAWIGSTT	Betaherpesviridae	TSTGDVVYISPFYNG	Betaproteobacteria	ARQAPETDGMVDARG	Betulaceae	FPQFKPQEITGIMKD	Clostridiales	TKQFKNGEKTIIVKS	Coronavirus	CSCGSCCKFDEDDSE	Cupressaceae	SDVGEAEVKAMMEEA	Dengue	SSEGAWKHVQRIETW	Diabetes	LQVGQVELGGGPGAG	Fabaceae	GREGEQEWGTPGSHV	Gammaherpesviridae	IGFALFGVIRCCRYC	Gluten	QRPKYLQPQQPISQQ	Hepatitis B	SARRMETTVNAHRML	Hepatitis C	LRAETDDAELSAAAE	Influenza A H1N1	PFQNIHPVTIGECPK	Influenza A H3N2	PIGISSMVEAMVSRA	Influenza B	VTNGNGFFATMAWAV	Insects	EEDAEAMQHELREAF
				Adenovirus	GQAPYSGINITKEGI	Alphaherpesviridae	TGSAVSTATAASDVQ	Alphaproteobacteria	SIEYYRNETSLFESF	Amaranthaceae	VLVETYFADLTPEAY	Arachnid	QLKEARMMAEDADRK	Aspergillus	FMLQGGDFTKGNGTG	Betaherpesviridae	SMSRRSRALQNEQRR	Betaproteobacteria	ARNDIALDVADFTNT	Betulaceae	KEEQIKASKEMGETL	Clostridiales	TQKENKDFLEGKTVP	Coronavirus	DLIKNQCVNFNFNGL	Cupressaceae	TNYSKIFKNQCPQAY	Dengue	LSSTRVPNYNLIVMD	Diabetes	NLFLFLFAVGFYLLL	Fabaceae	MRGRVSPLMLLLGIL	Gammaherpesviridae	SGAHVFSRGSSQPLC	Gluten	YPSSQVSFQPSQLNP	Hepatitis B	PPLRNTHPQAMQWNS	Hepatitis C	VVVGTTDKLGAPTYN	Influenza A H1N1	ICTHLEVCFMYSDFH	Influenza A H3N2	GIGRFYIQMCTELKL	Influenza B	RICTGITSSNSPHVV	Insects	DKIIELIRALFGLTH
				Adenovirus	NHAAGRVLKKTTPMK	Alphaherpesviridae	RAPFKSGAAAAKYAA	Alphaproteobacteria	GFKFNGIGPYQDAKN	Amaranthaceae	ANEITQYHMTAAAGT	Arachnid	EERRRHAETDKMLRK	Aspergillus	IEAGLNEAVELARHA	Betaherpesviridae	ANALFDGRLFCPFVH	Betaproteobacteria	LKADKLSATRRVDVD	Betulaceae	IEGGAVGDALEKVCN	Clostridiales	LMILSVLNNERRCTV	Coronavirus	GGFNFSQILPDPLKP	Cupressaceae	LHGLHIHGCNTSVLG	Dengue	ADVTWEEEAEQTGVS	Diabetes	WGPDPAAAFVNQHLC	Fabaceae	DDLKQKACESRCTKL	Gammaherpesviridae	RLHRLLLMRAGKRTE	Gluten	LIQQSLQQQLNPCKN	Hepatitis B	TSMYPSCCCTQPSDG	Hepatitis C	TALVVSQFLRIPQAV	Influenza A H1N1	DPWVLLNASWFNSFL	Influenza A H3N2	AAMGLRISSSFSFGG	Influenza B	CLHEKYGGLNKSKPY	Insects	QSLIQKLKDKGVDVD
				Adenovirus	ITKEGIQIGNDAGTP	Alphaherpesviridae	DNYTAYCLGISHMEP	Alphaproteobacteria	GTAARLLSGILASHG	Amaranthaceae	MDASQLRERLVDLEE	Arachnid	KGYDYAASDKSFESH	Aspergillus	GASATPELSQGAAGS	Betaherpesviridae	PSQRYGADAASEALD	Betaproteobacteria	SAHGNVANEANALLW	Betulaceae	IRAVDDPRTLNKIVY	Clostridiales	AGETTVKPDGTWEVD	Coronavirus	FMGCVLAWNTRNIDA	Cupressaceae	PQDGDALTLRTATNI	Dengue	VLCLAILFEEVLRGK	Diabetes	EVAQQKRGIVDQCCT	Fabaceae	CLQSCQQEPDDLKQK	Gammaherpesviridae	GSAVEQASLQFYKRP	Gluten	FPPQQPYPQQRPKYL	Hepatitis B	NFLGGTPVCLGQNSQ	Hepatitis C	WHYAPRPCETIKAPS	Influenza A H1N1	QNIHPVTIGECPKYV	Influenza A H3N2	VRCVCRDNWKGSNRP	Influenza B	ADCLHEKYGGLNKSK	Insects	DKIIELIRALFGLTL
				Adenovirus	WPGNDRLLTPNEFEI	Alphaherpesviridae	EVELSGGQLSRAILA	Alphaproteobacteria	EHFELGEALGYMDFE	Amaranthaceae	DPSISDWPVQEALSL	Arachnid	SFQSVMQFLRDMLKM	Aspergillus	LTVTNPGRIKKAIEL	Betaherpesviridae	FEHRSLVTVPVSVEK	Betaproteobacteria	ASDGLTGHVKGDANL	Betulaceae	EEQIKASKEMGETLL	Clostridiales	TNRGKLSGYGMLLED	Coronavirus	HIGTRNPNNNAATVL	Cupressaceae	QTDQYCCRNAYVDNC	Dengue	RKVRSNAALGAIFTD	Diabetes	PAAAFVNQHLCGSHL	Fabaceae	YSPSPYDRRGAGSSQ	Gammaherpesviridae	LGTLNLTTMFLLMLL	Gluten	LWSIIWPQSDCQVMR	Hepatitis B	DLNPHKDNWPDSNKV	Hepatitis C	LKLTPIPAASRLDLS	Influenza A H1N1	MKLRTQIPAEMLANI	Influenza A H3N2	KHGTFGPVHFRNQVK	Influenza B	TIEVPYICTEGEDQI	Insects	NEAIGCVVEKTTTRR
				Adenovirus	FQPEPQIGESQWNET	Alphaherpesviridae	FANLYPGEQPLCLCR	Alphaproteobacteria	FKKGILDIFIEGNPI	Amaranthaceae	TAVDLVNETKLDDEI	Arachnid	KLMANDLDIDYDLKS	Aspergillus	KINQGWSGWDVSAIQ	Betaherpesviridae	CRLGTMCNLALSTPF	Betaproteobacteria	PGKTTPLSGRHVVQQ	Betulaceae	DGNARAVFNKEDDIG	Clostridiales	VNVGQSTTMKVSFNQ	Coronavirus	GPQSNQRSAPRITFG	Cupressaceae	TVTSSEDNPVNPTPG	Dengue	KIHIGVPLLAIGCYS	Diabetes	EMVFDGKPQHTNVCF	Fabaceae	VALALFLLAAHASAR	Gammaherpesviridae	PPKDCPLTYMTSIKQ	Gluten	WPQSDCQVMRQQCCQ	Hepatitis B	SMYPSCCCTKPSDGN	Hepatitis C	TDPNIRTGNRTVTTG	Influenza A H1N1	DLIFLARSALILRGS	Influenza A H3N2	GYFKIRNGKSSIMRS	Influenza B	EKYGGLNKSKPYYTG	Insects	DQYYIDNSHKYCGYP
				Adenovirus	EMNLEEEDDDNEDEV	Alphaherpesviridae	RPALMFDPRALASLA	Alphaproteobacteria	DTFEKGTPADMLGFV	Amaranthaceae	DIIHSIIDMDADVIT	Arachnid	EGLWVWVGKKATQKE	Aspergillus	PGVGCAGESHGPDQG	Betaherpesviridae	ALHTVLRSLKNSADS	Betaproteobacteria	GEDMHLDAPRIENTA	Betulaceae	ALVRESTVSDPVKGK	Clostridiales	FIIQQQEKGKKDSPR	Coronavirus	PYNSVTDTIVVTEGD	Cupressaceae	SFTAPNESYKKEVTK	Dengue	VDEDIFRKKRLTIMD	Diabetes	RNLGVLFGLGFAINS	Fabaceae	PSHQQPRKIRPEGRE	Gammaherpesviridae	EAHVVCSVAADSLAA	Gluten	RELNPSNKELQSPQQ	Hepatitis B	SAIWMMWYGGPSLYS	Hepatitis C	PPDSDVESYSSMPPL	Influenza A H1N1	KKLWDQTRSKAGLLV	Influenza A H3N2	IMWACQKGNIRCNIC	Influenza B	VPYICTEGEDQITVW	Insects	TDVKKTFQEIVINGG
				Adenovirus	VEMQFFSTTEAAAGN	Alphaherpesviridae	LPEECMAVYRDLVAH	Alphaproteobacteria	GPRAYIQRIEIRGND	Amaranthaceae	LYGIDPKNRPTITFA	Arachnid	KKYQAQITELELSLD	Aspergillus	RYSSSSSVTSSTTST	Betaherpesviridae	HNVSLIKDLRDKDGF	Betaproteobacteria	VASDGALSVSAGGNL	Betulaceae	SNFFAGYFLPTLAQP	Clostridiales	KPLSIYALMILSVLN	Coronavirus	PPALNCYWPLNDYGF	Cupressaceae	SACNVLQTDQYCCRN	Dengue	DSEYVKTRTNDWDFV	Diabetes	TYLKTNLFLFLFAVG	Fabaceae	QFEDFFPASSRDQSS	Gammaherpesviridae	PMGYQAYSSWMYSYT	Gluten	PSQQQPQEQVPLVQQ	Hepatitis B	SGTVNPVLTTASPLS	Hepatitis C	PAGHAVGLFRAAVCT	Influenza A H1N1	RPNDKTGSCGPVSSN	Influenza A H3N2	ISEKLRSGYETFKVI	Influenza B	LMVVHPMPDRICTGI	Insects	QQNGNLCYSGFQPCG
				Adenovirus	RVHQPHRGVIETVYL	Alphaherpesviridae	GPGAIQATWRVVNGN	Alphaproteobacteria	TTGGESPGAQVEAAI	Amaranthaceae	VKPEGWSDNNKPAAQ	Arachnid	KKKYQAQITELELSL	Aspergillus	VEGVIDDLISKKDKF	Betaherpesviridae	EMLTELVEDVATDAH	Betaproteobacteria	EAGGNARLTAAVALL	Betulaceae	RFFPSEFGNDVDRVH	Clostridiales	VVSTASGKILRRRNK	Coronavirus	GSSGVANPAMDPIYD	Cupressaceae	YSGRLIPTCKNLRPG	Dengue	ATFKIQPFLALGFFL	Diabetes	WVQETQIYPNHSSPC	Fabaceae	SSQHQERCCNELNEF	Gammaherpesviridae	QHMPVEPVPVPTVAL	Gluten	SQQSQQPFAQPQQLF	Hepatitis B	LDSLWTSLNFLGETP	Hepatitis C	AAWYIKGRLVPGATY	Influenza A H1N1	ALQLFIKDYRYTYRC	Influenza A H3N2	RALVRTGMDPRMCSL	Influenza B	SGRSKVIKGSLPLIG	Insects	FSIYWNIPTHFCHNF
				Adenovirus	FSTTEATAGNGDNLT	Alphaherpesviridae	KPVVGVLMGFGIITG	Alphaproteobacteria	AAKDMGTAEKLKAEV	Amaranthaceae	PKRELKFALESFWDG	Arachnid	DEQQFRRMVKRCNKA	Aspergillus	KNIKLGIHEDAQNRQ	Betaherpesviridae	YVLQLRVTTTAILKP	Betaproteobacteria	ATRQGITDQYAGGGA	Betulaceae	FAGYFLPTLAQPGLT	Clostridiales	PIIYLWAAFECAVTG	Coronavirus	QKQIANQFNKAISQI	Cupressaceae	KYEGGNIYTKKEAFN	Dengue	PGKNPKNFQTMPGIF	Diabetes	ERGFFYTPMSRREVE	Fabaceae	REEEEDEDEEEEGSN	Gammaherpesviridae	MRERQLPQSTGRKPQ	Gluten	NPSQQQPQEQVPLVQ	Hepatitis B	RGRPFSGSLGTLSSP	Hepatitis C	GTYRYVTPGERPSGM	Influenza A H1N1	GSCFTVMTDGPSNGQ	Influenza A H3N2	LPEDNEPSGYAQTDC	Influenza B	GNGFFATMAWAVPKN	Insects	KDGKYKKRNGGVPQE
				Adenovirus	STLEAMLRNDTNDQS	Alphaherpesviridae	SANASVERIKTTSSI	Alphaproteobacteria	NGGAEVKPYTPPQAS	Amaranthaceae	LGRMRHPNMVLLVGA	Arachnid	IHEQEIEIKRLENER	Aspergillus	HLEAGETKYVAFDEN	Betaherpesviridae	RLIQTTVNSFHNRPD	Betaproteobacteria	SVSAGGNLRANELVS	Betulaceae	HQSLNDSYFAYGGED	Clostridiales	TEGERIISGTGKPGA	Coronavirus	LPNNTASWFTALTQH	Cupressaceae	CHTLESVGEPCTIEE	Dengue	KVSCTILAAVSVSPL	Diabetes	GGGPGAGDLQTLALE	Fabaceae	DDDRRQPRREEGGRW	Gammaherpesviridae	FFHPVAEADYFEYHQ	Gluten	QQPGQGQQPGQLQQP	Hepatitis B	NPVPTTVSPISSIFS	Hepatitis C	SPWYKHWIGRLIWWN	Influenza A H1N1	LLSALAAADADTICI	Influenza A H3N2	LIFLARSALILRGSV	Influenza B	IGGFPNQTEDGGLPQ	Insects	CPNLQKYEKLKPKYI
				Adenovirus	PLGGVINTETLTKVK	Alphaherpesviridae	AAVGRLAATHARLAA	Alphaproteobacteria	VRVGDWVVAVGNPFG	Amaranthaceae	NALAKALAGQKDEAF	Arachnid	IDLQKTIKKQALQIT	Aspergillus	CDRSYTTRRWLVSMC	Betaherpesviridae	CVLSYVESRFHNKFL	Betaproteobacteria	LGGLAGYTRGDRGFT	Betulaceae	IGLQFEDFISLHQSL	Clostridiales	VNQQEGKERPIQVSA	Coronavirus	ISTPKLKEDYQIGGY	Cupressaceae	GGKGGDLYTVTNSDD	Dengue	ETIEHGTTATITPQA	Diabetes	DIDFLIEEIERLGQD	Fabaceae	RWGPAGPREREREED	Gammaherpesviridae	PESLEECDSELEIKR	Gluten	TSSQQPGQSQQPGQG	Hepatitis B	SAVPADHGAHLSLRG	Hepatitis C	SATLGAGVLVLFGFF	Influenza A H1N1	NKKVDDGFIDIWTYN	Influenza A H3N2	MEYDAVATTHSWIPK	Influenza B	VTTHYVSQIGGFPNQ	Insects	PNRNFSGIGVIDFER
				Adenovirus	IGESQWNETEINHAA	Alphaherpesviridae	APNFPPALRDLARDV	Alphaproteobacteria	LAIQGNATPAPLDYR	Amaranthaceae	YLLLSKAAKGVEKSF	Arachnid	FAHEKYDSYQIDNDI	Aspergillus	LAKLLRYQSTKSGDE	Betaherpesviridae	MKVETPEEKDDVIEK	Betaproteobacteria	LVREQVRRALGGYES	Betulaceae	KKISFPEGFPFRYVK	Clostridiales	EKNPEGEKKPGDNKK	Coronavirus	ASVVNIQKEIDRLNE	Cupressaceae	PATNYSKIFKNQCPQ	Dengue	TTAVKSEHTGKEIVD	Diabetes	SASIPLTVVAFIPYS	Fabaceae	ALFLLAAHASARQQW	Gammaherpesviridae	RTTEEGNWVAGVFVY	Gluten	IGTANMQVDPSSQVQ	Hepatitis B	RMETTVNAHRMLPKV	Hepatitis C	VAGAHGILPFLVFFC	Influenza A H1N1	LSPGMMMGMFNMLST	Influenza A H3N2	WGVHHPSTDSDQTSI	Influenza B	PNVTNGNGFFATMAW	Insects	EQLQLPPEQISVLRK
				Adenovirus	SWPGNDRLLTPNEFE	Alphaherpesviridae	VGGVNHDPVEAANPY	Alphaproteobacteria	GGTAYGTTQVVVKES	Amaranthaceae	KAKKISEEEYVKAIK	Arachnid	GVMIDWSGMQAKDSD	Aspergillus	VSTINSGVDTVKSGP	Betaherpesviridae	PFSVYSAFCPNSLLS	Betaproteobacteria	PVKPETTKPLPKPLP	Betulaceae	FGDGNARAVFNKEDD	Clostridiales	IIKQQEKGKRDSIGI	Coronavirus	VRQIAPGQTGVIADY	Cupressaceae	TQDSFNNGAYFVSSG	Dengue	AYRVAAEGINYADRR	Diabetes	TGPGSPSGHAMGASC	Fabaceae	FLAGDKDNVIDQIEK	Gammaherpesviridae	LACVLVLIVDAVLQL	Gluten	LNPSNKELQSPQQSF	Hepatitis B	PSDGNWTCIPIPSSW	Hepatitis C	VVLTESTVSTALAEL	Influenza A H1N1	VSSFIRGTKVIPRGK	Influenza A H3N2	EGAIVGEISPLPSFP	Influenza B	TGNIPSAKVSILHEV	Insects	NNIHDLLGIPHIPAT
				Adenovirus	LYLPDKLKYSPSNVK	Alphaherpesviridae	RPPGCRELVEDPCGL	Alphaproteobacteria	ISRDDWVLNALQHAI	Amaranthaceae	TVFWSSLAQSMTSRP	Arachnid	NRMERTTAIRVANDL	Aspergillus	ATSLADYVTRMPEHQ	Betaherpesviridae	VSNPQDMFKNFRLQN	Betaproteobacteria	QVLQGGNKVPVVNIA	Betulaceae	KKIGKTLEKIYVPEE	Clostridiales	SMNHDPVKIPNLLDD	Coronavirus	NLLLLFVTIYSHLLL	Cupressaceae	LRTATNIWIDHNSFS	Dengue	GALWDVPSPAATKKA	Diabetes	LNLIFKWILFGHRPY	Fabaceae	RFSTRYGNQNGRIRV	Gammaherpesviridae	GPRPSVTHSGCLGDS	Gluten	PSSQVQWPQQQPVPQ	Hepatitis B	DRGRSPRRRTPSPRR	Hepatitis C	PGAKQNIQLINTNGS	Influenza A H1N1	HYSRRFTPEITKRPK	Influenza A H3N2	VLEAMAFLEESHPGI	Influenza B	NAEKAPGGPYKIGTS	Insects	RFLVEEDAEAMQQEL
				Adenovirus	TPKVVLYSEDVDIET	Alphaherpesviridae	AAPRASGGVAATVAA	Alphaproteobacteria	TELDAKLIGADPRTD	Amaranthaceae	ISKIADVGLARLVPP	Arachnid	YYGGNGINSNEYTSL	Aspergillus	LEGWGGHWRGANATS	Betaherpesviridae	CLFAGPLAEQFLNQV	Betaproteobacteria	AGAKATTSANKLSVD	Betulaceae	EDDNEEDMRKSILSQ	Clostridiales	VLNGRYFEKKVTEIT	Coronavirus	GPTDSTDNNQNGGRN	Cupressaceae	LHMQEAGAVKFDIKN	Dengue	YQNKVVKVQRPTPKG	Diabetes	LEQFPTTCETGPGSP	Fabaceae	RSSENNEGVIVKVSK	Gammaherpesviridae	NIDELVTSFESHDID	Gluten	AIILHQQQQQQQQQQ	Hepatitis B	LYSIVSPFTPLLPIF	Hepatitis C	LVGQAFTFRPRRHQT	Influenza A H1N1	INDKGKEVLVLWGIH	Influenza A H3N2	IGSWSKKILRTQESE	Influenza B	INAEKAPGGPYKIGT	Insects	RNEHPTWNKKMIELE
				Adenovirus	PQIGESQWNETEINH	Alphaherpesviridae	RNPTPAVTPQPRGAE	Alphaproteobacteria	RGMLRQHQFLKVEMV	Amaranthaceae	QDGSGKFKTISDAVK	Arachnid	TNDTFIVENGSEGLW	Aspergillus	KELATNGVVTNVKGS	Betaherpesviridae	PSLSTVANLTPDINM	Betaproteobacteria	VANQFDDASQAIDPW	Betulaceae	DQVKIIAAIKEAGNI	Clostridiales	KSTILNLDINNDIIS	Coronavirus	KPRQKRTATKQYNVT	Cupressaceae	NWVWQSTQDVFYNGA	Dengue	DDQRAWNIWEVEDYG	Diabetes	FSITLHRLTWSFLWS	Fabaceae	INLREGEPDLSNNFG	Gammaherpesviridae	FIRRLHRLLLMRAGK	Gluten	QSPFSQQQQLVLPPQ	Hepatitis B	RMLPKVLHKRTLGLS	Hepatitis C	TGHRMAWNMMMNWSP	Influenza A H1N1	DINPGHADLSAKEAQ	Influenza A H3N2	INIKDYSIVSSYVCS	Influenza B	EDQITVWGFHSDSET	Insects	SCTKQECVCVGLNAK
				Adenovirus	LAPTMREGQAYPANF	Alphaherpesviridae	RGKPAAAAAPLPSAA	Alphaproteobacteria	GESPGAQVEAAITER	Amaranthaceae	PGAAADKRVPYTKQL	Arachnid	GPPSDKNGNILSVHP	Aspergillus	ETKYVAFDENSQGAW	Betaherpesviridae	TSNTCVAYVNRVRTD	Betaproteobacteria	DISLGAEGGATLGAV	Betulaceae	MCDIDGQGEELAASA	Clostridiales	IVPERYEFGTKPEDF	Coronavirus	NDYGFYTTTGIGYQP	Cupressaceae	RMKLADCAVGFGSST	Dengue	PGTFKTPEGEVGAIA	Diabetes	ASYLFQQDKHYDLSY	Fabaceae	KIRPEGREGEQEWGT	Gammaherpesviridae	LICSSCSSCPLSKIL	Gluten	GQQPGQGQLGYYPTS	Hepatitis B	LDPARDVLCLRPVGA	Hepatitis C	WHINRTALNCDDSLN	Influenza A H1N1	SIDRFLRVRDQRGNV	Influenza A H3N2	LDGENCTLIDALLGD	Influenza B	PDRICTGITSSNSPH	Insects	ISTNMVEEILRLMGQ
				Adenovirus	WNQAVDSYDPDVRII	Alphaherpesviridae	LYRDSSSDDDESRDT	Alphaproteobacteria	AVEQGKVIKDTFEKG	Amaranthaceae	SVVQAESGGVETIEV	Arachnid	EFNGDEVVVTASCDG	Aspergillus	EKLVSTINSGVDTVK	Betaherpesviridae	VERLTDFLSNLERLD	Betaproteobacteria	EQAQASIADSTLQGA	Betulaceae	EITGIMKDFEEPGHL	Clostridiales	KIEVQIEKTLNKPEK	Coronavirus	DVVRFPNITNLCPFG	Cupressaceae	QRMPRARYGLVHVAN	Dengue	YFQRVLIFILLTAVA	Diabetes	FHYPNELLQEYNWEL	Fabaceae	EEGGRWGPAGPRERE	Gammaherpesviridae	ARLFLYALALLLLAS	Gluten	PSQQQPQEQVPLVQE	Hepatitis B	AQGTSMFPSCCCSKP	Hepatitis C	PQRMASCRSIDKFAQ	Influenza A H1N1	DECDAKCQTPQGAIN	Influenza A H3N2	HVCVTGDDKNATASF	Influenza B	SCPNVTNGNGFFATM	Insects	HKYCGYPENLLLPKG
				Adenovirus	PTFKPYSGTAYNALA	Alphaherpesviridae	GESSRKAYDHNSPYI	Alphaproteobacteria	EICDKLGDYVSKQLF	Amaranthaceae	NEVNPALSNMVYAAK	Arachnid	HNWWDNGDYQIAFSR	Aspergillus	SSKTPSTSTLATSTK	Betaherpesviridae	RMEFMPPGTPQNLTI	Betaproteobacteria	KVSAHGALSIDSMTA	Betulaceae	KDIQESPIPINVILA	Clostridiales	AENPDQNNPKNPQQN	Coronavirus	IGYQPYRVVVLSFEL	Cupressaceae	NGLRIKTWQGGSGLA	Dengue	LWEVKKQRAGVLWDV	Diabetes	IIGWPGGSGDGIFSP	Fabaceae	YERDPYSPSQDPYSP	Gammaherpesviridae	APSWSSPQPRAPIRP	Gluten	FQQPQQQYPLGQGSF	Hepatitis B	ARRMETTVNAHRMLP	Hepatitis C	EPVIFSRMETQLITW	Influenza A H1N1	DCMVKAVRGDLNFVN	Influenza A H3N2	TIATICFLMQIAILV	Influenza B	VPKNENNKTATNSLT	Insects	VKQDEHDLESYHYKA
				Adenovirus	YANSAHALDMTFEVD	Alphaherpesviridae	DLGRAVGKVVMGIVG	Alphaproteobacteria	DFIQIDAAVNKGNSG	Amaranthaceae	AEDLEKAGINVIQID	Arachnid	VNAITNRMLCAHNSN	Aspergillus	LDQWEVTAGKVPVGP	Betaherpesviridae	QEVPKNTNVLKNELN	Betaproteobacteria	DPNSGGVSHNKFQQF	Betulaceae	RRIFDLFDKNSDGII	Clostridiales	NDPNIDIDSYKQIYQ	Coronavirus	IDVVRDLPSGFNTLK	Cupressaceae	AVGFGSSTMGGKGGD	Dengue	AHTLIMIGSNASDRM	Diabetes	KIWMHVDGLMQNCNQ	Fabaceae	QPRKIRPEGREGEQE	Gammaherpesviridae	QSTPYYVVDLSVRGM	Gluten	AHGRSQVLQQSTYQL	Hepatitis B	TGPCRTCMTTAQGTS	Hepatitis C	GGKYFQMIILSLADG	Influenza A H1N1	LRSFSSWIQNEFNKA	Influenza A H3N2	EPYVSCDPDKCYQFA	Influenza B	KIGTSGSCPNVTNGN	Insects	SQLTTSQQDIVLADE
				Adenovirus	EEDDDNEDEVDEQAE	Alphaherpesviridae	HRRYFTFGGGYVYFE	Alphaproteobacteria	GPRYTFGDVSVESTV	Amaranthaceae	LGTKSDIYSFGIILL	Arachnid	GVPNGAELAAELAAK	Aspergillus	WEDHLAVKHFSVEGQ	Betaherpesviridae	PTFVLDENCNFIPEV	Betaproteobacteria	PRPVVAEKVTTPAVQ	Betulaceae	PQFKPQEITGIMKDF	Clostridiales	DKEQIADEINNLKNK	Coronavirus	TYVPSQERNFTTAPA	Cupressaceae	NSRAEVSHVHVNRAK	Dengue	YEPDVDLGSGTRNIG	Diabetes	LSHTVCGMDKFSITL	Fabaceae	REGEPDLSNNFGKLF	Gammaherpesviridae	LFGSAVEQASLQFYK	Gluten	PCRDVVLQQHSIAYG	Hepatitis B	SCCCTKPSDGNCTCI	Hepatitis C	PGIPFVSCQRGYKGV	Influenza A H1N1	TASSWSYIVETPSSD	Influenza A H3N2	GTYGTGSWPDGADIN	Influenza B	PHVVKTATQGEVNVT	Insects	RVEKAIDFDAFDEHR
				Adenovirus	GVINTETLAKIKPKA	Alphaherpesviridae	ARDAMDRIFARRYNA	Alphaproteobacteria	LIVDHFVWAYCPSVA	Amaranthaceae	PSGKYLFAGVVDGRN	Arachnid	DMMNFKLNVNKPEDS	Aspergillus	AFTPVCSARHVPEYI	Betaherpesviridae	LFLAVQFVGEHVKVL	Betaproteobacteria	NVSIDAGKDLNLSGS	Betulaceae	NDVDRVHAVEPAKTA	Clostridiales	VMFSLDKNSPKGVKI	Coronavirus	VDCNMYICGDSTECA	Cupressaceae	RMKLADCAVGFGSSA	Dengue	LKRRLRTLILAPTRV	Diabetes	HFLQIPTHEEHLFYV	Fabaceae	EEENQGGKGPLLSIL	Gammaherpesviridae	DDGDEGGDGDEGEEG	Gluten	QPQQPAQYEVIRSLV	Hepatitis B	SPPLRDSHPQAMQWN	Hepatitis C	MGGEPPTTEDMVNLL	Influenza A H1N1	LCIRMDQAIMDKTIT	Influenza A H3N2	QKIITIGSVSLTIAT	Influenza B	TEGEDQITVWGFHSD	Insects	LKDKGVDVDHIIELI
				Adenovirus	AMLRNDTNDQSFNDY	Alphaherpesviridae	QQLARNVQAVLGAFE	Alphaproteobacteria	QVKSAVLLAGLNAAG	Amaranthaceae	EVNALAKALAGQKDE	Arachnid	DKKHDYQNEFDFLLM	Aspergillus	QIVGDDLTVTNPGRI	Betaherpesviridae	TVRNALPTTAYLLNR	Betaproteobacteria	LYRVLPEPVKLTLTG	Betulaceae	GEAGAVIRGKKGSGG	Clostridiales	AVDDVILRKPGRFTD	Coronavirus	SLIDLQELGKYEQYI	Cupressaceae	SRHDAATVFNVEQYG	Dengue	PTAMAFHLTTRNGEP	Diabetes	LGVIGGMLVAEAFEH	Fabaceae	ACESRCTKLEYDPRC	Gammaherpesviridae	QDPDNTDDNGPQDPD	Gluten	RDISPKCHPVVVSPV	Hepatitis B	SSWAFARFLWEWASV	Hepatitis C	SVTSPLTTNQTLFFN	Influenza A H1N1	GWTGTDNNFSIKQDI	Influenza A H3N2	KNQPEWFRNILSIAP	Influenza B	GFFATMAWAVPKNEN	Insects	AKKTRKQADWGYYGY
				Adenovirus	ISYMPTIKEGNSREL	Alphaherpesviridae	TPPRREPVDMDAELE	Alphaproteobacteria	EVIGINTAIFSPSGG	Amaranthaceae	SDAVKHVKVGNTKRV	Arachnid	IEPVKSENGKLEGVL	Aspergillus	WTCINQQLNPKTNKW	Betaherpesviridae	VPLYPPTLFNSLQLD	Betaproteobacteria	TASGTTIKVSGRQAQ	Betulaceae	VSSNFFAGYFLPTLA	Clostridiales	FNHLKDKTLTCDWYF	Coronavirus	HLMSFPQAAPHGVVF	Cupressaceae	TAAAIQLMCSDSVPC	Dengue	LNNDEDHAHWTEAKM	Diabetes	LSFRLLCALTSLTIL	Fabaceae	LQGFSRNTLEAAFNA	Gammaherpesviridae	GAGAGGAGGAGAGGA	Gluten	QSPQQSFSYQQQPFP	Hepatitis B	PTSNHSPTSCPPTCP	Hepatitis C	RGRRKPIPKARRSEG	Influenza A H1N1	GNVLLSPEEVSETQG	Influenza A H3N2	QLKYKYPALNVTMPN	Influenza B	GEVNVTGVIPLTTTP	Insects	LFYDPGNFPSMVLLK
				Adenovirus	ESQWYETEINHAAGR	Alphaherpesviridae	TPKMTRGAPKASATP	Alphaproteobacteria	KQVVDQLIKKGSVER	Amaranthaceae	NDQPRHETCYQIALA	Arachnid	NAIDRAEIAEQKARD	Aspergillus	APASTSTSSSSSASG	Betaherpesviridae	DVAGSEAKHTTYSTE	Betaproteobacteria	QREVALDDASSARGM	Betulaceae	LRLRRIFDLFDKNSD	Clostridiales	IGILIPFAGIVALLR	Coronavirus	AQPLPQRQKKQPTVT	Cupressaceae	SFVIGSCFSDNPIDS	Dengue	DYMTSMKRFKNESDP	Diabetes	RGFFYTPMSRREVED	Fabaceae	DNVIDQIEKQAKDLA	Gammaherpesviridae	NLFCMLLLIVAGILF	Gluten	PQQQPPFIQPSLQQQ	Hepatitis B	TSTGPCRTCTTPAQG	Hepatitis C	PCTVNFTIFKVRMYV	Influenza A H1N1	LIDFLKDVMESMDRD	Influenza A H3N2	GQAADLKSTQAAINQ	Influenza B	GNIPSAKVSILHEVR	Insects	LDMMIEEIDADGSGT
				Adenovirus	NLLYANSAHALDMTF	Alphaherpesviridae	EAPRGTHEELYYGPV	Alphaproteobacteria	ISNVGLNPLRTGLFT	Amaranthaceae	GSFPQTVELRRVRRE	Arachnid	PSTCLSTKYPTIYSN	Aspergillus	NPLEKTCPPNKGLAA	Betaherpesviridae	PVTGSATQFTTVAMV	Betaproteobacteria	DAGGAWGRGFAQRQQ	Betulaceae	ITGIMKDFEEPGHLA	Clostridiales	KIDLGRKYKDSENRD	Coronavirus	LQPELDSFKEELDKY	Cupressaceae	PEFHLVFGECEGVKI	Dengue	QWIASAIVLEFFMMV	Diabetes	GVLFGLGFAINSEMF	Fabaceae	LHLLGFGINAENNHR	Gammaherpesviridae	LKSMVVCRAYITEHR	Gluten	VLLAMAMKIATAARE	Hepatitis B	TTSTGPCRTCTIPAQ	Hepatitis C	WVAAQLAPPSAASAF	Influenza A H1N1	ASSWPNHETNRGVTA	Influenza A H3N2	IDGPLPEDNEPSGYA	Influenza B	QIGGFPNQTEDGGLP	Insects	NSLPDVKPFQYSKPL
				Adenovirus	ISDNPNTYDYMNKRV	Alphaherpesviridae	ESEESTDSCEPDGVP	Alphaproteobacteria	GVPQAPAVNGKKSSP	Amaranthaceae	VPVLVGPVSYLLLSK	Arachnid	SLDGLEIDVPGIDTN	Aspergillus	SIYGDRFPDENFQLK	Betaherpesviridae	DKLVAFDHLHKVYKN	Betaproteobacteria	SSAHGNVANEANALL	Betulaceae	EGNIGLQFEDFISLH	Clostridiales	NNTKTDIPEGTTFEL	Coronavirus	DYGFYTTTGIGYQPY	Cupressaceae	LRIKTWQGGSGLASY	Dengue	STWHYDEDNPYKTWA	Diabetes	GNNYTLSFRLLCALT	Fabaceae	KGSEEEGDITNPINL	Gammaherpesviridae	LPLDLSVILFNHASE	Gluten	QQLNPCKVFLQQQCS	Hepatitis B	VNPVQNTASSISSIL	Hepatitis C	NWSPTTALVMAQLLR	Influenza A H1N1	KRVNGKWMRELVLYD	Influenza A H3N2	GGPNLYNIRNLHIPE	Influenza B	YICTEGEDQITVWGF	Insects	KAAVEYLKSDEFETI
				Adenovirus	HHRNAGLRYRSMLLG	Alphaherpesviridae	EFDVVDIESEEEGNF	Alphaproteobacteria	RGDAENYYAPALLEA	Amaranthaceae	TNYHYIVPELGPEVK	Arachnid	FFLLDYCRKASHIKG	Aspergillus	EDQIWYLDALTTQKG	Betaherpesviridae	NHAGIDSSSTGPTLT	Betaproteobacteria	NYFDTTLVREQVRRA	Betulaceae	VKDRVDEVDHTNFKY	Clostridiales	KFKNIEKDENVTVNV	Coronavirus	KNPLLYDANYFVCWH	Cupressaceae	ENKGACAKGDSTCIS	Dengue	FRGSYLAGAGLLFSI	Diabetes	ISRVFIATHFPHQVI	Fabaceae	YDDDRRQPRREEGGR	Gammaherpesviridae	MLIIIILIIFIFRRD	Gluten	QQLFPQSQQPQQQFS	Hepatitis B	SSWAFARFLWEWASA	Hepatitis C	KAAGLRNPDFLVCGD	Influenza A H1N1	IASVPASCYLTDMTL	Influenza A H3N2	GVRCVCRDNWKGSNR	Influenza B	TSSANGVTTHYVSQI	Insects	ALIPVDQIIAIATDY
				Adenovirus	YMNKRVVAPGLVDCY	Alphaherpesviridae	ASSLRLARCLTPANL	Alphaproteobacteria	AYKKAPGDMKHVPDI	Amaranthaceae	EAYKTLVSLNGVTAF	Arachnid	KEKNSAVEYRAKYMS	Aspergillus	EGGVAPDIQTAEEAL	Betaherpesviridae	QRVNKILAEFTNLIS	Betaproteobacteria	AQLDLSENGDKTKNS	Betulaceae	GKKGSGGITIKKTGQ	Clostridiales	VRIEQSTLYLIRYST	Coronavirus	PVIPFKDGIYFAATE	Cupressaceae	SFKVDGTIVAQPDPA	Dengue	EDTMTYKCPRITEAE	Diabetes	AAAFVNQHLCGSHLV	Fabaceae	ALRIPSGFISYILNR	Gammaherpesviridae	LAAIAASCFTASVST	Gluten	QVDPSSQVQWPQQQP	Hepatitis B	LIPGSSTTSTGPCRT	Hepatitis C	LMCAVHPTLVFDITK	Influenza A H1N1	EKATNPIVPSFDMNN	Influenza A H3N2	LVRGNSPVFNYNKTT	Influenza B	LTIEVPYICTEGEDQ	Insects	PKRVFNIYWNVPTFM
				Adenovirus	NITKEGIQIGNDAGT	Alphaherpesviridae	PCGLFQEAYPITCAS	Alphaproteobacteria	KDYETVGMLSSPSEG	Amaranthaceae	FQQEIDVLGRMRHPN	Arachnid	LVGVVSWGPSTCLST	Aspergillus	ASSTSSKTPSTSTLA	Betaherpesviridae	RIVIGNLPDGLAPGP	Betaproteobacteria	GKDVRLKADTVKVAT	Betulaceae	SNRDGRVDFFEFKDM	Clostridiales	KVISGKGEPGAKIDL	Coronavirus	PDVDLGDISGINASV	Cupressaceae	NEAFKVENGNAAPQL	Dengue	FEALGFMNEDHWFSR	Diabetes	WCQVAQKFTGGIGNK	Fabaceae	QSSYLQGFSRNTLEA	Gammaherpesviridae	GVPVSPAVNQYHLSQ	Gluten	PQQLGQCVSQPQQQS	Hepatitis B	LQDPRVRALYFPAGG	Hepatitis C	PCGAQIAGHVKNGSM	Influenza A H1N1	AVDICKAAMGLRISS	Influenza A H3N2	AKEIALSYSAGALAS	Influenza B	KLANGTKYRPPAKLL	Insects	PDVKPFQYSKPLKTG
				Adenovirus	QTPKYADKTFQPEPQ	Alphaherpesviridae	VELPGGEVPPAGPGA	Alphaproteobacteria	ANIEFVGNQAFSGCR	Amaranthaceae	ARLDAQQKKLNLPVL	Arachnid	ADGKRVKTVIQKEGD	Aspergillus	WGVMVSHRSGETEDV	Betaherpesviridae	LIEYSLPVPFHRFYS	Betaproteobacteria	IIMDAKGGTLLLRND	Betulaceae	FDKNSDGIITVDELS	Clostridiales	RDSIGILKSVPKKPQ	Coronavirus	TIDGSSGVANPAMDP	Cupressaceae	ILSEGNSFAAPNENY	Dengue	EKLRIKGMSYTMCSG	Diabetes	STGLDMVGLAADWLT	Fabaceae	PEGREGEQEWGTPGS	Gammaherpesviridae	PEDTVVLRYHVLLEE	Gluten	VRVPVPQLQLQNPSQ	Hepatitis B	WLSVIWMMWYGGPSL	Hepatitis C	LISQAEAALENLVLL	Influenza A H1N1	TLVEPGDTITFEATG	Influenza A H3N2	LGEAVMRMGDLHLLQ	Influenza B	PAKLLKERGFFGALG	Insects	FKKKTITRPVVFITH
				Adenovirus	GSYAKPTNENGGQGI	Alphaherpesviridae	RDSDAESSDGEDFIV	Alphaproteobacteria	QVYDPCASISDKDQR	Amaranthaceae	GIKYIPSNTFAYYDQ	Arachnid	KDVNDWVGPPSDKNG	Aspergillus	LASAVSSYNGGDPSA	Betaherpesviridae	KRKPDYNAIWQDITK	Betaproteobacteria	SRLTNDGAAGVVASD	Betulaceae	FDEDGDGYISARELQ	Clostridiales	SDLKCYPDHDLIEEI	Coronavirus	GRRGPEQTQGNFGDQ	Cupressaceae	YFVSSGKNEGTNIYN	Dengue	QYKFQADSPKRLSAA	Diabetes	VFWLIQISVCISRVF	Fabaceae	SPPGERTRGRQPGDY	Gammaherpesviridae	YDGGNNSQYPSASGS	Gluten	PYCTIAPVGIFGTNY	Hepatitis B	LDDPASRDLVVNYVN	Hepatitis C	PVVHGCPLPPPKSPP	Influenza A H1N1	NGSCFTVMTDGPSNG	Influenza A H3N2	DNACIESIRNGTYDH	Influenza B	ATNSLTIEVPYICTE	Insects	TEKTLGTVDFYMNNG
				Adenovirus	ETPSLGSGYNPYYTY	Alphaherpesviridae	AGYGAAGVLAALGRL	Alphaproteobacteria	LIERYGDVANLVRKS	Amaranthaceae	YLFAGVVDGRNIWAN	Arachnid	KTEIARLKKKYQAQI	Aspergillus	MVSHRSGETEDVTIA	Betaherpesviridae	VALITATSYIVDNPL	Betaproteobacteria	VKAKSLTTEIETGNP	Betulaceae	TGYIGKFIVEASAKS	Clostridiales	NKKLRYGLRKLSIGV	Coronavirus	TVHATATIPLQASLP	Cupressaceae	SEGNSFAAPNENYKK	Dengue	EPDRQRTPQDNQLAY	Diabetes	MIWVAVIGDWLNLIF	Fabaceae	SPSQDPYSPSPYDRR	Gammaherpesviridae	PVPVPTVALERPVYP	Gluten	QPAQYEVIRSLVLRT	Hepatitis B	AFGLGFTPPHGGLLG	Hepatitis C	KLVALGVNAVAYYRG	Influenza A H1N1	LYNIRNLHIPEVCLK	Influenza A H3N2	GLTHIMIWHSNLNDA	Influenza B	NGNGFFATMAWAVPK	Insects	CHQYDLYFDEVTNFN
				Adenovirus	CFPLGGVINTETLAK	Alphaherpesviridae	TSALLSSKVTNMVLR	Alphaproteobacteria	RRMNARYRPEGEKST	Amaranthaceae	NPAELESWFQGAVKP	Arachnid	QAFDEVSRTCIDHTK	Aspergillus	QSAGNVGDEGGVAPD	Betaherpesviridae	VLRIRQDGETDENTV	Betaproteobacteria	PLDVALASQARWTGA	Betulaceae	EEDMRKSILSQEEAD	Clostridiales	DSEAMTALKMEYLGS	Coronavirus	REGVFVFNGTSWFIT	Cupressaceae	GAVPATLAEYTQSDQ	Dengue	RTAGIIIMMIPTVMA	Diabetes	EVEDPQVAQLELGGG	Fabaceae	PSGFISYILNRHDNQ	Gammaherpesviridae	MQGPGETSGIRRARE	Gluten	PCRDVVLQQHSIAHG	Hepatitis B	YRWMSRRRFIIFLFI	Hepatitis C	TKVITWGADTAACGD	Influenza A H1N1	KNGLYPNLSKSYANN	Influenza A H3N2	FQRKRRVRDNMTKKM	Influenza B	CTGITSSNSPHVVKT	Insects	EYLMKILGPIAFKVT
				Adenovirus	AEQQKTHVFGQAPYS	Alphaherpesviridae	ALTALGEGGVDWKRR	Alphaproteobacteria	FSGTAEVQFPMPVLP	Amaranthaceae	VEEAIDAGNFEEVLD	Arachnid	GEFGRELQHKFQLMR	Aspergillus	SSSSTGSSTSAGASA	Betaherpesviridae	CKKEIRRLNTWIKYE	Betaproteobacteria	NSAKLENTGRVDARN	Betulaceae	AGYFLPTLAQPGLTS	Clostridiales	SMKKYSLSIGSGWSV	Coronavirus	QCINACRIIMRCWLC	Cupressaceae	GSGLASYITYENVEM	Dengue	HELIMKDGRVLVVPC	Diabetes	CALLYGDAEKPAESG	Fabaceae	AKISMPVNTPGQFED	Gammaherpesviridae	MAYPLHEQHGMAPCP	Gluten	TTSVPFGVGTGVGAY	Hepatitis B	TVVRRRDRGRSPRRR	Hepatitis C	GPITYNESHSSDQRP	Influenza A H1N1	RKRDSSILTDSQTAT	Influenza A H3N2	QRGNVLLSPEEVSET	Influenza B	HVVKTATQGEVNVTG	Insects	QTFTFYVIVTPYVKQ
				Adenovirus	GFYIPESYKDRMYSF	Alphaherpesviridae	GRAAGGVYAGDKEGD	Alphaproteobacteria	VGMLSSPSEGQSYAS	Amaranthaceae	KGLEPSVVQAESGGV	Arachnid	SVDESVKTSVCPAHA	Aspergillus	AHVEEDQIWYLDALT	Betaherpesviridae	ALVSKDLASYRSFSQ	Betaproteobacteria	FTPGSVVVRAQGNVT	Betulaceae	VIEGGAVGDALEKVC	Clostridiales	SYFSMNHDPVKIPNL	Coronavirus	QFKDNVILLNKHIDA	Cupressaceae	PLAINPTNTKCTAPA	Dengue	AQTEKSIEDNPEIED	Diabetes	CGRHVDVFKLWLMWR	Fabaceae	SHQQPRKIRPEGREG	Gammaherpesviridae	VSVPILRFYRSGIIA	Gluten	SFPQQQRPFIQPSLQ	Hepatitis B	VVSYVNTNMGLKFRQ	Hepatitis C	NARGGRDAIILLMCA	Influenza A H1N1	EERFEITGTLRRLAD	Influenza A H3N2	EEFTMVGKRATAILR	Influenza B	SSNSPHVVKTATQGE	Insects	PTHFCHNFGVYFKEL
				Adenovirus	KQPNGKLESQVEMQF	Alphaherpesviridae	VGEDGGRVYEEIPWV	Alphaproteobacteria	SVGGAYVVKSGDSLF	Amaranthaceae	PVQEALSLAQLALKC	Arachnid	HKVNVQFKYRPFKVN	Aspergillus	GTSMATPHIVGLSVY	Betaherpesviridae	ESQFSDIHRALLRLG	Betaproteobacteria	ITQHGSPYGRCANKT	Betulaceae	IRGKKGSGGITIKKT	Clostridiales	TDKGHDWIFAQMEDA	Coronavirus	DFCGKGYHLMSFPQA	Cupressaceae	VTLGSTGITISNNHF	Dengue	GAVFTEENQWDSAKA	Diabetes	QVGQVELGGGPGAGS	Fabaceae	PSPYDRRGAGSSQHQ	Gammaherpesviridae	AGGAGAGGGAGGAGA	Gluten	QQQQKQQQQQQQQIL	Hepatitis B	ASRDLVVSYVNTNMG	Hepatitis C	LKTCGAPPCNIYGGG	Influenza A H1N1	FTATYADTICIGYHA	Influenza A H3N2	WGVLHPSTDSDQISL	Influenza B	GTSGSCPNVTNGNGF	Insects	WQTAACTNEAAGLKY
				Adenovirus	YLAPTMREGQAYPAN	Alphaherpesviridae	SRQHAYLACEVLPAV	Alphaproteobacteria	APFPGAVREDVMNGT	Amaranthaceae	DGKRKGARASALRIS	Arachnid	LFNTKHNFLFLVYIH	Aspergillus	AFDEGVLSVVAAGNE	Betaherpesviridae	ESDSVDNAGGKILIK	Betaproteobacteria	EWSVNTLKNLDLGYQ	Betulaceae	EPGHLAPTGLHLGGI	Clostridiales	LEADVARQTAHIQAV	Coronavirus	TVTLLPAADMDDFSR	Cupressaceae	NCGQRMPRARYGLVH	Dengue	YVISGSSADLSLERA	Diabetes	CISRVFIATHFPHQV	Fabaceae	AGPREREREEDWRQP	Gammaherpesviridae	AGGAGAGGGAGGAGG	Gluten	PQQSGQGQQPGQWQQ	Hepatitis B	LQDPRVRGLYFPAGG	Hepatitis C	GQAARNAYGITSLFS	Influenza A H1N1	ISFCGVNSDTANWSW	Influenza A H3N2	NNEKFDKLYIWGVHH	Influenza B	SLMVVHPMPDRICTG	Insects	ESRVEKAIDFDAFDE
				Adenovirus	GAPNPCEWDEAATAL	Alphaherpesviridae	TGKRSGGTYGIVDAI	Alphaproteobacteria	QPKEHFELGEALGYM	Amaranthaceae	QEALSLAQLALKCCE	Arachnid	ERHVLVHRSNKPVHM	Aspergillus	TVAGSETNTFWASDL	Betaherpesviridae	RTHYLLLAKNGSVFE	Betaproteobacteria	RQGITDQYAGGGALI	Betulaceae	FFLDGDNLFPKVAPQ	Clostridiales	EERIAELMPTAKAAF	Coronavirus	PHGVVFLHVTYVPSQ	Cupressaceae	GTGDDCIAIGTGSSN	Dengue	DDTVTYKCPHITEVE	Diabetes	LCALLYGDAEKPAES	Fabaceae	GPREREREEDWRQPR	Gammaherpesviridae	RCTPGDRQWLYVQSS	Gluten	MDQQLRDISPKCHPV	Hepatitis B	WYWGPSLYNILSPFI	Hepatitis C	YSIEPLDLPPIIQRL	Influenza A H1N1	WWNRNGPVANTIHYP	Influenza A H3N2	GGFTFKRTSGSSVKK	Influenza B	DCLHEKYGGLNKSKP	Insects	IDTSKAIIVGPKAYV
				Adenovirus	IGESQWYETEINHAA	Alphaherpesviridae	GGVYAGDKEGDVIAL	Alphaproteobacteria	ADELDVLVTLPLTQN	Amaranthaceae	LAVLESNVLWVNPDC	Arachnid	KKMKELLMKRVEKII	Aspergillus	EVSPENAKKYKHVAQ	Betaherpesviridae	NIHFEAIFGTFCNRL	Betaproteobacteria	PVAEGTLRVKAKSLT	Betulaceae	FFAGYFLPTLAQPGL	Clostridiales	YGMLLEDITEQQKHL	Coronavirus	DYCIPYNSVTDTIVV	Cupressaceae	DQNRMKLADCAVGFG	Dengue	ATDPFPQSNSPIEDI	Diabetes	AQQKRGIVDQCCTSI	Fabaceae	TILVALALFLLAAHA	Gammaherpesviridae	ITQNQQTNQAGGEAP	Gluten	QGQQGQQGQQPAQGQ	Hepatitis B	HQTLQDPRVRALYFP	Hepatitis C	RGNNTLTCPTDCFRK	Influenza A H1N1	NAPNYHYEECSCYPD	Influenza A H3N2	DFLKDVMESMDKEEM	Influenza B	AKVSILHEVRPVTSG	Insects	LIRALFGLTLNAKAS
				Adenovirus	QWNETEINHAAGRVL	Alphaherpesviridae	AHMRGRNRDLREMLR	Alphaproteobacteria	DAMRALGAHITRDEN	Amaranthaceae	NADGVGGYSFVHCKV	Arachnid	TYVYSLDAKTVLTPR	Aspergillus	SDSSSSSGVSADWTN	Betaherpesviridae	RDRAVQKIDFVDALK	Betaproteobacteria	QSAKASGTLHVQGGE	Betulaceae	ISFPEGFPFKYVKDR	Clostridiales	DAFLKNVTKAAPMHD	Coronavirus	VVVLSFELLNAPATV	Cupressaceae	GNSFTAPNESYKKEV	Dengue	ILLSSLLKNDVPLAG	Diabetes	WESHPTQAFVKQHLC	Fabaceae	ENQGGKGPLLSILKA	Gammaherpesviridae	EGEHVEGATGETREE	Gluten	LSQQPQQTFPQPQQT	Hepatitis B	VNPVPTTVSPISSIF	Hepatitis C	YPDLGVRVCEKRVLY	Influenza A H1N1	REGYSLVGIDPFKLL	Influenza A H3N2	NENQNPRMFLAMITY	Influenza B	LIGEADCLHEKYGGL	Insects	KKGFSIYWNIPTHFC
				Adenovirus	IALYLPDKLKYSPSN	Alphaherpesviridae	VDDFEDSESTDTEEE	Alphaproteobacteria	TPCFRSEAGSAGRDT	Amaranthaceae	CQAAMDASQLRERLV	Arachnid	YKNSGSPIDSKMHAH	Aspergillus	GSVTPALWCSAPSLP	Betaherpesviridae	LKPGELRLFKCGLGI	Betaproteobacteria	LRANELVSSAQLEVR	Betulaceae	DGDNLFPKVAPQAIS	Clostridiales	SALFYFFFMMFLLSY	Coronavirus	IGGYSEDRHSGVKDY	Cupressaceae	VSLVDGFNIPLAINP	Dengue	TKKLMKITAEWLWKE	Diabetes	KPAESGGSQPPRAAA	Fabaceae	SVSATHAKSSPYQKK	Gammaherpesviridae	LRLSPEDTVVLRYHV	Gluten	YVPPECSIIKAPFSS	Hepatitis B	WYWGPSLYNILSPFL	Hepatitis C	AAQTFLATCINGVCW	Influenza A H1N1	DGFEPNGYIEGKLSQ	Influenza A H3N2	ETQGTERLTITYSSS	Influenza B	CTGNIPSAKVSILHE	Insects	NSPYQYFYGSIFHFY
				Adenovirus	ESQWNETEINHAAGR	Alphaherpesviridae	GQDLMGSPVIPLAEV	Alphaproteobacteria	FGQREGTSVSDGIDI	Amaranthaceae	TIGSFPQTVELRRVR	Arachnid	KVDSKKYNLFHEGEL	Aspergillus	APAEATTGESAMEEV	Betaherpesviridae	ANKTLFKTIDEYLLR	Betaproteobacteria	ILAGALATYQSEYLA	Betulaceae	QSLNDSYFAYGGEDE	Clostridiales	SIYALMILSVLNNER	Coronavirus	QSNQRSAPRITFGGP	Cupressaceae	RVSELALLLVATSAI	Dengue	KIWGRKSWPLNEGIM	Diabetes	FLWSVFWLIQISVCI	Fabaceae	AGGEQEERGQRRWST	Gammaherpesviridae	RTLLQAIGAAATRID	Gluten	VVLQQHNIAHGRSQV	Hepatitis B	VGAFGPRLTPPHGGI	Hepatitis C	IIAGLAYYSMQGNWA	Influenza A H1N1	QNATEIRASVGKMID	Influenza A H3N2	AQNAISTTFPYTGDP	Influenza B	KGTKTRGKLCPKCLN	Insects	VYVRIFLGPKYDSLG
				Adenovirus	VRVHQPHRGVIETVY	Alphaherpesviridae	PQGGWRRQPPGPSHT	Alphaproteobacteria	GFGAQRTYDIEVWLP	Amaranthaceae	LEDRLFRKNNSPPIP	Arachnid	NKETVQVLLPVIASE	Aspergillus	CDRPPKHSQNGMGKD	Betaherpesviridae	IPCVEEATTVRLHGG	Betaproteobacteria	LENTGRVDARNDIAL	Betulaceae	GFSEGSEIDRVEKMI	Clostridiales	IVVTVVATIKGSTTK	Coronavirus	PLKPTKRSFIEDLLF	Cupressaceae	PSELKVDGGCNSACN	Dengue	LREFKEFAAGRRSVS	Diabetes	THEEHLFYVLSFCKS	Fabaceae	SSENNEGVIVKVSKE	Gammaherpesviridae	HGNGTLHPVLELAAR	Gluten	VPQLQLQNPSQQQPQ	Hepatitis B	PQAMQWNSTTFHQTL	Hepatitis C	LLSPRPVSYLKGSSG	Influenza A H1N1	KYCVLEIGDMLLRSA	Influenza A H3N2	KEESDEALKMTMVST	Influenza B	AWAVPKNENNKTATN	Insects	GIPKSKSSQPISSCT
				Adenovirus	EGIQIGVEGQTPKYA	Alphaherpesviridae	HQPLIARDGPHPVEQ	Alphaproteobacteria	AGSCKPNEDKMPKKS	Amaranthaceae	QKAARHEDEERRLGT	Arachnid	LQKLQHEYEKLRDQR	Aspergillus	RITFKLFDEVVPKTV	Betaherpesviridae	LMGLFVDARDNSYMP	Betaproteobacteria	VQAVEAYGEATRRVH	Betulaceae	TLEKIYVPEEKLLKD	Clostridiales	DLYEKTLNDYKAIAN	Coronavirus	YGVSATKLNDLCFSN	Cupressaceae	NDSDKKEVTRRVGCE	Dengue	VLRGKFGKKHMIAGV	Diabetes	EHTPGIQTASLGTYL	Fabaceae	DLAFPGSGEQVEKLI	Gammaherpesviridae	CPLTYMTSIKQTNFF	Gluten	QPGQGQPGYYPTSPL	Hepatitis B	MMWYWGPSLHNILNP	Hepatitis C	SHAASPTSWGTFRSS	Influenza A H1N1	PELRSFSSWIQNEFN	Influenza A H3N2	HGTFGPVHFRNQVKI	Influenza B	NQTEDGGLPQSGRIV	Insects	SMVLLKNGTYEIRNE
				Adenovirus	VGILHQHNNSGFVGY	Alphaherpesviridae	PRGRAAGGVYAGDKE	Alphaproteobacteria	QWLRWGSASRDVQGS	Amaranthaceae	AMTVFWSSLAQSMTS	Arachnid	FKVNELNLEGEFGRE	Aspergillus	IFAPGQDILSAWIGS	Betaherpesviridae	TPLTQNTVRVRNYEI	Betaproteobacteria	KDPARLQVGGGVKGT	Betulaceae	INAEQIKIEKEKAVG	Clostridiales	SYLSITFLRDFWGNP	Coronavirus	GYSEDRHSGVKDYVV	Cupressaceae	RGFYSGRLIPTCKNL	Dengue	VTTMAKNKPTLDFEL	Diabetes	REAEDLQVGQVELGG	Fabaceae	EWGTPGSHVREETSR	Gammaherpesviridae	SPEDTVVLRYHVLLE	Gluten	QPGQLQQPAQGQQGQ	Hepatitis B	METTVKAQPFLPKVL	Hepatitis C	LTGLWSLALLVLLLP	Influenza A H1N1	LKWALGENMAPEKVD	Influenza A H3N2	LCLGHHAVPNGTIVK	Influenza B	GFPNQTEDGGLPQSG	Insects	GLNAIEFINNIHDLL
				Adenovirus	FDVVRVHRPHRGVIE	Alphaherpesviridae	RLLSSAAAAAADLLF	Alphaproteobacteria	IRVSAMPKDANSAYD	Amaranthaceae	AKPEPMVHRDLKPAN	Arachnid	KRLENERDELSAAYK	Aspergillus	WATDLHKRNLERRDT	Betaherpesviridae	NKDQVVQRIDFADIL	Betaproteobacteria	QAAPLSITLQAGAHA	Betulaceae	KDRVDEVDHTNFKYN	Clostridiales	YVKAWNPERETEYGL	Coronavirus	NPAMDPIYDEPTTTT	Cupressaceae	LVHVANNNYDQWNIY	Dengue	PRSPSVEVKLPDYGE	Diabetes	QKFTGGIGNKLCALL	Fabaceae	GEQEWGTPGSHVREE	Gammaherpesviridae	ERGDNVQTTGEHDQD	Gluten	SLWSIIWPQSDCQVM	Hepatitis B	GPCALRFTSARRMET	Hepatitis C	MEIKVITWGADTAAC	Influenza A H1N1	DGEGSCNPVTVDGAD	Influenza A H3N2	GSYACKRGSVNSFFS	Influenza B	VIKGSLPLIGEADCL	Insects	LKLVTVLFAVATITH
				Adenovirus	VEGQTPKYADKTFQP	Alphaherpesviridae	PCCCRHNVITTDGGE	Alphaproteobacteria	TYREISSCSTCGDFQ	Amaranthaceae	GEQLSGFAFTVNGWV	Arachnid	GSWAHTVGHASPFPE	Aspergillus	CDNPDGNCALEGWGG	Betaherpesviridae	LRKAPPYFVVQTLVE	Betaproteobacteria	VYEAGSSYENKSSTP	Betulaceae	HEVKAEQVKASKEMG	Clostridiales	KATVGKDGKWSVDLK	Coronavirus	FGAISSVLNDILSRL	Cupressaceae	VEQYGAVGDGKHDST	Dengue	YTKGGPGHEEPIPMA	Diabetes	LLALLFLWESHPTQA	Fabaceae	HTGTTNQRSPPGERT	Gammaherpesviridae	PPQWDGSAGHGQDQV	Gluten	IRSLVLRTLPNMCNV	Hepatitis B	PDWDFNPNKDTWPDA	Hepatitis C	QSSSAFVVSGLAGAA	Influenza A H1N1	SICEKLEQSGLPVGG	Influenza A H3N2	GKDAGTLIEDPDEST	Influenza B	PKCTGNIPSAKVSIL	Insects	DSYRNLFKKVSDALE
				Adenovirus	TNENGGQGILVKQQN	Alphaherpesviridae	LAARHHNTVPESLIV	Alphaproteobacteria	PLDYRLPVASAQVKS	Amaranthaceae	LVGACPEYGCLVYEY	Arachnid	MIDELKPSLLHVKGK	Aspergillus	LTDYSAGPYTMYVKS	Betaherpesviridae	DLDLSRLPIVLNIFA	Betaproteobacteria	GKALLYRVLPEPVKL	Betulaceae	VENIEGNGGPGTIKK	Clostridiales	IEEGLGTQFDPVLGK	Coronavirus	NFNFNGLTGTGVLTP	Cupressaceae	GKTEETNIYTSNEAF	Dengue	EGRTLRVLKMVEPWL	Diabetes	FSPGGAISNMYAMMI	Fabaceae	SARQQWELQGDRRCQ	Gammaherpesviridae	AVEVETAFIEARGEG	Gluten	LGQGSFRPSQQNPQA	Hepatitis B	TPAQGNSMFPSCCCT	Hepatitis C	VGRIILSGKPAVIPD	Influenza A H1N1	FDKTTIMAAFTGNTE	Influenza A H3N2	LIRPNENPAHKSQLV	Influenza B	AEKAPGGPYKIGTSG	Insects	GFPFDRKIHDYDFYT
				Adenovirus	VHRPHRGVIETVYLR	Alphaherpesviridae	HLREQSRKPPNPTPP	Alphaproteobacteria	TRDHTENMLRHFGAQ	Amaranthaceae	ASQLRERLVDLEEHK	Arachnid	GVCGDKNPLLHAIQS	Aspergillus	NDDFGLMHDTHHEGD	Betaherpesviridae	LRVLKTHENLLSIDS	Betaproteobacteria	AGHDFTVQAQRIDNS	Betulaceae	GSEIDRVEKMIVSVD	Clostridiales	IANSTVPPIAVRADI	Coronavirus	IDATSTGNHNYKYRY	Cupressaceae	TIDGRGADVHLGNGG	Dengue	ATLLSLTFVKTTFSL	Diabetes	YPNELLQEYNWELAD	Fabaceae	DPRCVYDPRGHTGTT	Gammaherpesviridae	ATVWTPPHAGPREQE	Gluten	YPQQRPKYLQPQQPI	Hepatitis B	FHISCITFGRQTVGE	Hepatitis C	IRSHVDLLVGAATMC	Influenza A H1N1	DARIDFESGRIKKEE	Influenza A H3N2	HLLQNRNGKWREQLG	Influenza B	TKYRPPAKLLKERGF	Insects	QDYLLTVLGPIAINV
				Adenovirus	GPTFKPYSGTAYNAL	Alphaherpesviridae	RLAGEPGRQRQKSFS	Alphaproteobacteria	SVRFTFNEKSDREFP	Amaranthaceae	GIQDTTQIHTHMCYS	Arachnid	GHAKGTIKEGKIHIK	Aspergillus	GHDTGSASAPASTST	Betaherpesviridae	QLVSGFVWYLNRVSV	Betaproteobacteria	AGALELSGQGVTVDR	Betulaceae	LDGDNLFPKVAPQAI	Clostridiales	LQVGQVELGGGPGAG	Coronavirus	FKNKDGFLYVYKGYQ	Cupressaceae	SNPTILSEGNSFAAP	Dengue	FETTMRGAKRMAILG	Diabetes	REIIGWPGGSGDGIF	Fabaceae	EEEGDITNPINLREG	Gammaherpesviridae	GGAGAGGGAGAGGAG	Gluten	MATTIATANMQVDPS	Hepatitis B	FGRQTVGEFLVSFGV	Hepatitis C	EHRPYCWHYPPKPCG	Influenza A H1N1	GAVTTESAFGLICAT	Influenza A H3N2	ADPLASLLEMCHSTQ	Influenza B	MAWAVPKNENNKTAT	Insects	DLFYVSDIKNYESRV
				Adenovirus	RVLKKTTPMKPCYGS	Alphaherpesviridae	DDAARAPASAADHAA	Alphaproteobacteria	NQVDQAQDMAASRVN	Amaranthaceae	EVLDPSISDWPVQEA	Arachnid	VQKLTIELKSTKDLL	Aspergillus	NNIKLYVRRVFITDD	Betaherpesviridae	TARDSPVLRKTKHAN	Betaproteobacteria	ALSAALGADWRALGH	Betulaceae	KAEIRRKTEAEGIPY	Clostridiales	CKALNPKEIEKLYTS	Coronavirus	KFDEDDSEPVLKGVK	Cupressaceae	YTQSDQDYYDVSLVD	Dengue	PEIEDEVFKKRNLTI	Diabetes	SCRGGNNYTLSFRLL	Fabaceae	HASARQQWELQGDRR	Gammaherpesviridae	GPVPPVPATQPQYFD	Gluten	PQQPFPQTQQSFPLQ	Hepatitis B	ATWVGNNLEDPASRD	Hepatitis C	LNTGFIAGLFYYHKF	Influenza A H1N1	WLTEKEGSYPKLKNS	Influenza A H3N2	VTTTNPLIRHENRMV	Influenza B	SSANGVTTHYVSQIG	Insects	SERLCETDAEYVQII
				Adenovirus	NDQSFNDYLSAANML	Alphaherpesviridae	SMRISSRPGACYSRP	Alphaproteobacteria	HERPVAQGSGFVISE	Amaranthaceae	ISGDRAAFYNCKFTG	Arachnid	DKASGPGPRGQFTQT	Aspergillus	VSADWTNTPAEGEYC	Betaherpesviridae	RASPSHSTSTVPYSP	Betaproteobacteria	LVSGRQAVQLGAASS	Betulaceae	ILDGDNLVPKVAPQA	Clostridiales	IDAKKFKAGDKIYAH	Coronavirus	VIPFKDGIYFAATEK	Cupressaceae	FFVNNLVFRGPCQPH	Dengue	KDKPTLDIKLLKTEV	Diabetes	GIVSSKIIKLFFRLQ	Fabaceae	DSYERDPYSPSQDPY	Gammaherpesviridae	NVQTTGEHDQDPGPG	Gluten	RLVLFVAVVVALVAL	Hepatitis B	GSPTTSTGPCRTCMT	Hepatitis C	CPLPPAKAPPIPPPR	Influenza A H1N1	AERVVVSIDRFLRVR	Influenza A H3N2	ATRRLVQLIVSGRDE	Influenza B	SPHVVKTATQGEVNV	Insects	PYVKQDEHDLESYHY
				Adenovirus	HRPHRGVIETVYLRT	Alphaherpesviridae	ARAAVAGRDATGRFT	Alphaproteobacteria	PGAQVEAAITERNFL	Amaranthaceae	YVKAIKEEISKVVKL	Arachnid	MTRFSLTVLAVLAAC	Aspergillus	STTATNTISGTSMAT	Betaherpesviridae	TADAMERGLIHSFLQ	Betaproteobacteria	PAYYTKNTNNNLTLV	Betulaceae	KDRVDEVDHTNFKYS	Clostridiales	LKEGDKVTVYQTKQF	Coronavirus	TGNNVFQTQAGCLIG	Cupressaceae	TRRVGCESPSTCANW	Dengue	MGQPLNKDEDHAHWT	Diabetes	EMFLLSCRGGNNYTL	Fabaceae	INASSELHLLGFGIN	Gammaherpesviridae	RGIGLAIPQCRLTPL	Gluten	QQIPIVQPSVLQQLN	Hepatitis B	PPLRDSHPQAMQWNS	Hepatitis C	TVYHGAGSRTLAGVK	Influenza A H1N1	SHSIQTGSQNHTGVC	Influenza A H3N2	SSDDFALIVNAPNHE	Influenza B	PKNENNKTATNSLTI	Insects	IDEVDADKSGRLEFD
				Adenovirus	SSNFMSMGALTDLGQ	Alphaherpesviridae	AYSRGRTRNNYGSTI	Alphaproteobacteria	DAATLYGNDTPDISG	Amaranthaceae	GDVSRPKAMTVFWSS	Arachnid	FSLTVLAVLAACFGS	Aspergillus	IKELATNGVVTNVKG	Betaherpesviridae	ETQEILATLSLCDRS	Betaproteobacteria	AGKLSATGRLDVDGK	Betulaceae	TLAQPGLTSPPREKV	Clostridiales	KQKPQDDGQAKPQAK	Coronavirus	VLAWNTRNIDATSTG	Cupressaceae	IDVTLGSTGITISNN	Dengue	DTRTQEPKEGTKKLM	Diabetes	QDIDFLIEEIERLGQ	Fabaceae	PRCVYDPRGHTGTTN	Gammaherpesviridae	MTAKADRPRATWIQE	Gluten	PVSLVSSLWSMIWPQ	Hepatitis B	CSCPTVQASKLCLGW	Hepatitis C	CPCGAQIAGHVKNGS	Influenza A H1N1	QTYVNISNTNFAAGQ	Influenza A H3N2	ASNENMDNMGSSTLE	Influenza B	TGITSSNSPHVVKTA	Insects	RLDDDMLQEIIAEVD
				Adenovirus	KTAVDSITQKKFLCD	Alphaherpesviridae	AAETVLEGSDGTRFV	Alphaproteobacteria	VNARTVDLGQGRVNV	Amaranthaceae	YIVPELGPEVKFAYS	Arachnid	SKKYNLFHEGELSAS	Aspergillus	TNGVVTNVKGSPNKL	Betaherpesviridae	LLVFAHSYALVTLIA	Betaproteobacteria	HITLVSSDSGLGVRQ	Betulaceae	HPTFALVRESTVSDP	Clostridiales	FLVNQMINEAKKQLL	Coronavirus	PAADMDDFSRQLQNS	Cupressaceae	ARGFYSGRLIPTCKN	Dengue	VFKEKVDTRTPRSMP	Diabetes	LALEVAQQKRGIVDQ	Fabaceae	RREEEEDEDEEEEGS	Gammaherpesviridae	DPPQPSKTQGQSRGQ	Gluten	DCQVMRQQCCQQLAQ	Hepatitis B	VLCLRPVGAESCGRP	Hepatitis C	THGIGWYLVAFCAAW	Influenza A H1N1	CMRTFFGWKEPTVVK	Influenza A H3N2	SVEGKSCINRCFYVE	Influenza B	ATMAWAVPKNENNKT	Insects	TLGTVDFYMNNGKNQ
				Adenovirus	PTNENGGQGILVKQP	Alphaherpesviridae	DDFHTDEDKLDTNSV	Alphaproteobacteria	VSVAEAAVVSRIEVR	Amaranthaceae	DVGLARLVPPTVANE	Arachnid	VYSYFGIDAATHEIK	Aspergillus	DKRLLYSQAKAESNS	Betaherpesviridae	IKRYVTEFPHYHRHD	Betaproteobacteria	TSLSVAPNALAWALM	Betulaceae	DEDGDGYISARELQM	Clostridiales	GSLQKRGIVEQCCTS	Coronavirus	VIRACNFELCDNPFF	Cupressaceae	CANWVWRSTRDAFSN	Dengue	TPSPPEVERAVLDDG	Diabetes	WRAKGTTGFEAHVDK	Fabaceae	IMENQSDRLQGRQQE	Gammaherpesviridae	YQAYSSWMYSYTDHQ	Gluten	QQSCQQLAQIPQQLQ	Hepatitis B	LDPAFKANSDNPDWD	Hepatitis C	ILLTSLLYPSLIFDI	Influenza A H1N1	SKKKSYINRTGTFEF	Influenza A H3N2	EQSGLPVGGNEKKAK	Influenza B	TNGNGFFATMAWAVP	Insects	SGFAGKKVQELKLGK
				Adenovirus	KKTTPMKPCYGSYAK	Alphaherpesviridae	SGVEALRRRCAWMRQ	Alphaproteobacteria	SAERARGRTVTAAVR	Amaranthaceae	GTTQSPISYRVYTLK	Arachnid	LTPRDSQKVTIKGDA	Aspergillus	DFELEETEEEKAERE	Betaherpesviridae	IPASDDVLFFVDGCE	Betaproteobacteria	AGSLDIKKGGAQVTV	Betulaceae	LMCDIDGQGEELAAS	Clostridiales	QNNTKTDIPEGTTFE	Coronavirus	QTVTKKSAAEASKKP	Cupressaceae	EVFKKFDANGDGKIS	Dengue	NEKEENMVKSLASAG	Diabetes	GLVRNLGVLFGLGFA	Fabaceae	SFNLDEGHALRIPSG	Gammaherpesviridae	AGAGGAGGAGAGGGA	Gluten	TTAVRVPVPQLQLQN	Hepatitis B	AQGISMYPSCCCTKP	Hepatitis C	IVMLLFAGVDGHTRV	Influenza A H1N1	PNHTVTKGVTAACSH	Influenza A H3N2	RNWFMLMPKQKVEGP	Influenza B	PYKIGTSGSCPNVTN	Insects	RHYRLNHKPFTYNIE
				Adenovirus	YFDIRGVLDRGPTFK	Alphaherpesviridae	GFNKRVFCAAVGRLA	Alphaproteobacteria	IVDHFVWAYCPSVAA	Amaranthaceae	AKALAGQKDEAFFSA	Arachnid	SAIKYAMELINKKKY	Aspergillus	VMVSHRSGETEDVTI	Betaherpesviridae	CQRNDGGFPLPPPLA	Betaproteobacteria	PLGSLFAILSSTTET	Betulaceae	NLVPKVAPQAISSVE	Clostridiales	DYSAQPLAGATLDDL	Coronavirus	VYKGYQPIDVVRDLP	Cupressaceae	VTKRIGCETTSACAN	Dengue	DGCWYGMEIRPLKEK	Diabetes	WLIQISVCISRVFIA	Fabaceae	ASSRDQSSYLQGFSR	Gammaherpesviridae	GATGETREESEDTES	Gluten	QQQLVPQLQQPLSQQ	Hepatitis B	GMLSVCPLLPRTSTT	Hepatitis C	RSACQRKKKVTFDRL	Influenza A H1N1	NIHPVTIGECPKYVK	Influenza A H3N2	GRTINEKLRLGYETF	Influenza B	VIPLTTTPTKSHFAN	Insects	MYPTNIDLFYVSDIK
				Adenovirus	TETLAKIKPKAGEEN	Alphaherpesviridae	HAPSPSNSDDSDSND	Alphaproteobacteria	VEKVRPAVVSVRVKK	Amaranthaceae	RPNVSQGLKQFQQEI	Arachnid	TRSGDEQQFRRMVKR	Aspergillus	ERQPRRVLHLLGQLW	Betaherpesviridae	SPDEIMAYAQKIFKI	Betaproteobacteria	EVRADNNFYGAASSY	Betulaceae	DMRKSILSQEEADSF	Clostridiales	MRESSRSFLVNQMIN	Coronavirus	SLPFGWLVIGVAFLA	Cupressaceae	KEAFNVENGNATPQL	Dengue	EKDSPVNIEAEPPFG	Diabetes	LHRNGVLIIQHLQKD	Fabaceae	QLQDLDMMLTCVEIK	Gammaherpesviridae	GSWFSAPQPAPENAY	Gluten	CMDVVLQQHNIAHGR	Hepatitis B	LSPTVWLSVIWMMWF	Hepatitis C	TTAGLVGLLTPGAKQ	Influenza A H1N1	NIGDQRTLYHTENAY	Influenza A H3N2	RPRVRDISSRISIYW	Influenza B	NSPHVVKTATQGEVN	Insects	CKIKCLKGGVHTACK
				Adenovirus	IQIGVEGQTPKYADK	Alphaherpesviridae	KGTSALLSSKVTNMV	Alphaproteobacteria	PTRDHTENMLRHFGA	Amaranthaceae	MTSRPMKGMLTGPVT	Arachnid	EIEALRKQYQIEIEQ	Aspergillus	PKSSIIKELKKKVEA	Betaherpesviridae	EPAMQRLLECRFQQE	Betaproteobacteria	PIRATVEVSSPPPVS	Betulaceae	SYFAYGGEDEDDNEE	Clostridiales	VADEQNRQGKPLSIY	Coronavirus	VVRFPNITNLCPFGE	Cupressaceae	QQWWAGQCKVVNGRT	Dengue	RYRGEDGCWYGMEIR	Diabetes	QFNQTVGTKMIWVAV	Fabaceae	ERGQRRWSTRSSENN	Gammaherpesviridae	NLTTMFLLMLLWTLV	Gluten	TSLQELGQGQQPGQW	Hepatitis B	MENITSGFLGPQLVL	Hepatitis C	LDPEARKVISSLTER	Influenza A H1N1	EQAVDICKAAMGLRI	Influenza A H3N2	GALASCMGLIYNRMG	Influenza B	WAVPKNENNKTATNS	Insects	VESTAPFCNNKGKII
				Adenovirus	LDMASTYFDIRGVLD	Alphaherpesviridae	WQEVDEMLRSEYGGS	Alphaproteobacteria	LPFRTVVLCTGDMGF	Amaranthaceae	QLLTARPPMALSYHV	Arachnid	KLEKDNAIDRAEIAE	Aspergillus	LKEFDGKKLVDITKD	Betaherpesviridae	KSPITIPFELSAACL	Betaproteobacteria	ITGETTTTEYSNARY	Betulaceae	PFRYVKDRVDEVDHT	Clostridiales	KLFIECRSELEKYYD	Coronavirus	DKKKKTDEAQPLPQR	Cupressaceae	PQDYYPQKWVCSCHN	Dengue	WKEGEEVQVLALEPG	Diabetes	MRLLPLLALLALWGP	Fabaceae	EGALMLPHFNSKAMV	Gammaherpesviridae	VAGLLTSAGDLPLDL	Gluten	FPQTQQSFPLQPQQP	Hepatitis B	LLWFHISCITFGRQT	Hepatitis C	TLVFDITKLLLAVFG	Influenza A H1N1	QKSTQNAINGITNKV	Influenza A H3N2	YEEFTMVGKRATAIL	Influenza B	GGFPNQTEDGGLPQS	Insects	TWFNTTLYGKTFDRR
				Adenovirus	DELPNYCFPLGGVIN	Alphaherpesviridae	DLTFVLPLGLFNPAM	Alphaproteobacteria	AGFGAGCSADTMRFT	Amaranthaceae	PSVVQAESGGVETIE	Arachnid	IGNGKIKDDGSHYSI	Aspergillus	ADVAHVEEDQIWYLD	Betaherpesviridae	SSRASSSHSTSTIPY	Betaproteobacteria	DSMTALGAIGVQAGG	Betulaceae	DIDGQGEELAASAIV	Clostridiales	GTGVKGAKIEVQIEK	Coronavirus	QYIKWPWYVWLGFIA	Cupressaceae	GSCRSGDCGGQLSCT	Dengue	VMLHNSEQGGRAYRH	Diabetes	LVAEAFEHTPGIQTA	Fabaceae	KEGALMLPHFNSKAM	Gammaherpesviridae	LCGSLHHIWQNLLQT	Gluten	QGIIQPQQPAQLEVI	Hepatitis B	FTPPHGGLLGWSPQA	Hepatitis C	SDNSTPPAVPQSYQV	Influenza A H1N1	VETPSSDNGTCYPGD	Influenza A H3N2	YHKCDNACIESIRNG	Influenza B	VKTATQGEVNVTGVI	Insects	YSEFNWENKTMGFGR
				Adenovirus	ALEMNLEEEDDDNED	Alphaherpesviridae	GRDAREAIDRMFARK	Alphaproteobacteria	PKKSMHATRNDLPSN	Amaranthaceae	DPEYQQTGQLGTKSD	Arachnid	NGDSGGPLVSNGHLV	Aspergillus	GQASTDYIYDTSAGA	Betaherpesviridae	SLDPARLKKSNSRSL	Betaproteobacteria	LEVYGKGADLIIANP	Betulaceae	GDLYDHESLVKAFKQ	Clostridiales	ITLKLDRCNNNNQYV	Coronavirus	YRVVVLSFELLNAPA	Cupressaceae	VDVTLSSTGVTISNN	Dengue	NQFCIKVLNPYMPTV	Diabetes	LLSCRGGNNYTLSFR	Fabaceae	SQSQSPSSPEKESPE	Gammaherpesviridae	SSLQKWARQQGSGGV	Gluten	VNVPLYSATTSVPFG	Hepatitis B	LSPTVWLSVIWMMWY	Hepatitis C	CGNTLTCYLKAAAAC	Influenza A H1N1	LKVPAQNAISTTFPY	Influenza A H3N2	LLRAFTEEGAIVGEI	Influenza B	KYRPPAKLLKERGFF	Insects	DKGVDVDHFIELIKK
				Adenovirus	INITKEGIQIGVEGQ	Alphaherpesviridae	TLAELYVREYMREQD	Alphaproteobacteria	KIGEERYGQLNAAPA	Amaranthaceae	SLLHTAVDLVNETKL	Arachnid	PEKEVTALELMLKSE	Aspergillus	GGDPSNPKGTIEWAG	Betaherpesviridae	ETFEGTILDKILNVE	Betaproteobacteria	VLSALPLAAVADVSL	Betulaceae	NAEQIKIEKEKAVGL	Clostridiales	EDIDVILKKSTILNL	Coronavirus	SGNCDVVIGIINNTV	Cupressaceae	VIGTGDDCIAIGTGS	Dengue	ICGIRSVTRLENLMW	Diabetes	LPLLALLALWGPDPA	Fabaceae	DITNPINLREGEPDL	Gammaherpesviridae	LSRSGQVEDTGARVT	Gluten	TIRAPFASIVAGIGG	Hepatitis B	LVIWMIWYWGPNLCS	Hepatitis C	VVSIAIRWEYVLLLF	Influenza A H1N1	KEPTVVKPHEKGINP	Influenza A H3N2	LCLVFSQKLPGNDNS	Influenza B	TGVIPLTTTPTKSHF	Insects	YISDGNVQVKFFDTG
				Adenovirus	WYETEINHAAGRVLK	Alphaherpesviridae	PAAPRRFRRHREDLP	Alphaproteobacteria	QAPAVNGKKSSPTNM	Amaranthaceae	RKNADGVGGYSFVHC	Arachnid	ELMRHYMHPMDSDLS	Aspergillus	DFQIVGDDLTVTNPG	Betaherpesviridae	SRAYADLKLNTLKLG	Betaproteobacteria	ARSDSDVKVSAHGAL	Betulaceae	HEINAEQIKIEKEKA	Clostridiales	AFPVVNEIKAGDKKV	Coronavirus	VFVFNGTSWFITQRN	Cupressaceae	NQCRYTVWAAGLPGG	Dengue	LTKTTAKEVALLRTY	Diabetes	SFLWSVFWLIQISVC	Fabaceae	LAAHASARQQWELQG	Gammaherpesviridae	GRERARGRSRERARG	Gluten	AITIGTANIQVDPSG	Hepatitis B	PGCPGQNSQSPTSNH	Hepatitis C	TGLYHVTNDCPNSSI	Influenza A H1N1	IADSQHKSHRQMVTT	Influenza A H3N2	NNGHSNDTVHDRTPY	Influenza B	TQGEVNVTGVIPLTT	Insects	TFMCHQYDLYFDEVT
				Adenovirus	GNDLRVDGASIKFDS	Alphaherpesviridae	SRAILAQYWKYLQTV	Alphaproteobacteria	DENGRWHVRGRGLGA	Amaranthaceae	VEYFGEQLSGFAFTV	Arachnid	IEVTKGEEYKITLKS	Aspergillus	PDGHDYKFDSKKPKE	Betaherpesviridae	FTSTNLDLPLSSFTS	Betaproteobacteria	HIFTRIGAAQTSLAD	Betulaceae	IKRFFPSEFGNDVDR	Clostridiales	ININIFMRESSRSFL	Coronavirus	STQITTDTGIENATF	Cupressaceae	AFKVENGNLAPQLTK	Dengue	DDGTMKIKDEERDDT	Diabetes	AFIPYSVHMLMKQSG	Fabaceae	RGHTGTTNQRSPPGE	Gammaherpesviridae	RRMRGSHSRVEHVPP	Gluten	YLQQQMNPCKNYLLQ	Hepatitis B	LMTLATWVGNNLDDP	Hepatitis C	WNQYTICRCESALQV	Influenza A H1N1	DQKSTQNAIDGITNK	Influenza A H3N2	RNLMSQSRTREILTK	Influenza B	CTEGEDQITVWGFHS	Insects	VQTLKAMPEYQDLIQ
				Adenovirus	LYANSAHALDMTFEV	Alphaherpesviridae	HAPDPIEDDSPVEKK	Alphaproteobacteria	DLFRTTDGRWLIPTA	Amaranthaceae	VIQIDEAALREGLPL	Arachnid	SFTFQKLVDKLRYLS	Aspergillus	DTDPWTVVFWNKIGP	Betaherpesviridae	PMLLIFGHLPRVLFK	Betaproteobacteria	FGNAVPRISYAHGFD	Betulaceae	ETDLSELESTVKSFT	Clostridiales	IGKSKYFQDPALLLM	Coronavirus	IANQFNKAISQIQES	Cupressaceae	ASKRFHIEKCVIGTG	Dengue	EGKVVLPENLEYTIV	Diabetes	KMIWVAVIGDWLNLI	Fabaceae	QDLDMMLTCVEIKEG	Gammaherpesviridae	GTGAGAGAGGAGAGG	Gluten	QQPGQLQQPAQGQQG	Hepatitis B	TTVVRRRGRSPRRRT	Hepatitis C	LVAFKVMSGEVPSTE	Influenza A H1N1	IVETPNSENGICYPG	Influenza A H3N2	KCYQFALGQGTTLNN	Influenza B	PSAKVSILHEVRPVT	Insects	IELIHQIFNIVRDTR
				Adenovirus	IPESYKDRMYSFFRN	Alphaherpesviridae	ALSGSLEAPAETFAR	Alphaproteobacteria	DAYTVVLDDGTELDA	Amaranthaceae	DAVKHVKVGNTKRVI	Arachnid	DFSGRCPTEYRKIRS	Aspergillus	KRNLERRDTTSGEPP	Betaherpesviridae	CRVLCCYVLEETSVM	Betaproteobacteria	GRRNAQVADAGLAGP	Betulaceae	IKASKEMGETLLRAV	Clostridiales	GAKIDVTKFNSGQGQ	Coronavirus	ILLNKHIDAYKTFPP	Cupressaceae	YTKKEAFNVENGNAT	Dengue	SNHGVTATITPRSPS	Diabetes	KLCALLYGDAEKPAE	Fabaceae	NQSDRLQGRQQEQQF	Gammaherpesviridae	TIGNFKPYYPWNAPP	Gluten	QPFPPQQPYPQPQPF	Hepatitis B	SGTVNPVQNTASSIS	Hepatitis C	PLLYRLGPIQNEICL	Influenza A H1N1	IPLVLLYTFTAANAD	Influenza A H3N2	QIQTRRSFELKKLWD	Influenza B	PLTTTPTKSHFANLK	Insects	NGEEMPARPSNMYPT
				Adenovirus	GINITKEGIQIGVEG	Alphaherpesviridae	DEAVRTIPSPPPERD	Alphaproteobacteria	ENGVVIYAGDGLKEF	Amaranthaceae	SCSLLHTAVDLVNET	Arachnid	AHDKNFDVIPIGHTF	Aspergillus	GTYAYVVDSGINVNH	Betaherpesviridae	MNDILRLSTVPAVKQ	Betaproteobacteria	GKLVADHATLANVGD	Betulaceae	LQMVLGKLGFSEGSE	Clostridiales	KTGRGIDRIYEGSII	Coronavirus	HLLLVAAGMEAQFLY	Cupressaceae	SLGSDVGEAEVKAMM	Dengue	AQRRGRIGRNQNKEG	Diabetes	THQDIDFLIEEIERL	Fabaceae	PREDWRRPSHQQPRK	Gammaherpesviridae	GGGAGGAGGAGAGGA	Gluten	QQQLQQQQQQQQQQQ	Hepatitis B	RRRDRGRSPRRRTPS	Hepatitis C	DQRPYCWHYPPKPCG	Influenza A H1N1	ESAFGLICATCEQIA	Influenza A H3N2	GGTSSIYIEVLHLTQ	Influenza B	DQITVWGFHSDSETQ	Insects	ADYLANDAEVKAAVE
				Adenovirus	EAAAVNGDNLTPKVV	Alphaherpesviridae	VRGAFEDRSYPAVFY	Alphaproteobacteria	IQPVTKDIAASLGLA	Amaranthaceae	TIEVRQDGSGKFKTI	Arachnid	YRAKYMSSHFPILNH	Aspergillus	SVLAAPSPLDARATW	Betaherpesviridae	SLTLPNVTFVISPSY	Betaproteobacteria	LPLVTHAQGLVPQGQ	Betulaceae	PQEITGIMKDFEEPG	Clostridiales	NYVPTVTGMLLIGKE	Coronavirus	EKSGNFKHLREFVFK	Cupressaceae	WAQNRMKLADCAVGF	Dengue	PPGSVEAFPQSNAVI	Diabetes	SVPIAKKWCANPDWI	Fabaceae	ELHLLGFGINAENNH	Gammaherpesviridae	SQYPSASSSGNTPTP	Gluten	AIHSVVHSIIMQQQQ	Hepatitis B	MENITSGFLGPLLAL	Hepatitis C	AARLIVYPDLGVRVC	Influenza A H1N1	YDWTLNRNQPAATAL	Influenza A H3N2	HRILDGKNCTLIDAL	Influenza B	KTATQGEVNVTGVIP	Insects	PYHKNGLAPSALEHH
				Adenovirus	PESYKDRMYSFFRNF	Alphaherpesviridae	RRRARAAVAGRDATG	Alphaproteobacteria	INAPKRKFVYVAFGD	Amaranthaceae	ETIEVRQDGSGKFKT	Arachnid	QIENELDQVQEQLSA	Aspergillus	YGNSALTLHLEAGET	Betaherpesviridae	LGVHINRFYAGKNQV	Betaproteobacteria	DGGSGGLNVGISSTT	Betulaceae	LNTLRLRRIFDLFDK	Clostridiales	VVEGQTKITGTGVKG	Coronavirus	KTDEAQPLPQRQKKQ	Cupressaceae	YFVSSGKYEGGNIYT	Dengue	IPTAIQQVRSLIGNE	Diabetes	GSGDGIFSPGGAISN	Fabaceae	EDWRRPSHQQPRKIR	Gammaherpesviridae	VVQEQVSAGDWENVL	Gluten	SGQVPWPQQQPFPQP	Hepatitis B	HGGILGWSPQAQGIL	Hepatitis C	CGYLRCRASGVLPTS	Influenza A H1N1	NAPMDECDAKCQTPQ	Influenza A H3N2	TKKQLRENAEDMGNG	Influenza B	SGSCPNVTNGNGFFA	Insects	QDFLALIPVDQIIAI
				Adenovirus	LESQVEMQFFSTTEA	Alphaherpesviridae	SSSSWGSSSEDEDDE	Alphaproteobacteria	DFERAAKLAGARFTV	Amaranthaceae	YGIDPKNRPTITFAG	Arachnid	NQIIKLKQGSEDGAF	Aspergillus	WSKCNPLEKTCPPNK	Betaherpesviridae	LFVTLNQSWSKLEKV	Betaproteobacteria	TGQVVAGHDIHIINS	Betulaceae	VFDEDGDGYISAREL	Clostridiales	NRTSAVVNIFAHKLL	Coronavirus	LYALIYFLQCINACR	Cupressaceae	YPQKWVCSCHNKIYN	Dengue	VSRGSAKLRWFVERN	Diabetes	LEVAQQKRGIVDQCC	Fabaceae	CESRCTKLEYDPRCV	Gammaherpesviridae	GGGAGGAGGAGAGGG	Gluten	QWQQPGQGQPGYYPT	Hepatitis B	SAAVPTDHGAHLSLR	Hepatitis C	PLRDWAHAGLRDLAV	Influenza A H1N1	SHYNRRFTPEIAKRP	Influenza A H3N2	RVHEGYEEFTMVGKR	Influenza B	SKVIKGSLPLIGEAD	Insects	REILRELDEQLTSDE
				Adenovirus	LRNDTNDQSFNDYLS	Alphaherpesviridae	VPERSPIDIRAHGDV	Alphaproteobacteria	NMASAGGAIATPPSV	Amaranthaceae	IKVLRPNVSQGLKQF	Arachnid	VLLDSKLVLPTITGL	Aspergillus	GGYSCTWGEFDFDSK	Betaherpesviridae	AYAQKIFKILDEERD	Betaproteobacteria	INSAKLENTGRVDAR	Betulaceae	QESPIPINVILAINH	Clostridiales	RESSRSFLVNQMINE	Coronavirus	ITPGTNASSEVAVLY	Cupressaceae	QLTKNAGVLTCSLSK	Dengue	SLIGNEEYTDYMPSM	Diabetes	FLFLFAVGFYLLLRV	Fabaceae	DRLQGRQQEQQFKRE	Gammaherpesviridae	NVSPIHEPESHNSPE	Gluten	NMQVDPSSQVQWPQQ	Hepatitis B	WGPSLYNILSPFIPL	Hepatitis C	SATLGAGILVLFGFF	Influenza A H1N1	VRKTRFLPVAGGTSS	Influenza A H3N2	MACHSAAFEDLRLLS	Influenza B	QGEVNVTGVIPLTTT	Insects	GNFPSMVLLKNGTYE
				Adenovirus	AGNGDNLTPKVVLYS	Alphaherpesviridae	HVEALAQLVDDFTLP	Alphaproteobacteria	IQRIEIRGNDKTRDY	Amaranthaceae	YFGEQLSGFAFTVNG	Arachnid	SKEKNSAVEYRAKYM	Aspergillus	DAQNRQTLAKLLRYQ	Betaherpesviridae	NDRDVLRGGKGNSKD	Betaproteobacteria	NGKPQTYTINRREDL	Betulaceae	LGVTLLHGDLYDHES	Clostridiales	PEAKKPDVKKPEKKA	Coronavirus	NVTQAFGRRGPEQTQ	Cupressaceae	VALLVLSFVIGSCFS	Dengue	DIISRKDQRGSGQLG	Diabetes	QTVGTKMIWVAVIGD	Fabaceae	QEWGTPGSHVREETS	Gammaherpesviridae	GAGPPSPGGDPDGDD	Gluten	ILQQQLIPCRDVVLQ	Hepatitis B	GANSNNPDWDFNPVK	Hepatitis C	QVVSTATQSFLATCI	Influenza A H1N1	DKGKEVLVLWGIHHP	Influenza A H3N2	LTSESQLTITKEKKE	Influenza B	ICTGITSSNSPHVVK	Insects	AAPGCPNALKGKTVL
				Adenovirus	SGINITKEGIQIGND	Alphaherpesviridae	PALPRSPRLLSSAAA	Alphaproteobacteria	TRDYVIRREFDLNEG	Amaranthaceae	FTGFQDTVCDDKGNH	Arachnid	MHAHLKVKGNNYGYD	Aspergillus	AVTARIKELATNGVV	Betaherpesviridae	KLGRESEEANVERIL	Betaproteobacteria	RDFVWYVDTVIDGQK	Betulaceae	PGLTSPPREKVVIFG	Clostridiales	DLDPNQRLRLRRIIQ	Coronavirus	LIYFLQCINACRIIM	Cupressaceae	PIDSCWRGDSNWAQN	Dengue	SAGSGEVDSFSLGLL	Diabetes	LTVVAFIPYSVHMLM	Fabaceae	ENQSDRLQGRQQEQQ	Gammaherpesviridae	SRVMDMISDMSQQLS	Gluten	LQQLCCQQLLQIPEQ	Hepatitis B	SWLSLLVQFVQWCVG	Hepatitis C	THHDSPDADLIEANL	Influenza A H1N1	NGVTAACSHEGKSSF	Influenza A H3N2	ISTICFFMQIAILIT	Influenza B	VSILHEVRPVTSGCF	Insects	LTEADVKNTFKEILT
				Adenovirus	ETPSLGSGYDPYYTY	Alphaherpesviridae	MDRIFARRYNATHIK	Alphaproteobacteria	AGGAIATPPSVGGAY	Amaranthaceae	YGAGIGPGVYDIHSP	Arachnid	KKHDYQNEFDFLLME	Aspergillus	LFETKKTKNNIKLYV	Betaherpesviridae	TERREIFIVETGLCS	Betaproteobacteria	AEAGRFKVLTVNTLA	Betulaceae	ALVFGIYEEPVTPGQ	Clostridiales	EKSEKNKTNKNNKKA	Coronavirus	LSTDLIKNQCVNFNF	Cupressaceae	KGGAFYTVTSSDDDP	Dengue	LISYGGGWRFQGSWN	Diabetes	REVEDPQVAQLELGG	Fabaceae	VSPLMLLLGILVLAS	Gammaherpesviridae	DDNGPHDPLPHSPSD	Gluten	NVYVPPYCSTIRAPF	Hepatitis B	PCRTCTIPAQGTSMF	Hepatitis C	QYLLTRAEAHLQVWV	Influenza A H1N1	YWTLLEPEDTIIFEA	Influenza A H3N2	RQVIVERGNRSGYSG	Influenza B	KCTGNIPSAKVSILH	Insects	LQTNGLNAIEFLNNI
				Adenovirus	DDNEDEVDEQAEQQK	Alphaherpesviridae	LKHTTCFQDVVVDVD	Alphaproteobacteria	DVPLGKDESDNVELR	Amaranthaceae	SSHKAVDEYKEAKAL	Arachnid	EANALAGGKRVIAKL	Aspergillus	GNCALEGWGGHWRGA	Betaherpesviridae	TLNSFHNRPDADIEQ	Betaproteobacteria	ANGGASGQVKVTKVT	Betulaceae	DIGTYTIRAVDDPRT	Clostridiales	KTNKNNKKASNKKKL	Coronavirus	QPTVTLLPAADMDDF	Cupressaceae	VGFGSSAMGGKGGAF	Dengue	EGTDAPCKIPFSTQD	Diabetes	DSENPGTARAWCQVA	Fabaceae	NQRSPPGERTRGRQP	Gammaherpesviridae	VLTPDQRVSFMEFLG	Gluten	HQQQQQQQQQQPLSQ	Hepatitis B	TTVCLGQNSQSPTSN	Hepatitis C	FTEAMTRYSAPPGDP	Influenza A H1N1	NGLIANESGRLIDFL	Influenza A H3N2	GTNNDQISLYAQASG	Influenza B	AVPKNENNKTATNSL	Insects	GFSIYWNIPTHFCHN
				Adenovirus	PFNHHRNAGLRYRSM	Alphaherpesviridae	ANRWGLGAALRPVFL	Alphaproteobacteria	KQYGSNVRTSVTIVS	Amaranthaceae	MCYSNFNDIIHSIID	Arachnid	GDAASWKSKYEAELQ	Aspergillus	HAKAHILRWGNESEI	Betaherpesviridae	TSINKLIYLGKLFLA	Betaproteobacteria	GSLSSPSAITVSSQG	Betulaceae	SEFGNDVDRVHAVEP	Clostridiales	IISLAIAGITTLGGA	Coronavirus	ATVLQLPQGTTLPKG	Cupressaceae	LVFRGPCQPHLSFKV	Dengue	YSQVNPLTLTAAVLL	Diabetes	VAVIGDWLNLIFKWI	Fabaceae	RQQEQQFKRELRNLP	Gammaherpesviridae	AYGIDLLRTEGEHVE	Gluten	PSGQVPWPQQQPFPQ	Hepatitis B	EDPASRDLVVSYVNT	Hepatitis C	AYDTRCFDSTVTEND	Influenza A H1N1	GCFEFYHKCDNECME	Influenza A H3N2	KSTQAAINQINGKLN	Influenza B	SANGVTTHYVSQIGG	Insects	ADGIIIWGVSYELTD
				Adenovirus	PYSGINITKEGIQIG	Alphaherpesviridae	EDQGPLIEGQLGENN	Alphaproteobacteria	MAAGIRSAERARGRT	Amaranthaceae	PGVYDIHSPRIPPTE	Arachnid	ADQVDVKDCGKFVCV	Aspergillus	KVEKVVVSHKLVGSP	Betaherpesviridae	NVFLIKDLRGKDGFR	Betaproteobacteria	IGACTSPYDGKYWSM	Betulaceae	GLETDLSELESTVKS	Clostridiales	NAIPYLGNSYSLLDK	Coronavirus	DPLKPTKRSFIEDLL	Cupressaceae	NKCKGCQPCKPKLII	Dengue	YSQVNPLTLTAAVLM	Diabetes	KMREIIGWPGGSGDG	Fabaceae	ERDPYSPSQDPYSPS	Gammaherpesviridae	SETSSDEDTGRQGSD	Gluten	SIVHSIIMQQEQQEQ	Hepatitis B	WLSVIWMMWYWGPSL	Hepatitis C	CTMLVNGDDLVVICE	Influenza A H1N1	YAADQKSTQNAINGI	Influenza A H3N2	YRNWSKPQCDITGFA			Insects	MPEYQDLIQRLKDKG
				Adenovirus	DVRIIENHGTEDELP	Alphaherpesviridae	VEFLGLLAGACDRRL	Alphaproteobacteria	RRLEVLDFFQTVNIS	Amaranthaceae	QKGLEPSVVQAESGG	Arachnid	KRAADLGAEDVEGVI	Aspergillus	IDGQPAGRITFKLFD	Betaherpesviridae	SILLHGQQAICEVIL	Betaproteobacteria	RVAISAHGALDVGKV	Betulaceae	RSESLNTLRLRRIFD	Clostridiales	TPEKTPDVKKPETKT	Coronavirus	GNCDVVIGIINNTVY	Cupressaceae	NPILINQFYCTSASA	Dengue	PLLALGCYSQVNPLT	Diabetes	SQPPRAAARKAACAC	Fabaceae	NPCAQRCLQSCQQEP	Gammaherpesviridae	QLPGVFSDGRVACAP	Gluten	PVLPQQSPFSQQQQL	Hepatitis B	IIFLFILLLCLIFLL	Hepatitis C	RGRRGIYRFVTPGER	Influenza A H1N1	AGKDPKKTGGPIYKR	Influenza A H3N2	ENMDNMGSSTLELRS			Insects	SLTISNLTTSQQDIV
				Adenovirus	YPIPANATNVPISIP	Alphaherpesviridae	TVDHFVNAIEERGFP	Alphaproteobacteria	AIQGNATPAPLDYRL	Amaranthaceae	LVDLEEHKRRIAEQK	Arachnid	LFALIAIGTSVAIGE	Aspergillus	VSLGLNIDEEAETTE	Betaherpesviridae	RNLVAVLRLVTRISA	Betaproteobacteria	WGNRESFIGLAGEFG	Betulaceae	FALVRESTVSDPVKG	Clostridiales	ALLDKIINAIPYLGN	Coronavirus	TDLIKNQCVNFNFNG	Cupressaceae	DSSDGLVDVTLASTG	Dengue	DIANCLRKSGKKVIQ	Diabetes	KGTTGFEAHVDKCLE	Fabaceae	ENNEGVIVKVSKEHV	Gammaherpesviridae	GQQLADIGVPQPAPV	Gluten	GQGQPGYYPTSSQQS	Hepatitis B	SNNPDWDFNPVKDDW	Hepatitis C	EILLGPADSLEGQGW	Influenza A H1N1	AMEVANQTRQMVHAM	Influenza A H3N2	GTLEFTNEGFNWTGV			Insects	LDRGPKCPFNSDTVS
				Adenovirus	EAATALEINLEEEDD	Alphaherpesviridae	SSSSSSSSWGSSSED	Alphaproteobacteria	DQLKAANGLTSGAIR	Amaranthaceae	HRRATTVSARLDAQQ	Arachnid	FRSDASTHQWPDDLR	Aspergillus	GAPWGLGSISHKGQA	Betaherpesviridae	WCQSLRFSEPRVLIE	Betaproteobacteria	DLGAVQARGALALDG	Betulaceae	RVDFFEFKDMMRSVL	Clostridiales	EVKNPGKTTNPSNNK	Coronavirus	LTPAWRIYSTGNNVF	Cupressaceae	WDQNRMKLADCVVGF	Dengue	LLRNDVPMAGPLVAG	Diabetes	WLNLIFKWILFGHRP	Fabaceae	LNRHDNQNLRVAKIS	Gammaherpesviridae	YYTEQKAMENVHGET	Gluten	PPECSIIKAPFSSVV	Hepatitis B	VNTNMGLKVRQLLWF	Hepatitis C	MMNWSPTTALVVSQF	Influenza A H1N1	VPRYAFAMNRGSESG	Influenza A H3N2	EEQAVDICKAAMGLR			Insects	RLYDKEGNGYITTAV
				Adenovirus	KYSPSNVKISDNPNT	Alphaherpesviridae	GDEKTRNPTPAVTPQ	Alphaproteobacteria	PPYNSRMSRVAKIEK	Amaranthaceae	ESTLSGLNVLVETYF	Arachnid	LESRIRDVEIEVEEE	Aspergillus	PATETATATETSTAT	Betaherpesviridae	AMRQLDRALMGLFVD	Betaproteobacteria	AVEAYGEATRRVHDQ	Betulaceae	GGITIKKTGQALVFG	Clostridiales	HIPKPIIYLWAAFEC	Coronavirus	LGFIAGLIAIVMVTI	Cupressaceae	GLVDVTLASTGVTIS	Dengue	TTLSRTSKKRSWPLN	Diabetes	LKYAIKTGIVSSKII	Fabaceae	KLEYDPRCVYDPRGH	Gammaherpesviridae	SDTPLIPLTIFVGEN	Gluten	QPYPQQQPFPSQQPY	Hepatitis B	SLDSWWTSLSFLGGT	Hepatitis C	VMSGEAPSAEDLVNL	Influenza A H1N1	QIASNENVETMDSNT	Influenza A H3N2	AMITYITKNQPEWFR			Insects	AVIYMAECIKHECCL
				Adenovirus	FSDKNEIRVGNNFAM	Alphaherpesviridae	GYFMLLIRAKLDSYS	Alphaproteobacteria	RLRDVISTKRSNPLS	Amaranthaceae	MALSYHVEEAIDAGN	Arachnid	RKMLEHRSITDEERM	Aspergillus	GKSIYGDRFPDENFQ	Betaherpesviridae	TNGVDLLQDKTSIGS	Betaproteobacteria	VVSAGKLASGGGAVN	Betulaceae	GYISARELQMVLGKL	Clostridiales	KEGAKVISGKGEPGA	Coronavirus	DSFVVKGDDVRQIAP	Cupressaceae	TKNAGVLTCSLSKRC	Dengue	HLTSRDGEPRMIVGK	Diabetes	FLFAVGFYLLLRVLN	Fabaceae	NEGVIVKVSKEHVEE	Gammaherpesviridae	SCIGCKGAHGGTGSG	Gluten	PEQSRYEAIRAIIYS	Hepatitis B	CTTPAQGTSMYPSCC	Hepatitis C	RPDYNPPLLDRWKSP	Influenza A H1N1	IGQVSRPMFLYVRTN	Influenza A H3N2	QGTERLTITYSSSMM			Insects	FTFYVIVTPYVKQDE
				Adenovirus	GDNRVLDMASTYFDI	Alphaherpesviridae	RLCRGANVRYRVRTR	Alphaproteobacteria	GYLAAAGETANLLRK	Amaranthaceae	AVDEYKEAKALGVDT	Arachnid	SHFCGGTILDEYWIL	Aspergillus	TSSSSSASGSGATTT	Betaherpesviridae	KYKWTDIANTLQNIY	Betaproteobacteria	SVEAGNVLDIGGADI	Betulaceae	IRRKTEAEGIPYTYV	Clostridiales	RRRNKLDGSPEVIPM	Coronavirus	GFYTTTGIGYQPYRV	Cupressaceae	VFLCAIVSCFSDNPI	Dengue	RLKMDKLELKGMSYA	Diabetes	RGGNNYTLSFRLLCA	Fabaceae	KQAKDLAFPGSGEQV	Gammaherpesviridae	SRSGQVEDTGARVTG	Gluten	ILALLAIVATTARIA	Hepatitis B	VSGPFGPLSSPSSSA	Hepatitis C	TYNWGENESDVFLLE	Influenza A H1N1	FYIQMCTELKLSDYD	Influenza A H3N2	PHRILDGKNCTLIDA			Insects	TWNKKMIELEASKRF
				Adenovirus	PMKPCYGSYAKPTNE	Alphaherpesviridae	NTLSLVRFLELGLSV	Alphaproteobacteria	VVIYAGDGLKEFGQT	Amaranthaceae	SSLAQSMTSRPMKGM	Arachnid	DLRSLRTATPIRMQG	Aspergillus	TLVSREAPAVGVISD	Betaherpesviridae	RIDFADILPSVCHPI	Betaproteobacteria	AGTVGKALGLKVGVA	Betulaceae	VEKFKGLGVTLLHGD	Clostridiales	TFRDLSDKFNAYLAN	Coronavirus	SITTEVMPVSMAKTS	Cupressaceae	KNEGTNIYNNNEAFK	Dengue	GMLVRNPLSRNSTHE	Diabetes	LWSVPIAKKWCANPD	Fabaceae	SSELHLLGFGINAEN	Gammaherpesviridae	SSHLQSATQPTTPRP	Gluten	QQVNPCKNFLLQQCK	Hepatitis B	DHQLDPAFRANTANP	Hepatitis C	FTEAMTRYSAPPGDA	Influenza A H1N1	FYIQMCTELKLSDYE	Influenza A H3N2	LVGIDPFKLLQNSQI			Insects	CDALSMSENDKMSWL
				Adenovirus	QVGILHQHNNSGFVG	Alphaherpesviridae	LTALGEGGVDWKRRR	Alphaproteobacteria	ERAVQIGGTAYGTTQ	Amaranthaceae	HGEPERNDMVEYFGE	Arachnid	RAKRQAEQLHEEAVV	Aspergillus	AHISDLAGTKKPYVL	Betaherpesviridae	PVPFHRFYSNPTICA	Betaproteobacteria	GKLPKPVTVKLTDEN	Betulaceae	MVVERLGDYLIDQGL	Clostridiales	KKANSLNKKLRYGLR	Coronavirus	VRDPKTSEILDISPC	Cupressaceae	LVFLCAIVSCYSDNP	Dengue	TVWNRVWIEENPWME	Diabetes	GFFYTPMSRREVEDP	Fabaceae	RHDNQNLRVAKISMP	Gammaherpesviridae	TFSATVWTPPHAGPR	Gluten	EAIRSLVLQTLPTMC	Hepatitis B	GKFLWEWALARFSWL	Hepatitis C	KTLTCPTDCFRKHPE	Influenza A H1N1	MVTQRTIGKKKHKLD	Influenza A H3N2	AAGAAVKGIGTMVME			Insects	DILKEHNDFRQKIAR
				Adenovirus	TTPMKPCYGSYAKPT	Alphaherpesviridae	IRKTKRLAGEPGRQR	Alphaproteobacteria	MSRARISNYRKGVAA	Amaranthaceae	KVGNTKRVIITIGPG	Arachnid	SKIYRHNLYSSSPID	Aspergillus	IGPDGGLTGWYGNSA	Betaherpesviridae	TRILQTLYNLYESRQ	Betaproteobacteria	QDHILPVAEGTLRVK	Betulaceae	YVKDRVDEVDHTNFK	Clostridiales	AVQKKDDKVLETTNI	Coronavirus	LDISPCAFGGVSVIT	Cupressaceae	TPQLTKNAGVLTCSL	Dengue	EASISNITTATRCPT	Diabetes	GIQTASLGTYLKTNL	Fabaceae	DQEEENQGGKGPLLS	Gammaherpesviridae	ERESNEEPPPPYEDP	Gluten	QPYPSQQPYPSQQPF	Hepatitis B	WAFGKFLWEWALARF	Hepatitis C	KLLLAIFGPLWILQA	Influenza A H1N1	ATEIRASVGRMIGGI	Influenza A H3N2	EESDEALKMTMVSTP			Insects	FLALYNAIRSPEFQS
				Adenovirus	KPKAGEENKWEKDAT	Alphaherpesviridae	DEARKHTYNLTIAWY	Alphaproteobacteria	TLNPKAKWSDGQPVT	Amaranthaceae	KLVVSTSCSLLHTAV	Arachnid	SYTFNDYTETEEYEF	Aspergillus	DLAGVDGIGGKVVPG	Betaherpesviridae	GLGLNLKTLLVDLFY	Betaproteobacteria	PVGSAGFNFNTEHDN	Betulaceae	EGFPFRYVKDRVDEV	Clostridiales	QGKPLSIYALMILSV	Coronavirus	APNYTQHTSSMRGVY	Cupressaceae	DSTEAFATTWNAACK	Dengue	TYQNKVVKVQRPTPK	Diabetes	RMMEYGTTMVSYQPL	Fabaceae	CGLRAPQRCDLDVES	Gammaherpesviridae	KQFLEATADRILGDI	Gluten	QQLPQFEEIRNLALQ	Hepatitis B	SITSGFLGPLLVLQA	Hepatitis C	PVCQDHLDLWESVFT	Influenza A H1N1	EEMATKADYTLDEES	Influenza A H3N2	QYECNSPPNNQVMLC			Insects	NFLQTNGLNAIEFLN
				Adenovirus	ALTDLGQNLLYANSA	Alphaherpesviridae	TTAAIKQRLLQSFLK	Alphaproteobacteria	ADTDKVQNFNFGVST	Amaranthaceae	RPPMALSYHVEEAID	Arachnid	NQSLDLAEQELVDCA	Aspergillus	KDQSKVDEFLNKLDG	Betaherpesviridae	NFIPEVLSRANAKYI	Betaproteobacteria	ASHEQSSETEKSYRN	Betulaceae	DGDKLLPKVAPEAVS	Clostridiales	LINSYNAQLEADVAR	Coronavirus	ASLPFGWLVIGVAFL	Cupressaceae	ASAVLLVPANKKFFV	Dengue	VFPVSIPITAAAWYL	Diabetes	VAFIPYSVHMLMKQS	Fabaceae	PGERTRGRQPGDYDD	Gammaherpesviridae	DFVRFMGVMSSCNNP	Gluten	PLVQQQQFPGQQQQF	Hepatitis B	FPSCCCTKPSDGNCT	Hepatitis C	LGPLYLIQAAITTTP	Influenza A H1N1	KRYTKTTYWWDGLQS	Influenza A H3N2	SVMGMIGVLPDMTPS			Insects	KKVQELKLGKYSEII
				Adenovirus	DRLLTPNEFEIKRSV	Alphaherpesviridae	AGLVAPRMSFLSAGQ	Alphaproteobacteria	TISVVYSVDQGPRAY	Amaranthaceae	NWSFVRNDQPRHETC	Arachnid	IKDLDAFRHYDGRTI	Aspergillus	NSMLLLTALAAGSSV	Betaherpesviridae	GRGGRMLGASVDRTY	Betaproteobacteria	AFYPKEQTVLAAGAG	Betulaceae	IKKISFPEGFPFKYV	Clostridiales	NKKNKLNKIIEEKKA	Coronavirus	FNATKFPSVYAWERK	Cupressaceae	EEADADGDGYVSLQE	Dengue	SRRDQRGSGQVVTYG	Diabetes	YSVHMLMKQSGKKSQ	Fabaceae	GEQVEKLIKNQKESH	Gammaherpesviridae	ERESNEEPPPPYEDL	Gluten	PYPSQQPYPSQQPFP	Hepatitis B	QAQGILQTLPANPPP	Hepatitis C	RHRTVQTCNCSLYPG	Influenza A H1N1	APNYAGIQAGVDRFY	Influenza A H3N2	RMKLRTQIPAEMLAS			Insects	KTFDRRGEQFYYTYH
				Adenovirus	GLRYRSMLLGNGRYV	Alphaherpesviridae	PLSRVDLGDCIGKDA	Alphaproteobacteria	KKAPGDMKHVPDIKY	Amaranthaceae	YQQTGQLGTKSDIYS	Arachnid	VELDDFLGGYPVQHR	Aspergillus	PSAVKSASEKLVSTI	Betaherpesviridae	QTLLRKSPPQFIVLT	Betaproteobacteria	TVQRSAIVDGGLHIG	Betulaceae	HGHASTPRKRSLSNS	Clostridiales	PPIAVRADIITEEDK	Coronavirus	DRLNQLESKVSGKGQ	Cupressaceae	GPSPKEFELQQQPTT	Dengue	CFDGIKNNQILEENV	Diabetes	GTYLKTNLFLFLFAV	Fabaceae	NTPGQFEDFFPASSR	Gammaherpesviridae	LVAEGGVGWRHWLLT	Gluten	QPFRPQQSYPQPQPQ	Hepatitis B	SLDSWWTSLSFLGGN	Hepatitis C	DLVVICESAGTQEDE	Influenza A H1N1	TYDYPKYSEESKLNR	Influenza A H3N2	RVDINPGHADLSAKE			Insects	VLPYWWYTYQDKESI
				Adenovirus	DSYDPDVRIIENHGT	Alphaherpesviridae	LRYDDFHTDEDKLDT	Alphaproteobacteria	LYGNDTPDISGDDKK	Amaranthaceae	RVIITIGPGEYREKV	Arachnid	LQAFDEVSRTCIDHT	Aspergillus	AAGSSVARLHGHERR	Betaherpesviridae	AFMILKQVISQCISY	Betaproteobacteria	SAGISADFDSSHSRS	Betulaceae	EQVKASKEMGETLLR	Clostridiales	DNICVLNGRYFEKKV	Coronavirus	GRNGARPKQRRPQGL	Cupressaceae	LLGHSDIYSDDKSMK	Dengue	STSLSVSLVLVGVVT	Diabetes	VIGGMLVAEAFEHTP	Fabaceae	SATHAKSSPYQKKTE	Gammaherpesviridae	RGRGEKRPRSPSSQS	Gluten	DCKVMRQQCCQQLAR	Hepatitis B	FGATVELLSFLPSDF	Hepatitis C	QGWGTLTDANITGPS	Influenza A H1N1	QNEQGSGYAADRKST	Influenza A H3N2	NWLHKLEYKYPALNV			Insects	VGGACVCPNLQKYEK
				Adenovirus	SMGALTDLGQNLLYA	Alphaherpesviridae	LYSTCLYHPNAPQCL	Alphaproteobacteria	MLNSVRRGDTVVTGG	Amaranthaceae	NDMVEYFGEQLSGFA	Arachnid	KKIQQIENELDQVQE	Aspergillus	YTGKIKIAMDVASSE	Betaherpesviridae	AGLGQRVNNLLSQFT	Betaproteobacteria	KADTVKVATSMRYDD	Betulaceae	SGGITIKKTGQALVF	Clostridiales	KEAAKHGDEFIIKQQ	Coronavirus	SFGGVSVITPGTNAS	Cupressaceae	SLSDCSDGLIDVTLS	Dengue	RASFIEVKTCIWPKS	Diabetes	MALWMRFLPLLALLF	Fabaceae	EIKEGALMLPHFNSK	Gammaherpesviridae	TGPGNGLGEKGDTSG	Gluten	QQLPQFEEIRNLALE	Hepatitis B	STGPCKTCTTPAQGT	Hepatitis C	LNNTRPPLGNWFGCT	Influenza A H1N1	NEQGSGYAADLKSTQ	Influenza A H3N2	NTSQRGILEDEQMYQ			Insects	SKRFEKYARFFMEET
				Adenovirus	FNHHRNAGLRYRSML	Alphaherpesviridae	RPADPSRPSTDTALR	Alphaproteobacteria	RDENGRWHVRGRGLG	Amaranthaceae	LVYEYMENGSLEDRL	Arachnid	AVDQLGVTQRRCQAL	Aspergillus	RAILYVPKRAPFDLF	Betaherpesviridae	ALTELKLHLSTHVAA	Betaproteobacteria	SGGLNVGISSTTLAP	Betulaceae	RLRSESLNTLRLRRI	Clostridiales	EELDIALRLITNVAG	Coronavirus	PTEPKKDKKKKTDEA	Cupressaceae	GAYFVSSGKTEETNI	Dengue	SVEVKLPDYGELTLD	Diabetes	LYHFLQIPTHEEHLF	Fabaceae	SVSKKGSEEEGDITN	Gammaherpesviridae	DLYVTTYTSGEACLT	Gluten	RQQCCQQLARIPQQL	Hepatitis B	SPIVWLSVIWMMWYW	Hepatitis C	DLVVICESAGTQEDA	Influenza A H1N1	DFEREGYSLVGIDPF	Influenza A H3N2	PVFNYNKTTKRLTIL			Insects	VTNFNIKRNSKDDFQ
				Adenovirus	SNVKISDNPNTYDYM	Alphaherpesviridae	WGLGAALRPVFLPEG	Alphaproteobacteria	MKRVTDPLAGTGATF	Amaranthaceae	AQKVLEVNALAKALA	Arachnid	IADEAHVDKVAQRFI	Aspergillus	NLGANAILGVSLAVA	Betaherpesviridae	RKIKQANDFFAGLNK	Betaproteobacteria	VSGAWLKRNTGIGNY	Betulaceae	SVFVKGDHTNFEIEA	Clostridiales	KYKDSENRDILATDI	Coronavirus	VANPAMDPIYDEPTT	Cupressaceae	TTVMDENKGACAKGD	Dengue	AVKDERAVHADMGYW	Diabetes	ALLYGDAEKPAESGG	Fabaceae	PEKESPEKEDQEEEN	Gammaherpesviridae	LPEKILVFLLIEGIF	Gluten	IATANMQVDPSGQVQ	Hepatitis B	AARLCCQLDPARDVL	Hepatitis C	CTVNFTIFKVRMYVG	Influenza A H1N1	GLEWNDNTVRVSETL	Influenza A H3N2	VLIGGLEWNDNTVRV			Insects	YYTYHQIYARYFLER
				Adenovirus	VDSYDPDVRIIENHG	Alphaherpesviridae	REFVSSSSSSSSWGS	Alphaproteobacteria	DQLPDGHPLKRFFRD	Amaranthaceae	VANEITQYHMTAAAG	Arachnid	LELSLDAANKANIDL	Aspergillus	NTVYAGSKFRTAVNL	Betaherpesviridae	QISLTPQTADITLSQ	Betaproteobacteria	LVAPVGSAGFNFNTE	Betulaceae	GQGEELAASAIVGHD	Clostridiales	GEEIPVEARIMALAD	Coronavirus	FKEELDKYFKNHTSP	Cupressaceae	AFATTWNAACKKASA	Dengue	GCVTTMAKNKPTLDI	Diabetes	DAEKPAESGGSQPPR	Fabaceae	GHALRIPSGFISYIL	Gammaherpesviridae	PYLFWLAAIAASCFT	Gluten	PQQLQCAAIHSVVHS	Hepatitis B	FARFLWEWASVRFSW	Hepatitis C	AIAHQFKEKLLGLLQ	Influenza A H1N1	ISSMVEAMVSRARID	Influenza A H3N2	SFNWTGVTQNGTSSA			Insects	IEVSSDKAQDVYVRI
				Adenovirus	LEAMLRNDTNDQSFN	Alphaherpesviridae	PQYYLATGGFLIAYQ	Alphaproteobacteria	NRFIAFFRSVFLIGL	Amaranthaceae	VLRPNVSQGLKQFQQ	Arachnid	WIVRNSWDTTWGDSG	Aspergillus	GSASAPASTSTSSSS	Betaherpesviridae	QVISQCISYWFNMKH	Betaproteobacteria	GKVVVADSKGAGGGI	Betulaceae	LKDIQESPIPINVIL	Clostridiales	LDKIINAIPYLGNSY	Coronavirus	SGSDLDRCTTFDDVQ	Cupressaceae	NSFTAPNDSDKKEVT	Dengue	LDNIYTPEGIIPTLF	Diabetes	SPGGAISNMYAMMIA	Fabaceae	CVEIKEGALMLPHFN	Gammaherpesviridae	IFIRRLHRLLLMRAG	Gluten	TLATMCNVYVPPYCS	Hepatitis B	FGVWIRTPPAYRPPN	Hepatitis C	CTTNRYSTDAELIEA	Influenza A H1N1	LLENLQTYQKRMGVQ	Influenza A H3N2	EEMEITTHFQRKRRV			Insects	AIEFLNNIHDLLGIP
				Adenovirus	IGNDAGTPKYADKTF	Alphaherpesviridae	ECQMTAEQFMQPDNA	Alphaproteobacteria	GQLPATGQGAPRPMD	Amaranthaceae	VLDPSISDWPVQEAL	Arachnid	AASDKSFESHERSFV	Aspergillus	VVFWNKIGPDGGLTG	Betaherpesviridae	SDVLMSLIREGMGPG	Betaproteobacteria	SAIVDGGLHIGALQS	Betulaceae	FILDGDNLVPKVAPQ	Clostridiales	GRQSESSVRLLLATV	Coronavirus	GVLTPSSKRFQPFQQ	Cupressaceae	VNPTPGTLRYGATRE	Dengue	DISKIPGGAMYADDT	Diabetes	MFLLSCRGGNNYTLS	Fabaceae	LRAPQRCDLDVESGG	Gammaherpesviridae	SRGDRGLILPQGPQT	Gluten	TSAIAQMETSCISGL	Hepatitis B	EALESPEHCSPHHTA	Hepatitis C	TTGPSTPCPPPNYTR	Influenza A H1N1	TYDYPNYSEESKLNR	Influenza A H3N2	EALMEWLKTRPILSP			Insects	AEDLDMMIEEIDSDG
				Adenovirus	GGQGILVKQPNGKLE	Alphaherpesviridae	SGEAVDEPAADGVVS	Alphaproteobacteria	TVRFAKTTKRTNETG	Amaranthaceae	VMDLESHQLKAFTDA	Arachnid	TGLPAGTYCDIISGN	Aspergillus	DATIEEIRKSADVAH	Betaherpesviridae	LFYTEPFISPDDYFQ	Betaproteobacteria	QIDVVDGRPQITDAV	Betulaceae	DALEKVCNEIKIVAA	Clostridiales	EAAKEGDEFIIQQQE	Coronavirus	IYFLQCINACRIIMR	Cupressaceae	VENGNLAPQLTKNAG	Dengue	RSQVGVGVFQEGVFH	Diabetes	RLTWSFLWSVFWLIQ	Fabaceae	QRSPPGERTRGRQPG	Gammaherpesviridae	LGCTGGRRCHVTFSA	Gluten	PSQQPYPSQQPFPTP	Hepatitis B	STGPCKTCTIPAQGT	Hepatitis C	VPQTYQVGYLHAPTG	Influenza A H1N1	ETNRGVTAACPYAGA	Influenza A H3N2	CHSAAFEDLRLLSFI			Insects	AKALVDKDNYMVISI
				Adenovirus	SNFMSMGALTDLGQN	Alphaherpesviridae	RRRRAPRRRSAASDS	Alphaproteobacteria	ALAKRGAAPLSSELI	Amaranthaceae	MADAGIKYIPSNTFA	Arachnid	DWSGMQAKDSDNFIK	Aspergillus	TVTNPGRIKKAIELK	Betaherpesviridae	DEEEAIVAYTLATAG	Betaproteobacteria	GALQSLQPEDLPPSR	Betulaceae	IVALWEKKIGKTLEK	Clostridiales	QIMGSNIVVNDKGKW	Coronavirus	RQKRTATKQYNVTQA	Cupressaceae	SCYSDNPIDSCWRGD	Dengue	SADLTVEKAPDVTWE	Diabetes	NIFFIYFPLCFQFNQ	Fabaceae	ALALFLLAAHASARQ	Gammaherpesviridae	LSDSSSEKEAEDAHL	Gluten	QFPGQQQQFPPQQPY	Hepatitis B	LTTVPTAPPPASTNR	Hepatitis C	AAAGLKDLAVATEPV	Influenza A H1N1	YPNLSKSYANNKEKE	Influenza A H3N2	VKIRRRVDINPGHAD			Insects	LQEIIAEVDADGSGE
				Adenovirus	QAEQQKTHVFGQAPY	Alphaherpesviridae	PELGDAAQQYALITR	Alphaproteobacteria	GVGAGYIHEFGDDGV	Amaranthaceae	VVSTSCSLLHTAVDL	Arachnid	RLMRNSQMEVEEVRP	Aspergillus	YYITGESIKAVAKSP	Betaherpesviridae	FPHYQRNDGGFPLPP	Betaproteobacteria	DVSGRDIGIEGGKLR	Betulaceae	KVFDEDGDGYISARE	Clostridiales	KVTIDAKKFKAGDKI	Coronavirus	INACRIIMRCWLCWK	Cupressaceae	GAYFVSSGKYEGGNI	Dengue	VGRNPKNESDQYIYM	Diabetes	HEEHLFYVLSFCKSA	Fabaceae	MPVNTPGQFEDFFPA	Gammaherpesviridae	MPLPPSQLPPPAAPA	Gluten	PGQGQQPGQRQPGYY	Hepatitis B	STGPCKTCTTPAQGN	Hepatitis C	MMMNWSPAVGMVVSH	Influenza A H1N1	MERIKELRNLMSQSR	Influenza A H3N2	QNKEWDLFVERSKAY			Insects	AGTQAIIDTSKAIIV
				Adenovirus	QVEMQFFSTTEAAAG	Alphaherpesviridae	RALASLAARCAAPPP	Alphaproteobacteria	MILGALASSLSPGNE	Amaranthaceae	VHCKVTGTGGTALLG	Arachnid	DKVVTEVDCEERHVL	Aspergillus	KIGPDGGLTGWYGNS	Betaherpesviridae	ADAMERGLIHSFLQT	Betaproteobacteria	LSLGAKVGAGGYEAG	Betulaceae	LWEKKIGKTLEKIYV	Clostridiales	FREGLVNAFCHRDYT	Coronavirus	PCSFGGVSVITPGTN	Cupressaceae	IQGVTYKNIHGTSAT	Dengue	PQPMEHKYSWKSWGK	Diabetes	HASYLFQQDKHYDLS	Fabaceae	RQPREDWRRPSHQQP	Gammaherpesviridae	YFEYHQEGGPDGEPD	Gluten	MPQLQPQDPSQQQPQ	Hepatitis B	CLRRFIIFLFILLLC	Hepatitis C	PDQASDDGDKGSDVE	Influenza A H1N1	TAACPYAGANSFYRN	Influenza A H3N2	RDQRSLRGRGNTLGL			Insects	LEIDGKQTHQSVAIS
				Adenovirus	TALEINLEEEDDDNE	Alphaherpesviridae	LQPAFLTGADRSVRL	Alphaproteobacteria	TGISRFRGVEELRVK	Amaranthaceae	VGTDYFSSSLKIGEG	Arachnid	AFQKMMKNGGMSHIK	Aspergillus	YAFTQLKEFDGKKLV	Betaherpesviridae	TGKMLFHVQVPRVAS	Betaproteobacteria	AGPSAVAAPAVGAAD	Betulaceae	IFDLFDKNSDGIITV	Clostridiales	RENKKTIQYVRQTDI	Coronavirus	AVLYQDVNCTDVSTA	Cupressaceae	AIKIDYSKSVTVKEL	Dengue	EFAAGRRSVSGDLIL	Diabetes	GMLVAEAFEHTPGIQ	Fabaceae	VANGNNRKSFNLDEG	Gammaherpesviridae	ENIAEGLRLLLARCH	Gluten	SSQVLQQSTYQLLQQ	Hepatitis B	MGQNLSTSNPLGFFP	Hepatitis C	RLAGPRTCANMWHGT	Influenza A H1N1	IGGTRMVDILRQNPT	Influenza A H3N2	EMCHSTQIGGTRMVD			Insects	FLERLSNSLPDVKPF
				Adenovirus	PSLGSGYNPYYTYSG	Alphaherpesviridae	AAFFAFRYVLQLQRN	Alphaproteobacteria	WGSASRDVQGSFNFA	Amaranthaceae	IADVGLARLVPPTVA	Arachnid	MTVSGEDKKHDYQNE	Aspergillus	KTKPIWTRNPADITQ	Betaherpesviridae	RNDKAIMHSREVTGD	Betaproteobacteria	CTGLPLVTHAQGLVP	Betulaceae	GYIGKFIVEASAKSG	Clostridiales	RTCILGKKIYRENKK	Coronavirus	ATKMSECVLGQSKRV	Cupressaceae	GNGGPCLFMRKASHV	Dengue	VGAGEKALKLSWFKK	Diabetes	PGTARAWCQVAQKFT	Fabaceae	RRGAGSSQHQERCCN	Gammaherpesviridae	FAICLTWRIEDPPFN	Gluten	QQQMNPCKNYLLQQC	Hepatitis B	QAQGILTTVSTIPPP	Hepatitis C	YSPKQRVEFLVNTWK	Influenza A H1N1	QRTIGKKKHKLDKRS	Influenza A H3N2	GRQTYDWTLNRNQPA			Insects	LDPARPSFDSNHCSE
				Adenovirus	EPQIGESQWYETEIN	Alphaherpesviridae	PWPGAGPPPPGRVLY	Alphaproteobacteria	TAARLLSGILASHGM	Amaranthaceae	QLRERLVDLEEHKRR	Arachnid	EGKITLSKNDKKIFI	Aspergillus	HQVRRLRRYSSSSSV	Betaherpesviridae	DNDRPSNENTILSKI	Betaproteobacteria	AVNDNNETMSGRQID	Betulaceae	AGAVIRGKKGSGGIT	Clostridiales	REAEDLQVGQVELGG	Coronavirus	CHEGKAYFPREGVFV	Cupressaceae	MGGKGGAFYTVTSSD	Dengue	LCVPNAVILQNAWKV	Diabetes	CVWYVMVTAALSHTV	Fabaceae	LLAAHASARQQWELQ	Gammaherpesviridae	PKPAPTCNIKVTVCS	Gluten	QLQQPTQEQQGQQLA	Hepatitis B	NPDWDFNPNKDSWPD	Hepatitis C	MVMFSGVDAETYITG	Influenza A H1N1	QVSRPMFLYVRTNGT	Influenza A H3N2	PRMCSLMQGSTLPRR			Insects	SSASETNFINLAKAL
				Adenovirus	APNPCEWDEAATALE	Alphaherpesviridae	RVPGRSSGGKPRAFL	Alphaproteobacteria	ASALAMSVALVASGT	Amaranthaceae	KFTGFQDTVCDDKGN	Arachnid	LDLAEQELVDCASQH	Aspergillus	AVGQGWVDHFADGYD	Betaherpesviridae	YLVTSINKLVYLGKL	Betaproteobacteria	RATIDVGQTKDPARL	Betulaceae	MSWQTYVDEHLMCDI	Clostridiales	TTNIKVKGISKKPTI	Coronavirus	RLQSLQTYVTQQLIR	Cupressaceae	LVHVANNNYDPWTIY	Dengue	LTAAVLLLITHYAII	Diabetes	TLALEVAQQKRGIVD	Fabaceae	SPYQKKTENPCAQRC	Gammaherpesviridae	TTYTSGEACLTLDYK	Gluten	YPQPQSFPPQQPYPQ	Hepatitis B	ENITSGFLGPLLVLQ	Hepatitis C	FDEMEECASHLPYIE	Influenza A H1N1	EVAFGLVCATCEQIA	Influenza A H3N2	SFNWTGVTQNGTSSS			Insects	SENDKMSWLFNNQNV
				Adenovirus	TPKYADKTFQPEPQI	Alphaherpesviridae	VIVQNSMRISSRPGA	Alphaproteobacteria	FHQRLAEMVQKLVAD	Amaranthaceae	DMDADVITIENSRSD	Arachnid	AIRVANDLKSELNRF	Aspergillus	LKNILGDKVEKVVVS	Betaherpesviridae	FTQLLAHPHHEYLSD	Betaproteobacteria	QRIEAQRIENRGTFQ	Betulaceae	QGEAGAVIRGKKGSG	Clostridiales	WIFAQMEDAYIIVDK	Coronavirus	YLKPTTFMLKYDENG	Cupressaceae	HGCNTSVLGNVLVSE	Dengue	MLLILCVTQVLMMRT	Diabetes	QFPTTCETGPGSPSG	Fabaceae	NQNLRVAKISMPVNT	Gammaherpesviridae	WSSPQPRAPIRPIPT	Gluten	CNPVSLVSSLVSMIL	Hepatitis B	TAPPPASTNRQLGRK	Hepatitis C	WYKHWIARLIWWNQY	Influenza A H1N1	CVNGSCFTVMTDGPS	Influenza A H3N2	FINEDFNWTGVAQDG			Insects	ELDEIYPKKIAGGIG
				Adenovirus	SLGNDLRVDGASIKF	Alphaherpesviridae	ALASLAARCAAPPPG	Alphaproteobacteria	ENPVEIDDTAFIDTS	Amaranthaceae	IGEGGYGPVYRAMLQ	Arachnid	AKAELEVTKGEQYRV	Aspergillus	IHKLVSLGLNIDEEA	Betaherpesviridae	HLSFVDMGLGFSSTT	Betaproteobacteria	RGGFDNEGKMESNKD	Betulaceae	KTEAEGIPYTYVSSN	Clostridiales	FLEGKTVPPVGQEDH	Coronavirus	LAATKMSECVLGQSK	Cupressaceae	HLVFGECEGVKIQGL	Dengue	GWDTRITLEDLKNEE	Diabetes	LSFCKSASIPLTVVA	Fabaceae	CEALQQIMENQSDRL	Gammaherpesviridae	VFMCLGGLLTMVAGA	Gluten	VQQQQFLGQQQPFPP	Hepatitis B	LGKYLWEWASARFSW	Hepatitis C	GSWHINRTALNCDDS	Influenza A H1N1	LLQNSQVVSLMRPNE	Influenza A H3N2	VTMPNNGKFDKLYIW			Insects	VRIFLGPKYDSLGHE
				Adenovirus	PNGKLESQVEMQFFS	Alphaherpesviridae	IHEAPFDLLLEWLYV	Alphaproteobacteria	MPNDKGKSGSQSNDN	Amaranthaceae	PTEELADRIRKMLAV	Arachnid	EVHRQLQQAVDQLGV	Aspergillus	ISSSSSVTSSTTSTA	Betaherpesviridae	LLGSDITYHLFDAIN	Betaproteobacteria	LSSPSAITVSSQGEI	Betulaceae	STVGHLQLADQVKII	Clostridiales	KFKAGDSIYAVQKKD	Coronavirus	DVSTAIHADQLTPAW	Cupressaceae	SFTAPNDSDKKEVTR	Dengue	SRGTAKLRWFVERNL	Diabetes	QMHASYLFQQDKHYD	Fabaceae	GHTGTTNQRSPPGER	Gammaherpesviridae	PHDPLPQDPDNTDDN	Gluten	QPAQGQQPGQGQLGY	Hepatitis B	LLLCLIFLLVLLDCQ	Hepatitis C	VAANNYVEVRRVGDF	Influenza A H1N1	ASLLEMCHSTQIGGT	Influenza A H3N2	KSQLVWMACHSAAFE			Insects	QILAIAADYLANDAE
				Adenovirus	KTHVFGQAPYSGINI	Alphaherpesviridae	SPDTLELMDLLDAAA	Alphaproteobacteria	ASVGVSLMWASPFGP	Amaranthaceae	SRCVKPPIIYGDVSR	Arachnid	KGDAEVAFVSDCEAV	Aspergillus	ATNTISGTSMATPHI	Betaherpesviridae	KLLLGISTTTGIWDE	Betaproteobacteria	AKLMDSAGTVGKALG	Betulaceae	DSNRDGRVDFFEFKD	Clostridiales	ESENPGINPVVEGQT	Coronavirus	VSMAKTSVDCNMYIC	Cupressaceae	KEVTRRVGCESPSTC	Dengue	RNLHLEGKCETCVYN	Diabetes	WSVFWLIQISVCISR	Fabaceae	NLREGEPDLSNNFGK	Gammaherpesviridae	VMSDWTGGALLVLYS	Gluten	NPCKNILLQQSKPAS	Hepatitis B	QDPRVRGLYFPAGGS	Hepatitis C	AALAAYCLSVGCVVI	Influenza A H1N1	VAFGLVCATCEQIAD	Influenza A H3N2	FRSNGLTANESGRLI			Insects	STAAKYDDPVKLVKM
				Adenovirus	KIKPKAGEENKWEKD	Alphaherpesviridae	WPAKSHAPRAPSEDA	Alphaproteobacteria	GIFTGSTSSQPVAQQ	Amaranthaceae	FAYYDQVLDTTAMLG	Arachnid	QRLIAELAQVRHDYE	Aspergillus	EPSGSGIFYKGNVGK	Betaherpesviridae	LAFSFASVFFDSAYQ	Betaproteobacteria	LSAARGADISGEGRV	Betulaceae	GQALVFGIYEEPVTP	Clostridiales	GQGQIMGSNIVVNDK	Coronavirus	PTVTLLPAADMDDFS	Cupressaceae	NKTIDGRGAEVHIGN	Dengue	DCWCNSTSTWVTYGT	Diabetes	GDGIFSPGGAISNMY	Fabaceae	ISYILNRHDNQNLRV	Gammaherpesviridae	THSGCLGDSHVRGRG	Gluten	QPSLQQQVNPCKNFL	Hepatitis B	AGGSSSGTVNPVPTT	Hepatitis C	PGQRVEFLVDAWKSK	Influenza A H1N1	NYHYEECSCYPDSSE	Influenza A H3N2	DTVNRTHQYSEKGKW			Insects	IPAEQVVLLKKAFDA
				Adenovirus	SITQKKFLCDRTLWR	Alphaherpesviridae	LTSLRRAYAPLLARE	Alphaproteobacteria	AYCPSVAADKSLNDK	Amaranthaceae	SIVGKDKLVVSTSCS	Arachnid	PKRPYLSFDHKHKNP	Aspergillus	ILSAWIGSTTATNTI	Betaherpesviridae	EDKPPIQVDPGRVDN	Betaproteobacteria	QPVKPETTKPLPKPL	Betulaceae	VALWEKKIGKTLEKI	Clostridiales	DDKVLETTNIKVKGI	Coronavirus	TATAGWTFGAGAALQ	Cupressaceae	YTVTSSDDDPVNPAP	Dengue	VVIGLLFMILTVAAN	Diabetes	RNGVLIIQHLQKDYR	Fabaceae	QGGKGPLLSILKAFN	Gammaherpesviridae	VQHQLDALGYTLHGL	Gluten	GQQLGQGQQAQQPGQ	Hepatitis B	RRRSQSPRRRRSQSR	Hepatitis C	ITGPSDDKPYCWHYP	Influenza A H1N1	PEDVSFQGRGVFELS	Influenza A H3N2	VATTHSWIPKRNRSI			Insects	HECCLIGIPKSKSSQ
				Adenovirus	NENGGQGILVKQPNG	Alphaherpesviridae	GPLRASGPLRRAAAW	Alphaproteobacteria	NPLRTGLFTTLREMG	Amaranthaceae	TLKEIEVGTDYFSSS	Arachnid	HWRQGEGKMDPEDID	Aspergillus	KKTKNNIKLYVRRVF	Betaherpesviridae	LDRYRSDMMEMLSVY	Betaproteobacteria	VEAERAGRGTGHFIG	Betulaceae	TIKKISFPEGFPFKY	Clostridiales	ANSTVPPIAVRADII	Coronavirus	KLKEDYQIGGYSEDR	Cupressaceae	GGGKRLDQGQTWTVN	Dengue	EMIIPKNFAGPVSQH	Diabetes	VGTKMIWVAVIGDWL	Fabaceae	MENQSDRLQGRQQEQ	Gammaherpesviridae	QAPYQGYQEPPPPQA	Gluten	CCQQLLQIPEQSRCQ	Hepatitis B	DHQLDPAFKANSDNP	Hepatitis C	KNVVAGEVQVLSTAT	Influenza A H1N1	ENMDAIVSSTLELRS	Influenza A H3N2	DCFLWHIRKQVVDQE			Insects	KVLSYWWYVYQDETN
				Adenovirus	GILVKQPNGKLESQV	Alphaherpesviridae	VDLGDCIGKDARDAM	Alphaproteobacteria	ATGQGAPRPMDNNIA	Amaranthaceae	SLAQSMTSRPMKGML	Arachnid	VDLISPITKRASLKV	Aspergillus	YKTSDFQIVGDDLTV	Betaherpesviridae	VRWEEVSSQCSYASS	Betaproteobacteria	AGKQGVLEVGGALTN	Betulaceae	EGIPYTYVSSNFFAG	Clostridiales	YNNNEHIVGYPKDGN	Coronavirus	FNFNGLTGTGVLTPS	Cupressaceae	GNVLVSESIGVEPVH	Dengue	GVTYLALIATFKIQP	Diabetes	VFIATHFPHQVILGV	Fabaceae	SKKGSEEEGDITNPI	Gammaherpesviridae	SDITQNQQTNQAGGE	Gluten	LPYPQPQSFPPQQPY	Hepatitis B	GGSSSGTVNPVPTTV	Hepatitis C	YKGVWRGEGIMQTTC	Influenza A H1N1	GVTTACPYAGAKSFY	Influenza A H3N2	NQVKIRRRVDINPGH			Insects	CNYGPSGNFMNEELY
				Adenovirus	QMLANYNIGYQGFYI	Alphaherpesviridae	RLPHIRDDDAPPSHQ	Alphaproteobacteria	GDFQGRRMNARYRPE	Amaranthaceae	VRREYKAKKISEEEY	Arachnid	SENVVVTVKVMGDDG	Aspergillus	PHWFTNGYDGNGKLI	Betaherpesviridae	KDKNTPFCTPNVQTR	Betaproteobacteria	VDQPVVAVGLEQPVA	Betulaceae	FATKAEIRRKTEAEG	Clostridiales	NKDATVDEHGNWSAN	Coronavirus	NQKQIANQFNKAISQ	Cupressaceae	TSASACQNQRSAVQI	Dengue	RRGRIGRNPRNENDQ	Diabetes	DPAAAFVNQHLCGSH	Fabaceae	IEKQAKDLAFPGSGE	Gammaherpesviridae	RPPRGPPLSSSLGLA	Gluten	WQQPEQGQPGYYPTS	Hepatitis B	TTFHQTLQDPRVRGL	Hepatitis C	TGRGRGGIYRFVTPG	Influenza A H1N1	RTNGTSKIKMKWGME	Influenza A H3N2	QTLKIRVHEGYEEFT			Insects	YRLNHKPFTYNIEVS
				Adenovirus	YMDNVNPFNHHRNAG	Alphaherpesviridae	AYPITCASDPALLRS	Alphaproteobacteria	THMDHRLAMSASILG	Amaranthaceae	GVEKSFPLLSLLPKI	Arachnid	PFTLEALFDANQNTK	Aspergillus	LSVKVFQGESSSTSI	Betaherpesviridae	NVLTDSDFFNVTPEN	Betaproteobacteria	RTGWLTWLAILAVTA	Betulaceae	GGPMGDTLEKISNEI	Clostridiales	KSDKKQNPEKKPEDE	Coronavirus	FGGVSVITPGTNASS	Cupressaceae	EPVHAQDGDAITMRN	Dengue	TLVEEQDTNFVCRRT	Diabetes	VAQQKRGIVDQCCTS	Fabaceae	VEIKEGALMLPHFNS	Gammaherpesviridae	VAQSQYFDLPLTQPI	Gluten	PASLVSSLWSIIWPQ	Hepatitis B	NMGLKFRQLLWFHIS	Hepatitis C	ENIQLINTNGSWHIN	Influenza A H1N1	AGSDRVMISPLAVTW	Influenza A H3N2	NGEDATAGLTHIMIW			Insects	PGVKIENVDVGKLYT
				Adenovirus	GFVGYLAPTMREGQA	Alphaherpesviridae	SLKIAGWHGPKPPYT	Alphaproteobacteria	KKGSLTVGVVGTFDS	Amaranthaceae	AGVVDGRNIWANDLA	Arachnid	LIDNKCTGKSIHVDK	Aspergillus	MRLRLAAGPAATPAT	Betaherpesviridae	GNMPLPLAPISFHEA	Betaproteobacteria	EHLDLGTLAAVGAVD	Betulaceae	DSYFAYGGEDEDDNE	Clostridiales	ANTQDGIITKQDVIE	Coronavirus	SGVANPAMDPIYDEP	Cupressaceae	LSSTGVTISNNLFFN	Dengue	RDFVEGVSGGAWVDL	Diabetes	FGHRPYWWVQETQIY	Fabaceae	DQSSYLQGFSRNTLE	Gammaherpesviridae	RGACVVYDDDVIEVI	Gluten	QHNLAHGRSQVLQQS	Hepatitis B	TPSPRKRRSQSPRRR	Hepatitis C	TPLLYRLGPIQNEIC	Influenza A H1N1	LICATCEQIADSQHK	Influenza A H3N2	GEVRNDDVDQSLIIA			Insects	PEYQDLIQRLKDKGV
				Adenovirus	FDIRGVLDRGPTFKP	Alphaherpesviridae	LICTAKRMRVKAYRV	Alphaproteobacteria	LAYTAPSADELDVLV	Amaranthaceae	NKPAAQKTIFFGEYK	Arachnid	AANTKLEEKEKALQT	Aspergillus	IGGKTYGVAKKTNLL	Betaherpesviridae	GLGYTSNTCVAYVNR	Betaproteobacteria	TPAYYTKNTNNNLTL	Betulaceae	ATKAEIRRKTEAEGI	Clostridiales	GLCKKIIPPTNIREN	Coronavirus	LIDLQELGKYEQYIK	Cupressaceae	NATPQLTKNAGVLTC	Dengue	AVFLLLTMGQLTWND	Diabetes	ENPGTARAWCQVAQK	Fabaceae	RPEGREGEQEWGTPG	Gammaherpesviridae	SGPPWWPPICDPPQP	Gluten	NPVSLVSSLVSMILP	Hepatitis B	GMDIDPYKEFGASVE	Hepatitis C	VTALLSSLTVTSLLR	Influenza A H1N1	IRALTLNTMTKDAER	Influenza A H3N2	KAAMGLRISSSFSFG			Insects	DGIIIWGVSYELTDR
				Adenovirus	FFSTTEAAAGNGDNL	Alphaherpesviridae	AAGGGVEVVGTAAGL	Alphaproteobacteria	PSLMSESARLTNPLG	Amaranthaceae	RGTKTLDLIKSGFPS	Arachnid	EIKKVLVPGCHGSEP	Aspergillus	AAASTPEPSSSHSDS	Betaherpesviridae	SVPENGPHSLMDFAS	Betaproteobacteria	GRWSGIGYVNYWLRA	Betulaceae	ELQMVLGKLGFSEGS	Clostridiales	LIANSTVPPIAVRAD	Coronavirus	GDVVRFPNITNLCPF	Cupressaceae	GCESPSTCANWVWRS	Dengue	HTSEDGGRAYRHAVE	Diabetes	TQAFVKQHLCGSHLV	Fabaceae	HLMQKIQRDEDSYER	Gammaherpesviridae	ATTLRCFLHEPSGLR	Gluten	QPFSQQPQQTFPQPQ	Hepatitis B	PASRDLVVSYVNTNM	Hepatitis C	AFWHKHMWNFVSGIQ	Influenza A H1N1	HPSSSTGLRDDLLEN	Influenza A H3N2	TLPRRSGAAGAAVKG			Insects	EISGLVYLIIIVTII
				Adenovirus	KEGIQIGVEGQTPKY	Alphaherpesviridae	TQCITSYWNNTRCAA	Alphaproteobacteria	AIVASPQDDGPAAKA	Amaranthaceae	ACPEYGCLVYEYMEN	Arachnid	RRQTVGEDVELPEKP	Aspergillus	YLMGLENLSGPAAVT	Betaherpesviridae	ITKNKSISVSTLLTY	Betaproteobacteria	GDANLTGATIADLSG	Betulaceae	KTAFATKAEIRRKTE	Clostridiales	GRLKLLCGGKYSKYK	Coronavirus	FPREGVFVFNGTSWF	Cupressaceae	SPCLVALLVLSFVIG	Dengue	ILEFFLIVLLIPEPE	Diabetes	GSPSGHAMGASCVWY	Fabaceae	NLRVAKISMPVNTPG	Gammaherpesviridae	TPLPPATLTVPPRPT	Gluten	IQTILVMAITIATAN	Hepatitis B	LLDYQGMLPVCPLIP	Hepatitis C	ATKTFGSSSTSGVMG	Influenza A H1N1	FPPKQKREMARTTGP	Influenza A H3N2	RSICEKLEQSGLPVG			Insects	DCDALSMSENDKMSW
				Adenovirus	HRGVIETVYLRTPFS	Alphaherpesviridae	FRYEDQGPLIEGQLG	Alphaproteobacteria	TTEHGYTEVMPPLMV	Amaranthaceae	MAMITAHARKNADGV	Arachnid	MINEPLNDERERIVG	Aspergillus	INQQLNPKTNKWEDK	Betaherpesviridae	EREIDLALQKVKAGE	Betaproteobacteria	VTVGRGDPHQGVLAQ	Betulaceae	AEQVKASKEMGETLL	Clostridiales	LADAMKRIGLAEKTG	Coronavirus	EELDKYFKNHTSPDV	Cupressaceae	MPLYIAGNKTIDGRG	Dengue	HNSEQGGKAYRHAME	Diabetes	LKKGAAALGIGTDSV	Fabaceae	WRRPSHQQPRKIRPE	Gammaherpesviridae	LTAGFLIFLIGFALF	Gluten	PTSLQELGQGQQPGQ	Hepatitis B	LSPPLRDTHPQAMQW	Hepatitis C	CSGDWLRTIWDWVCI	Influenza A H1N1	NYSEESKLNREEIDG	Influenza A H3N2	ALQLFIKDYRYTYRC			Insects	VNSLSKCKRLQDYLL
				Adenovirus	AGLRYRSMLLGNGRY	Alphaherpesviridae	IVSTVEVLSIVHHHA	Alphaproteobacteria	IHIPEALQPYMGGLT	Amaranthaceae	TTIGSFPQTVELRRV	Arachnid	NDERERIVGGSNASP	Aspergillus	TRFPQTPMRLRLAAG	Betaherpesviridae	PHKRYLGYMSQRLSS	Betaproteobacteria	DSDVKVSAHGALSID	Betulaceae	WQTYVDEHLMCDIDG	Clostridiales	NQYVSIDKFRIFCKA	Coronavirus	LPDPLKPTKRSFIED	Cupressaceae	ACQNQRSAVQIQGVT	Dengue	QMEGEGVLSKADLEN	Diabetes	IKARMMEYGTTMVSY	Fabaceae	EEDWRQPREDWRRPS	Gammaherpesviridae	PLAVQLARKRTSSEA	Gluten	QQQPSSQVSFQQPLQ	Hepatitis B	VCPLLPGTSTTSTGP	Hepatitis C	GMTADDLKCPCQVPS	Influenza A H1N1	EVLHLTQGTCWEQMY	Influenza A H3N2	KLYIWGVLHPSTDSD			Insects	LTIHLEQFTKELDEI
				Adenovirus	LLTPNEFEIKRSVDG	Alphaherpesviridae	AVAAVRAVSLVAGAL	Alphaproteobacteria	DPSTNEYTITITVDE	Amaranthaceae	WANDLAASLATLQSL	Arachnid	KKMQAMKLEKDNAID	Aspergillus	PWGSNIIEVSPENAK	Betaherpesviridae	PSSGITDVVNGFANL	Betaproteobacteria	ATIRRGDAPAGGAVP	Betulaceae	VKASKEMGETLLRAV	Clostridiales	NKGKPNPPAKEDESK	Coronavirus	QLESKVSGKGQQQQG	Cupressaceae	GADVHLGNGGPCLFM	Dengue	QWMTTEDMLSVWNRV	Diabetes	LELGGGPGAGDLQTL	Fabaceae	FGINAENNHRIFLAG	Gammaherpesviridae	SDTGPPAVGPPAAGP	Gluten	NPCKNFLLQQCKPVS	Hepatitis B	ARRMETTVNAHQVLP	Hepatitis C	AKIMPALPGLPFISC	Influenza A H1N1	SGIITSNAPMDECDA	Influenza A H3N2	TTLNNGHSNDTVHDR			Insects	PEYQNLIQKLKDKGV
				Adenovirus	VNMVLQSSLGNDLRV	Alphaherpesviridae	ASWMLWTADKYVCRR	Alphaproteobacteria	PGEKAALTVWRKNKA	Amaranthaceae	TDYFSSSLKIGEGGY	Arachnid	AIQEMQDQLDQLQKA	Aspergillus	ASSTGTASSSAPATE	Betaherpesviridae	TLLRKSPPQFIVLTM	Betaproteobacteria	GTLNQDAAQATVVQR	Betulaceae	REKVVIFGDGNARAV	Clostridiales	VSKRCYKEAFNYDKA	Coronavirus	SSIAYSNNTIAIPTN	Cupressaceae	PTAIKIDYSKSVTVK	Dengue	RLITANPIVTDKEKP	Diabetes	YAIKTGIVSSKIIKL	Fabaceae	GRQQEQQFKRELRNL	Gammaherpesviridae	KQSHLQALSNLILDS	Gluten	RAIVATTATIAVRVP	Hepatitis B	DNPDWDLNPHKDNWP	Hepatitis C	TVGVGGNDIYHSVSR	Influenza A H1N1	AQDVIMEVVFPNEVG	Influenza A H3N2	ADLSAKEAQDVIMEV			Insects	INGGDGIIIWGSSSD
				Adenovirus	VLYSEDVDIETPDTH	Alphaherpesviridae	EEEGNFYVPPDVRVV	Alphaproteobacteria	TGDMGFGAQRTYDIE	Amaranthaceae	DLERLKCQAAMDASQ	Arachnid	NLNKEFFPENSQPFI	Aspergillus	SGVDTVKSGPALSTA	Betaherpesviridae	YGEYERRFADLSSLG	Betaproteobacteria	RPLFETRIKFIDQSK	Betulaceae	MKDFEEPGHLAPTGL	Clostridiales	ITSLTIGKSKYFQDP	Coronavirus	PQGTTLPKGFYAEGS	Cupressaceae	EAFKVENGSAAPQLT	Dengue	VDLGSGTRNIGIESE	Diabetes	AVGFYLLLRVLNIDL	Fabaceae	ESRCTKLEYDPRCVY	Gammaherpesviridae	VPILRFYRSGIIAVV	Gluten	PQQPFPQLQQPQQPF	Hepatitis B	KANSDNPDWDLNPHK	Hepatitis C	PAATYSRCGSGPWIT	Influenza A H1N1	KSTQNAIDEITNKVN	Influenza A H3N2	VSGINESADMSIGVT			Insects	ILGPIAFKVTKAVKE
				Adenovirus	YCFPLGGVINTETLA	Alphaherpesviridae	VMGIVGGVVSAVSGV	Alphaproteobacteria	KKSSPTNMASAGGAI	Amaranthaceae	KAFTDAYADLESTLS	Arachnid	HCEVACPRSIPQLIN	Aspergillus	NSSSSAEPTTTGGSG	Betaherpesviridae	DITSLVRLVYILSKQ	Betaproteobacteria	DDVKLGGVYEAGSSY	Betulaceae	EKMIVSVDSNRDGRV	Clostridiales	IYGTLRLLRTKLRSE	Coronavirus	PKLKEDYQIGGYSED	Cupressaceae	DRDCNGSISAAELCH	Dengue	TRTPRPMPGTRKVME	Diabetes	GKPQHTNVCFWYIPP	Fabaceae	KQKACESRCTKLEYD	Gammaherpesviridae	SEDVKFTPDPYQVPF	Gluten	VPVPQLQLQNPSQQQ	Hepatitis B	KVLHKRTLGLSVMST	Hepatitis C	ILRLPQTLFDIIAGA	Influenza A H1N1	YADTICIGYHANNST	Influenza A H3N2	HIDSVMGMIGVLPDM			Insects	RFVHKVEAGKTVIER
				Adenovirus	TLEAMLRNDTNDQSF	Alphaherpesviridae	PKPPMNDGETGRGTT	Alphaproteobacteria	LPHNWRDLYEAVMSG	Amaranthaceae	LTGPVTILNWSFVRN	Arachnid	SRQFSSYFKNGIIYL	Aspergillus	HEPVFFSWDAGAVTS	Betaherpesviridae	DVTNSFLKTVLTYAS	Betaproteobacteria	YLTEATRQGITDQYA	Betulaceae	SNKYHTKGDHEVKAE	Clostridiales	DDEAFVRIAINIAHF	Coronavirus	IENATFFIFNKLVKD	Cupressaceae	PTTVMDENKGACAKG	Dengue	ATTVITPMLRHTIEN	Diabetes	HAMGASCVWYVMVTA	Fabaceae	SENNEGVIVKVSKEH	Gammaherpesviridae	LYALALLLLASALIA	Gluten	AHGSSQVLQQSTYQL	Hepatitis B	SSSGTVNPVPTTVSP	Hepatitis C	FVGLALLTLSPYYKV	Influenza A H1N1	NLMSQSRTREILTKT	Influenza A H3N2	YLEEHPSAGKDPKKT			Insects	TNFINLAKALVDKDN
				Adenovirus	NVKISDNPNTYDYMN	Alphaherpesviridae	VELDADAASGAFYAR	Alphaproteobacteria	INRIIFLEGFPNLQT	Amaranthaceae	TKRVIITIGPGEYRE	Arachnid	YPYVAREQQCRRPNS	Aspergillus	EFMIVPDSAPSFSEA	Betaherpesviridae	VGIHFIPCHNHSHRS	Betaproteobacteria	DGRPQITDAVTGEAR	Betulaceae	LADQVKIIAAIKEAG	Clostridiales	FRYSVPVNNDTIIMM	Coronavirus	KNQCVNFNFNGLTGT	Cupressaceae	NRPTAIKIDYSKSVT	Dengue	SYSMCTGKFKVVKEI	Diabetes	DPLLAVADICKKYKI	Fabaceae	RWSTRSSENNEGVIV	Gammaherpesviridae	GQKEDSSGPEGSGGS	Gluten	AQLEAIRSLVLQTLP	Hepatitis B	STTSTGPCKTCTIPA	Hepatitis C	YVPESDAAVRVTAIL	Influenza A H1N1	RTREILTKTTVDHMA	Influenza A H3N2	ELMDENYQGRLCNPL			Insects	RKHHRRGVGITGLID
				Adenovirus	NGGQGILVKQQNGKL	Alphaherpesviridae	APVWAPELGDAAQQY	Alphaproteobacteria	GDRNFENHTISVVYS	Amaranthaceae	YGCLVYEYMENGSLE	Arachnid	HSNHAEWISFEDRHT	Aspergillus	VKNVNETIGPALIKE	Betaherpesviridae	CILPSFIKGHLIEFE	Betaproteobacteria	AGAMTVNGRDAVRLD	Betulaceae	KFIVEASAKSGHPTF	Clostridiales	TLNKPEKAGETTVKP	Coronavirus	MFIFLLFLTLTSGSD	Cupressaceae	GFGSSTMGGKGGDLY	Dengue	RTATLILAGVSLLPV	Diabetes	NPGTARAWCQVAQKF	Fabaceae	NQGGKGPLLSILKAF	Gammaherpesviridae	MPKTASSLQKWARQQ	Gluten	LLILTILAMAITIGT	Hepatitis B	TSTGPCRTCMTTAQG	Hepatitis C	QTASRHAEVITPAVQ	Influenza A H1N1	LTITYSSSMMWEING	Influenza A H3N2	TLEFINEDFNWTGVA			Insects	FYVIVTPYVKQDEHD
				Adenovirus	VLKKTTPMKPCYGSY	Alphaherpesviridae	LLVLAGLVAAFFAFR	Alphaproteobacteria	KDQAAAPSSTGISQM	Amaranthaceae	NHLFKDCYIEGTVDF	Arachnid	SAVEYRAKYMSSHFP	Aspergillus	AIQAENAHHEVQGMK	Betaherpesviridae	DKVHEPFEEMKCIGL	Betaproteobacteria	RIEAQRIENRGTFQS	Betulaceae	DGQGEELAASAIVGH	Clostridiales	SAMLTSLIIFGPGPV	Coronavirus	PYRVVVLSFELLNAP	Cupressaceae	RNVTNAWIDHNSLSD	Dengue	WQPSKGWHDWQQVPF	Diabetes	TWSFLWSVFWLIQIS	Fabaceae	DYDDDRRQPRREEGG	Gammaherpesviridae	EQMIGQVLLMPKTAS	Gluten	QQPFPQTQQSFPLQP	Hepatitis B	SWLSLLVGFVQWYVG	Hepatitis C	FFSILQSQEILDRPL	Influenza A H1N1	PGMMMGMFNMLSTVL	Influenza A H3N2	AIATPGMQIRGFVYF			Insects	TVDFYMNNGKNQPGC
				Adenovirus	LGNGRYVPFHIQVPQ	Alphaherpesviridae	RRAEAGRVAVECLAA	Alphaproteobacteria	MSGGYLAAAGETANL	Amaranthaceae	TCYQIALAIEDEAED	Arachnid	AETLRKQEEAKNQRL	Aspergillus	VDLVRLGGDTTQVQT	Betaherpesviridae	GNFENMFTNKEKFES	Betaproteobacteria	IHIQGSDPGGVRTAS	Betulaceae	AKSGHPTFALVREST	Clostridiales	PTINSVKEGAKVISG	Coronavirus	RNSTPGSSRGNSPAR	Cupressaceae	MKLADCAVGFGSSAM	Dengue	ERELHKQGKCATCVY	Diabetes	LWLMWRAKGTTGFEA	Fabaceae	YGNQNGRIRVLQRFD	Gammaherpesviridae	GSPPRRPPPGRRPFF	Gluten	LPPQQSFSQQPPFSQ	Hepatitis B	YVNTNMGLKIRQLLW	Hepatitis C	STPCPPPNYTRALWR	Influenza A H1N1	RKFTPEIAKRPKVRD	Influenza A H3N2	HCDGFQNKEWDLFVE			Insects	YPTWFNTTLYGKTFD
				Adenovirus	TALEMNLEEEDDDNE	Alphaherpesviridae	ETQAGRQRRTADDRE	Alphaproteobacteria	AVEETPEGGRIIRLQ	Amaranthaceae	HTAVDLVNETKLDDE	Arachnid	RKNADDNHHMKITVQ	Aspergillus	SSYNGGDPSAVKSAS	Betaherpesviridae	QNVALITATSYIVDN	Betaproteobacteria	PVVAVGLEQPVATVR	Betulaceae	YTIRAVDDPRTLNKI	Clostridiales	LHGEEIPVEARIMAL	Coronavirus	EAEVQIDRLITGRLQ	Cupressaceae	VFYNGAYFVSSGKYE	Dengue	GEGVFKSIQQLTATE	Diabetes	VTLKKMREIIGWPGG	Fabaceae	PRREEGGRWGPAGPR	Gammaherpesviridae	RAYITEHRTTMQFLV	Gluten	QQQQQQQEQQILQQI	Hepatitis B	IPPPASTNRQSGRQP	Hepatitis C	SPPAVPQTFQVAHLH	Influenza A H1N1	FGVSGVNESADMSIG	Influenza A H3N2	VWMGRTINEKLRLGY			Insects	VKLVKMWEDEVKDYN
				Adenovirus	ANMLYPIPANATNVP	Alphaherpesviridae	EEYAYSHQLSRADIT	Alphaproteobacteria	ESPGAQVEAAITERN	Amaranthaceae	PAAQKTIFFGEYKNT	Arachnid	GECMKNYVLTYVDNL	Aspergillus	SGDEATSLADYVTRM	Betaherpesviridae	EAMRRLDRALMGLFV	Betaproteobacteria	ADGGPIVVEAGELVS	Betulaceae	FKYVKDRVDEVDHTN	Clostridiales	REKEEAKLTIKDAYA	Coronavirus	IYSHLLLVAAGMEAQ	Cupressaceae	PAPGTLRYGATRERS	Dengue	VWNRVWIQENPWMED	Diabetes	EDLQVGQVELGGGPG	Fabaceae	DKDNVIDQIEKQAKD	Gammaherpesviridae	PPPPPPPPPSPPPPP	Gluten	GQQGQQPGQGQPGYH	Hepatitis B	RSQSPRRRRSQSRES	Hepatitis C	LLWRQEMGSNITRVE	Influenza A H1N1	TKRLTILGKDAGTLT	Influenza A H3N2	IDARIDFESGRIKKE			Insects	EKYARFFMEETLKLA
				Adenovirus	RGVLDRGPTFKPYSG	Alphaherpesviridae	DLLVDDLFADADGVS	Alphaproteobacteria	RGIRSGDVIVSVNNQ	Amaranthaceae	SRSDEKLLSVFREGV	Arachnid	FKQVANYEPDDLEED	Aspergillus	SGVSADWTNTPAEGE	Betaherpesviridae	NFENPIVRPGFITFN	Betaproteobacteria	GTYLGGEYGGVIKDG	Betulaceae	GDALEKVCNEIKIVA	Clostridiales	VVVSILTDGFFGVTD	Coronavirus	TLTSGSDLDRCTTFD	Cupressaceae	GQGQQWWAGQCKVVN	Dengue	APGTFKTPEGEVGAI	Diabetes	GPDPAAAFVNQHLCG	Fabaceae	NQNGRIRVLQRFDQR	Gammaherpesviridae	RLLLARCHVERTTED	Gluten	QPGYNPTSPQQPGQG	Hepatitis B	GPGFTPPHGGLLGWS	Hepatitis C	RSLSSRAVNQIRSVW	Influenza A H1N1	LQRFAWRSSNETGGP	Influenza A H3N2	AKEAQDVIMEVVFPN			Insects	IAILPVDDLYALFQE
				Adenovirus	PGNDRLLTPNEFEIK	Alphaherpesviridae	ELVNPDAAQDVDATA	Alphaproteobacteria	SCKPNEDKMPKKSMH	Amaranthaceae	SFVHCKVTGTGGTAL	Arachnid	EAKLKTEIARLKKKY	Aspergillus	ARHAKAHILRWGNES	Betaherpesviridae	RADSVISWDIQDEKN	Betaproteobacteria	IGLEGWGAVGADSLG	Betulaceae	RELQMVLGKLGFSEG	Clostridiales	DIKNDLYEKTLNDYK	Coronavirus	ECVLGQSKRVDFCGK	Cupressaceae	MPRARYGLVHVANNN	Dengue	GRVIDLGCGRGGWSY	Diabetes	TAALSHTVCGMDKFS	Fabaceae	LVALALFLLAAHASA	Gammaherpesviridae	GRGRGGSGGRGRGGS	Gluten	QLPYSQPQPFRPQQP	Hepatitis B	AGGSSSGTVNPAPNI	Hepatitis C	RQGWGPLTDANITGP	Influenza A H1N1	FVSMEFSLTDPRLEP	Influenza A H3N2	KYKYPALNVTMPNNE			Insects	AADYLANDAEVQAAV
				Adenovirus	NSGFVGYLAPTMREG	Alphaherpesviridae	YNLTIAWYRMGDNCA	Alphaproteobacteria	VAVPGDKSISHRALM	Amaranthaceae	LAFAAQKVLEVNALA	Arachnid	STALFTVAAIKAAPN	Aspergillus	GETEDVTIADIAVGL	Betaherpesviridae	ESEEANVERILEVSD	Betaproteobacteria	AGAMTVRDVAAAADL	Betulaceae	PTFALVRESTVSDPV	Clostridiales	SIMYGFTEIELGKKF	Coronavirus	ANPAMDPIYDEPTTT	Cupressaceae	SSGKNEGTNIYNNNE	Dengue	GADTQGSNWIQKETL	Diabetes	LVRNLGVLFGLGFAI	Fabaceae	QHLMQKIQRDEDSYE	Gammaherpesviridae	DVVRAPGVPAMQPQY	Gluten	KIATAARELNPSNKE	Hepatitis B	TSNHSPTSCPPTCPG	Hepatitis C	YVPPTVHGCALPPRG	Influenza A H1N1	PFKLLQTSQVYSLIR	Influenza A H3N2	FDKLYIWGVHHPVTD			Insects	DQRIGLVQGRVKEAV
				Adenovirus	NTASTLEAMLRNDTN	Alphaherpesviridae	RDGDGCNTPSPKRPQ	Alphaproteobacteria	EFPMLIAGSMPVLPK	Amaranthaceae	KSSPRVTNEAVQKAA	Arachnid	LLIEEQERLVKLETV	Aspergillus	NSGVDTVKSGPALST	Betaherpesviridae	NVPIGDMGEFNAFVK	Betaproteobacteria	GTDPLKNHQVHRLTG	Betulaceae	NKEDDIGTYTIRAVD	Clostridiales	KGAKIEVQIEKTLNK	Coronavirus	PAICHEGKAYFPREG	Cupressaceae	EMINSENPILINQFY	Dengue	AQWQKGEEVQVIAVE	Diabetes	HRLTWSFLWSVFWLI	Fabaceae	FFPASSRDQSSYLQG	Gammaherpesviridae	DGYDGGNNSQYPSAS	Gluten	CVSQPQQQSQQQLGQ	Hepatitis B	MENITSGFLKPLLVL	Hepatitis C	PRRKRTIQLDGSNVS	Influenza A H1N1	YEECSCYPDSSEITC	Influenza A H3N2	IITIGSVSLTISTIC			Insects	MGQPFNRRTLEELID
				Adenovirus	APKGAPNPCEWDEAA	Alphaherpesviridae	SRSGREHAPSPSNSD	Alphaproteobacteria	TEHVRRFAADVAALA	Amaranthaceae	PRIPPTEELADRIRK	Arachnid	RNQSLDLAEQELVDC	Aspergillus	VFSYIPWSEDKGEIT	Betaherpesviridae	LKAQDSLGQQPTTVP	Betaproteobacteria	RKDESVVSDAALVAD	Betulaceae	DNLFPKVAPQAISSV	Clostridiales	YALMILSVLNNERRC	Coronavirus	NPVIPFKDGIYFAAT	Cupressaceae	SNGAYFVSSGKTEET	Dengue	LAKEGIKRGETDHHA	Diabetes	TGGIGNKLCALLYGD	Fabaceae	SSPEKESPEKEDQEE	Gammaherpesviridae	PPSQGTDVVQHQLDA	Gluten	QLQQQQQQQLQQQQQ	Hepatitis B	HQLDPAFGANSNNPD	Hepatitis C	RRHVDLLVGAAALCS	Influenza A H1N1	DEKAASPIVPSFDMS	Influenza A H3N2	IWHSNLNDATYQRTR			Insects	LTKQEKQDILKEHND
				Adenovirus	GVLDRGPTFKPYSGT	Alphaherpesviridae	CRSTAKYVRNNMETT	Alphaproteobacteria	PFTLYSLLAEKVAID	Amaranthaceae	PRPDGKRKGARASAL	Arachnid	VHRSNKPVHMSYVKM	Aspergillus	TLWATDLHKRNLERR	Betaherpesviridae	FNFFQSYNQYYVFHM	Betaproteobacteria	SAPPKPAPVAKQPAP	Betulaceae	DDNEEDMRKSILSQE	Clostridiales	RKEESENPGINPVVE	Coronavirus	VSATKLNDLCFSNVY	Cupressaceae	LSEGNSFTAPNDSDK	Dengue	YLPAIVRGAIKRGLR	Diabetes	FVNQHLCGSHLVEAL	Fabaceae	REREREEDWRQPRED	Gammaherpesviridae	FPHLQSETGPPRLQL	Gluten	HSIIMQQEQQQGMHI	Hepatitis B	ILLLCLIFLLALLDY	Hepatitis C	PPPRRKRTVVLSEST	Influenza A H1N1	LPFQNIHPVTIGECP	Influenza A H3N2	SQYSGFVRTLFQQMR			Insects	HYYSEFNWENKTMGF
				Adenovirus	HRNAGLRYRSMLLGN	Alphaherpesviridae	ENIAPYKFKATMYYK	Alphaproteobacteria	LDDHVDTIAERAVQI	Amaranthaceae	VQSYGSRCVKPPIIY	Arachnid	FELLAQLETANKEKL	Aspergillus	VVTSWLDGAHVVFGE	Betaherpesviridae	LTYLATAYETNVTIS	Betaproteobacteria	AQQKLELGSVKSDGG	Betulaceae	ASTPRKRSLSNSSFR	Clostridiales	TIIVKSKQEKPQKPA	Coronavirus	KSKNPLLYDANYFVC	Cupressaceae	KNLRPGPSPKEFELQ	Dengue	LVAGGLLTVCYVLTG	Diabetes	KSASIPLTVVAFIPY	Fabaceae	CVYDPRGHTGTTNQR	Gammaherpesviridae	GRRKKGGWYGKHRGE	Gluten	QQQPLSQVSFQQPQQ	Hepatitis B	LLGWSPQAQGILTTV	Hepatitis C	QVLPCSFTTLPALST	Influenza A H1N1	AGWILGNPECESLFS	Influenza A H3N2	ELKKLWDQTQSRAGL			Insects	NSMNNFRGETISLFY
				Adenovirus	HGTEDELPNYCFPLG	Alphaherpesviridae	GLSVVLAALSNRLCL	Alphaproteobacteria	VTRAPAPLAGTVAVP	Amaranthaceae	SFRITNVGIQDTTQI	Arachnid	NKKLTDDLAEAKSQL	Aspergillus	AVFGAPVQETRRAAQ	Betaherpesviridae	IDIDQVSIILVIIYV	Betaproteobacteria	QPVATVRVAPPAVAL	Betulaceae	FPEGFPFKYVKDRVD	Clostridiales	IIFGRPWPDYSESTS	Coronavirus	GLIAIVMVTILLCCM	Cupressaceae	APACKADINAVCPSE	Dengue	LSIVSLFPLCLSTTS	Diabetes	FQFNQTVGTKMIWVA	Fabaceae	ASSELHLLGFGINAE	Gammaherpesviridae	EPLPQGQLTAYHVST	Gluten	PFPQPQQQLPQPQQP	Hepatitis B	SWALGKYLWEWASAR	Hepatitis C	WLQYFITRAEAHLQV	Influenza A H1N1	WNGNTVRVSEALQRF	Influenza A H3N2	QNALNGNGDPNNMDR			Insects	KEHPKWDKSMIEKEA
				Adenovirus	FRNFQPMSRQVVDDT	Alphaherpesviridae	TVLASGRVFGPGVFA	Alphaproteobacteria	EEMHHADKLINRIIF	Amaranthaceae	VLLVGACPEYGCLVY	Arachnid	AKTVLTPRDSQKVTI	Aspergillus	ADNWGVMVSHRSGET	Betaherpesviridae	QGTYAVVPMEIKLSR	Betaproteobacteria	DVAAAADLALQAGDA	Betulaceae	EASAKSGHPTFALVR	Clostridiales	QVLEGTAVRINEDSN	Coronavirus	TSAAAYFVGYLKPTT	Cupressaceae	IGCKTSSSCSNWVWQ	Dengue	TQTWMSAEGAWRQVE	Diabetes	LLFLWESHPTQAFVK	Fabaceae	YDPRCVYDPRGHTGT	Gammaherpesviridae	LAFFLAFFLDLILLI	Gluten	LPNMCNVYVRPDCST	Hepatitis B	GAESRGRPVSGPFGT	Hepatitis C	GCVVIVGRIVLSGRP	Influenza A H1N1	GGFTFKRTSGSSVKR	Influenza A H3N2	GYETFKVIEGWSKPN			Insects	PARPSFDSNHCSERL
				Adenovirus	TFQPEPQIGESQWYE	Alphaherpesviridae	RPLAAQREAAGVYDA	Alphaproteobacteria	VTDPLAGTGATFLAR	Amaranthaceae	HVKVGNTKRVIITIG	Arachnid	DFGLEKTVHHCANHL	Aspergillus	LGDKVEKVVVSHKLV	Betaherpesviridae	LLLNTYGRPIRFLRE	Betaproteobacteria	KLVVMQDASGQHRLW	Betulaceae	NFFAGYFLPTLAQPG	Clostridiales	EEIVGMTNTSGGCLF	Coronavirus	FSNVYADSFVVKGDD	Cupressaceae	STMGGKGGEIYTVTS	Dengue	TWGKAKIVTAETQNS	Diabetes	FMSNVGDPRNIFFIY	Fabaceae	RGAGSSQHQERCCNE	Gammaherpesviridae	VPEQWMFPGAALSQS	Gluten	AQIPQQLQCAAIHTI	Hepatitis B	GAESRGRPVSGPFGP	Hepatitis C	LDVSVIPASGDVVVV	Influenza A H1N1	AAFTGNAEGRTSDMR	Influenza A H3N2	NIKDYSIVSSYVCSG			Insects	MIELEASKRFEKYAR
				Adenovirus	SGFVGYLAPTMREGQ	Alphaherpesviridae	GSPDTLELMDLLDAA	Alphaproteobacteria	DIYAVHDHLVALIER	Amaranthaceae	VYTLKEIEVGTDYFS	Arachnid	WISSIRKYIQNFIVE	Aspergillus	VEADGENDRTVKSIT	Betaherpesviridae	MIYNCKVQIRRLTTW	Betaproteobacteria	AIVHDGVMATKGEMQ	Betulaceae	REGNIGLQFEDFISL	Clostridiales	MPQGVMFSLDKNSPK	Coronavirus	EQDRNTREVFAQVKQ	Cupressaceae	KMPMYIAGYKTFDGR	Dengue	GVVSPTSYLDVDLHP	Diabetes	NQMHASYLFQQDKHY	Fabaceae	QGDRRCQSQLERANL	Gammaherpesviridae	GAGGGAGGAGAGGGA	Gluten	LPQFEEIRNLALETL	Hepatitis B	TNRQLGRKPTPLSPP	Hepatitis C	IFSPMEIKIITWGAD	Influenza A H1N1	GIITSNASMHECNTK	Influenza A H3N2	DEALKMTMVSTPASR			Insects	RLDQDMLDEIIAEVD
				Adenovirus	YCFPLGGVINTETLT	Alphaherpesviridae	FPTNADMYRECKFLS	Alphaproteobacteria	TVGVVGTFDSLNPFV	Amaranthaceae	MRHPNMVLLVGACPE	Arachnid	QNVAIDGVPNGAELA	Aspergillus	YGSASGTPKKKITIA	Betaherpesviridae	SFLQTLLRKAPPYFV	Betaproteobacteria	VATVRVAPPAVALPR	Betulaceae	GHPTFALVRESTVSD	Clostridiales	VEALYLVCGERGFFY	Coronavirus	LREFVFKNKDGFLYV	Cupressaceae	ADCAVGFGSSTMGGK	Dengue	RGFKKEISNMLNIMN	Diabetes	FFYTPMSRREVEDPQ	Fabaceae	KKNPQLQDLDMMLTC	Gammaherpesviridae	QPQYFDIPLTEPINQ	Gluten	AQIPQQLQCAAIHTV	Hepatitis B	SGFLGPLLVLQAGFF	Hepatitis C	LLLAILGPLYMLQAG	Influenza A H1N1	QDATEIRASVGRMIG	Influenza A H3N2	QKFEEIRWLIEEVRH			Insects	VVVASQECVGGACVC
				Adenovirus	DVVRVHQPHRGVIET	Alphaherpesviridae	DPGPSWSPSRGGLSV	Alphaproteobacteria	TIGYQYVNPSLMSES	Amaranthaceae	MLAVLESNVLWVNPD	Arachnid	FFSFHLFNTKHNFLF	Aspergillus	TSPASAPNALTVAAI	Betaherpesviridae	VCHPIVHDSTIVERL	Betaproteobacteria	AFKYARHANVGRNAF	Betulaceae	VFNYEAETPSVIPAA	Clostridiales	AGYENEIISLAIAGI	Coronavirus	GPEQTQGNFGDQDLI	Cupressaceae	KNQCPQAYSYAKDDT	Dengue	AWRQVEKVETWALRH	Diabetes	IGWPGGSGDGIFSPG	Fabaceae	PVAINASSELHLLGF	Gammaherpesviridae	MSDEGPGTGPGNGLG	Gluten	IVATTARIAVRVPVP	Hepatitis B	FVQWCVGLSPTVWLL	Hepatitis C	LDSFEPLRAEDDDAE	Influenza A H1N1	GPIYRRVDGKWMREL	Influenza A H3N2	LTVNVRGSGMRILVR			Insects	IEFINNIHDLLGIPH
				Adenovirus	THVFGQAPYSGINIT	Alphaherpesviridae	ALYPLTTKELKTSDP	Alphaproteobacteria	KMPKKSMHATRNDLP	Amaranthaceae	ASRKSSPRVTNEAVQ	Arachnid	VMDESMPNEARIAAF	Aspergillus	VPIAARATPHEPVFF	Betaherpesviridae	QDKTSIRSPSSGITD	Betaproteobacteria	DAPRIENTAKLSGEV	Betulaceae	RVHAVEPAKTAFATK	Clostridiales	KKFKAGDKIYAHQTE	Coronavirus	PQSNQRSAPRITFGG	Cupressaceae	SARFWGRTGCTFDAS	Dengue	VVVLEHGGCVTTMAK	Diabetes	DLQTLALEVAQQKRG	Fabaceae	PASSRDQSSYLQGFS	Gammaherpesviridae	TPDPYQVPFVQAFDQ	Gluten	KGGSFYPGETTPPQQ	Hepatitis B	DANKVGAGAFGLGFT	Hepatitis C	IPQAVVDMVAGAHWG	Influenza A H1N1	WILGNPECESLFSKK	Influenza A H3N2	KAATHVGKQIVEKIL			Insects	QYAGITKIGNQNFLT
				Adenovirus	NIGYQGFYIPESYKD	Alphaherpesviridae	DGPALSQYHVYVRAP	Alphaproteobacteria	GSMPVLPKHAINRDT	Amaranthaceae	SMTSRPMKGMLTGPV	Arachnid	YVHSNHAEWISFEDR	Aspergillus	PCWHSKQNDDFGLMH	Betaherpesviridae	SDDEYDEDKLPIQVD	Betaproteobacteria	GNVTVGRGDPHQGVL	Betulaceae	KLLKDIQESPIPINV	Clostridiales	SYANKESNTVVSSEQ	Coronavirus	NQFNKAISQIQESLT	Cupressaceae	SCWRGDSNWDQNRMK	Dengue	VGVFQDGVFHTMWHV	Diabetes	SFCKSASIPLTVVAF	Fabaceae	RKSFNLDEGHALRIP	Gammaherpesviridae	FRTAVEVETAFIEAR	Gluten	QGQQSVQEQQGYYST	Hepatitis B	LEDPASRDLVVNYVN	Hepatitis C	SCGGAVFVGLALLTL	Influenza A H1N1	SGYAADRKSTQNAID	Influenza A H3N2	NWKGSNRPIVDINVK			Insects	FNNQNVLLPSIYLKN
				Adenovirus	PDVRIIENHGTEDEL	Alphaherpesviridae	IEFARLQFTYNHIQR	Alphaproteobacteria	GTVQRNSLPPVSSAP	Amaranthaceae	VSEQKGLEPSVVQAE	Arachnid	IAQQLEDTRHRLEEE	Aspergillus	DVRTIHFGIGVSPSF	Betaherpesviridae	IDIDQVSIILVIIYI	Betaproteobacteria	NAGSLDIKKGGAQVT	Betulaceae	STPRKRSLSNSSFRL	Clostridiales	EGDETISGTGKPGAK	Coronavirus	DGISTPKLKEDYQIG	Cupressaceae	TIRIGCKTSSSCSNW	Dengue	GAAFSGVSWTMKILI	Diabetes	IQTASLGTYLKTNLF	Fabaceae	QGRQQEQQFKRELRN	Gammaherpesviridae	TQPTTPRPSWAPSVC	Gluten	QPGYYPTFLRQPGQG	Hepatitis B	YQGMLSVCPLLPRTS	Hepatitis C	SRGNHVSPTHYVPES	Influenza A H1N1	PFERSTIMAAFTGNT	Influenza A H3N2	TGNLQTLKIRVHEGY			Insects	TAAKYDDPVKLVKMW
				Adenovirus	HQPHRGVIETVYLRT	Alphaherpesviridae	AAAAAPLPSAAASPA	Alphaproteobacteria	GCRLRDVISTKRSNP	Amaranthaceae	KKVAADLRSSIWKQM	Arachnid	ICGGDVANGGKDSCQ	Aspergillus	TGDDILFLSDPDARF	Betaherpesviridae	INRFYAGKKQVKHMI	Betaproteobacteria	SLIAEVQENIDNKQA	Betulaceae	AFILDGDNLVPKVAP	Clostridiales	RLVGAQFVIAVSLII	Coronavirus	GICASYHTVSLLRST	Cupressaceae	LSDSSDGLVDVTLAS	Dengue	WLDARTYSDPLALKE	Diabetes	SGHAMGASCVWYVMV	Fabaceae	SPLMLLLGILVLASV	Gammaherpesviridae	EDPPFNSLLFALLAA	Gluten	HGRSQVLQQSTYQLL	Hepatitis B	HSLYSILSPFLPLLP	Hepatitis C	LRKSRRFAPALPVWA	Influenza A H1N1	LLNDKHSNGTIKDRS	Influenza A H3N2	TALANTIEVFRSNGL			Insects	SIVGTLEAMPEYQNL
				Adenovirus	SNIALYLPDKLKYSP	Alphaherpesviridae	AENTKEDQLAEISYR	Alphaproteobacteria	LGRGQYIRISAGAGQ	Amaranthaceae	ASTIQFDEPTLVMDL	Arachnid	VHKELRISDERVQKL	Aspergillus	TCINQQLNPKTNKWE	Betaherpesviridae	ERLGYNSKFYSPCAQ	Betaproteobacteria	QLMQRWKDFKAGKRG	Betulaceae	VFGIYEEPVTPGQCN	Clostridiales	PGKTTNPSNNKKQPE	Coronavirus	FLYVYKGYQPIDVVR	Cupressaceae	VDKNARGFYSGRLIP	Dengue	IIPKNFAGPVSQHNY	Diabetes	EYNWELADQPQNLEE	Fabaceae	GGRWGPAGPRERERE	Gammaherpesviridae	GCKGAHGGTGAGGGA	Gluten	TIGTANMQVDPSSQV	Hepatitis B	CAFSSAGPCALRFTS	Hepatitis C	ASCRSIDKFAQGWGP	Influenza A H1N1	VKNGTYDYSKYSEES	Influenza A H3N2	TSGRQEKNPSLRMKW			Insects	ANNYCKIKCLKGGVH
				Adenovirus	PQIGESQWYETEINH	Alphaherpesviridae	DFTLPGPELGGQAQA	Alphaproteobacteria	GSRTKIANIEFVGNQ	Amaranthaceae	ESNVLWVNPDCGLKT	Arachnid	DKENNVRKNQLNLQY	Aspergillus	ELNKTKPIWTRNPAD	Betaherpesviridae	REAMGPGYTVANTSS	Betaproteobacteria	DERNYNSSGGGWDAS	Betulaceae	LVFGIYEEPVTPGQC	Clostridiales	VFITITNDRLSSANL	Coronavirus	NGARPKQRRPQGLPN	Cupressaceae	SLSSSPPNCKNKCKG	Dengue	AGLKKVTEVKGYTKG	Diabetes	VFDGKPQHTNVCFWY	Fabaceae	KACESRCTKLEYDPR	Gammaherpesviridae	YRHPWAPWSQDPVHG	Gluten	CKNILLQQSKPASLV	Hepatitis B	LGQNSQSPISNHSPT	Hepatitis C	CDSWSTVSDNEEQSV	Influenza A H1N1	YPNLSKSYVNNKEKE	Influenza A H3N2	IERNITEIVYLTNTT			Insects	NHKPFTYNIEVSSDK
				Adenovirus	LNAVVDLQDRNTELS	Alphaherpesviridae	TAGRLERRRARAAVA	Alphaproteobacteria	YAFAKVEPRGDRNFE	Amaranthaceae	SKAAKGVEKSFPLLS	Arachnid	ALELLLKGETEDKTR	Aspergillus	GHERRHLHHAGEKRE	Betaherpesviridae	GYTVANTSCIAKQLF	Betaproteobacteria	VAGGRWHLGGLAGYT	Betulaceae	LPTLAQPGLTSPPRE	Clostridiales	YGLFRIPIPEFDWAA	Coronavirus	GYHLMSFPQAAPHGV	Cupressaceae	LAVLVFLCAIVSCFS	Dengue	SASSMVNGVVRLLTK	Diabetes	MGASCVWYVMVTAAL	Fabaceae	LMLLLGILVLASVSA	Gammaherpesviridae	PSLSVIPSNPYQEQL	Gluten	LVQQFCCQQLWQIPE	Hepatitis B	GGAPVCLGQNSQSPT	Hepatitis C	LPPTKAPPVPPPRRK	Influenza A H1N1	AYVSVVSSHYSRRFT	Influenza A H3N2	SDQTSIYVQASGRVT			Insects	LFKKVSDALEGKDQY
				Adenovirus	NETEINHAAGRVLKK	Alphaherpesviridae	TTRNLLTTPKFTVAW	Alphaproteobacteria	DVVEKSTGEFSIGGG	Amaranthaceae	KPAAQKTIFFGEYKN	Arachnid	LAIASLLVLSTVYAR	Aspergillus	TTPTDSPSATIDVPP	Betaherpesviridae	LGADPLRVCSPSVDD	Betaproteobacteria	EIETGNPGSLIAEVQ	Betulaceae	NIGLQFEDFISLHQS	Clostridiales	LDKFDTNSNSVSFNL	Coronavirus	RLNQLESKVSGKGQQ	Cupressaceae	SGNVLISEASGVVPV	Dengue	GASHNIPVEVQDDGT	Diabetes	HPTQAFVKQHLCGSH	Fabaceae	KDNVIDQIEKQAKDL	Gammaherpesviridae	GAVWLTVMSNTLLSA	Gluten	QQGQQLAQGQQPAQG	Hepatitis B	LFTILSPFLPLLPIF	Hepatitis C	TRCFDSTVTEQDFRV	Influenza A H1N1	CNIAGWILGNPECES	Influenza A H3N2	GVAQDGGSYACKRGS			Insects	SRAVIYMAECIKHEC
				Adenovirus	TEFSDKNEIRVGNNF	Alphaherpesviridae	KELKNPTNPDASGEG	Alphaproteobacteria	SNVGLNPLRTGLFTT	Amaranthaceae	AIDAGNFEEVLDPSI	Arachnid	MRIALEQANRAKRQA	Aspergillus	NKWEDKRLLYSQAKA	Betaherpesviridae	TVNSFHNRPDADIEQ	Betaproteobacteria	VDGRPQITDAVTGEA	Betulaceae	QCNMVVERLGDYLID	Clostridiales	KKELSKFPVANEIKA	Coronavirus	DNVILLNKHIDAYKT	Cupressaceae	SGVVPVHAQDGDAIT	Dengue	APWVVVVLEHGGCVT	Diabetes	QVILGVIGGMLVAEA	Fabaceae	EALQQIMENQSDRLQ	Gammaherpesviridae	RARGRSRERARGRGR	Gluten	TTANIQVDPSGQVQW	Hepatitis B	NITSGSLGPLLVLQA	Hepatitis C	THVTAGQAARNAYGI	Influenza A H1N1	LNTSQRGILEDEQMY	Influenza A H3N2	VTQRTIGKKKQRVNK			Insects	YWWYTYQDKESIFLT
				Adenovirus	GESQWYETEINHAAG	Alphaherpesviridae	DDDESRDTARPRRSA	Alphaproteobacteria	AAASTQMRNQVDQAQ	Amaranthaceae	SPISYRVYTLKEIEV	Arachnid	IYLKGGYESGFTKMI	Aspergillus	LPKDQFGGYSCTWGE	Betaherpesviridae	RLGAMDADEPLFVDD	Betaproteobacteria	SVDAAHTDLSVARDA	Betulaceae	KSFTREGNIGLQFED	Clostridiales	LANKWVFITITNDRL	Coronavirus	YQDVNCTDVSTAIHA	Cupressaceae	VANNNYDPWSIYAIG	Dengue	KTKRILPSIVREALK	Diabetes	IGGMLVAEAFEHTPG	Fabaceae	SGFISYILNRHDNQN	Gammaherpesviridae	LGQKEDTSGPDGSSG	Gluten	STINAPFASIVAGIS	Hepatitis B	SCSCPTVQASKLCLG	Hepatitis C	GALVAFKIMGGELPT	Influenza A H1N1	YDFEKEGYSLVGIDP	Influenza A H3N2	DGFQNKKWDLFIERS			Insects	FTYVPLVGDDSWKFR
				Adenovirus	PNEFEIKRSVDGEGY	Alphaherpesviridae	AATVAANGGPASRPP	Alphaproteobacteria	PKRKFVYVAFGDDNK	Amaranthaceae	ITIGGPEYRTIFFDA	Arachnid	VAELTAVGSPSNKQA	Aspergillus	NTGSGSGSGSGSGSS	Betaherpesviridae	MILKQVISQCISYWF	Betaproteobacteria	DVSSVNGLIQGRSVK	Betulaceae	SEGSEIDRVEKMIVS	Clostridiales	EGRLKLLCGGKYSKY	Coronavirus	STNVVIRACNFELCD	Cupressaceae	SVLGDVLVSESIGVE	Dengue	PFEIMDLEKRYVLGR	Diabetes	SLTILQLYHFLQIPT	Fabaceae	KSVSKKGSEEEGDIT	Gammaherpesviridae	DNGPHDPLPQDPDNT	Gluten	QVSYYPGQASPQRPG	Hepatitis B	SSSGTVNPAPNIASH	Hepatitis C	NVRGGRDAVILLTCA	Influenza A H1N1	LRVSSFIRGTKVIPR	Influenza A H3N2	NELSNLAKGEKANVL			Insects	FFDTGSAVGRGIEDS
				Adenovirus	GIQIGVEGQTPKYAD	Alphaherpesviridae	VVLLCLVIFLICTAK	Alphaproteobacteria	DAENYYAPALLEAAE	Amaranthaceae	LFKDCYIEGTVDFIF	Arachnid	QNDQISMDIDGTLIE	Aspergillus	QKGIDAYKDAASSTG	Betaherpesviridae	LIRTFVARCIVNMFH	Betaproteobacteria	PGRVTLAKALSAALG	Betulaceae	IQESPIPINVILAIN	Clostridiales	PKEIEKLYTSYLSIT	Coronavirus	PGQTGVIADYNYKLP	Cupressaceae	VGFGSSTMGGKGGDI	Dengue	HFTDPASIAARGYIS	Diabetes	SPSGHAMGASCVWYV	Fabaceae	PDDLKQKACESRCTK	Gammaherpesviridae	TPGPSNAAPVCRNSH	Gluten	PSMCNVYVPPECSIM	Hepatitis B	TTVNAHQVLPKVLHK	Hepatitis C	DLSGWFTAGYSGGDI	Influenza A H1N1	NAPNFHYEECSCYPD	Influenza A H3N2	DAERGKLKRRAIATP			Insects	CTKQECVCVGLNAKK
				Adenovirus	KGAPNPCEWDEAATA	Alphaherpesviridae	TMTKWQEVDEMLRSE	Alphaproteobacteria	NEALFLELGAVNQYW	Amaranthaceae	YKTLVSLNGVTAFGF	Arachnid	GQAQHCEVACPRSIP	Aspergillus	TETSTATGTVTETAT	Betaherpesviridae	TNLVSKWMTQHFQSI	Betaproteobacteria	EYEKAKMAVQAVEAY	Betulaceae	SKILIIGGTGYIGKF	Clostridiales	AQMEDAYIIVDKMYG	Coronavirus	ILDISPCSFGGVSVI	Cupressaceae	NGNLAPQLTKNAGVV	Dengue	AGLLLRKLTSKELMM	Diabetes	RREVEDPQVAQLELG	Fabaceae	RRWSTRSSENNEGVI	Gammaherpesviridae	TWESPARPETPSPAI	Gluten	NIVHGKSQVLQQSTY	Hepatitis B	PKSLDSWWTSLNFLG	Hepatitis C	GLVVAHVLRLPQTLF	Influenza A H1N1	ESLKMTIASVPASCY	Influenza A H3N2	GSSTLELRSGYWAIR			Insects	LGIPHIPVSGRKYHI
				Adenovirus	KTFQPEPQIGESQWY	Alphaherpesviridae	PGVKRVYHIQPSLED	Alphaproteobacteria	SGIVSARGRDIGAGP	Amaranthaceae	SDWPVQEALSLAQLA	Arachnid	MKITLAIASLLALSA	Aspergillus	GDEGGVAPDIQTAEE	Betaherpesviridae	AASEALDPHAFHLLL	Betaproteobacteria	GAVDVNGTGDVRVAK	Betulaceae	EAEGIPYTYVSSNFF	Clostridiales	QDANLISIDIKNDLY	Coronavirus	TKRSFIEDLLFNKVT	Cupressaceae	VLVFLCAIVSCYSDN	Dengue	RIKRIKEEHNSTWHY	Diabetes	FLHRNGVLIIQHLQK	Fabaceae	PCEQHLMQKIQRDED	Gammaherpesviridae	PAELDLLKSMVVCRA	Gluten	PFPQPQQAQLPFPQQ	Hepatitis B	PQAQGILTTVPTAPP	Hepatitis C	LLTLSPHYKLFLARL	Influenza A H1N1	QGRGVFELSDERATN	Influenza A H3N2	ENCTLIDALLGDPHC			Insects	QKLREKGVDVDKIIE
				Adenovirus	LRYRSMLLGNGRYVP	Alphaherpesviridae	PDDRLRTPRKRKSQP	Alphaproteobacteria	LTVVPSEDGKGVVVT	Amaranthaceae	VKPPIIYGDVSRPKA	Arachnid	EETAHHLRQKHQAAI	Aspergillus	SALASAVSSYNGGDP	Betaherpesviridae	QQHLIPQWALRQIAD	Betaproteobacteria	ASGQVKVTKVTKAKS	Betulaceae	TIKKISFPEGFPFRY	Clostridiales	ATVDEHGNWSANLVD	Coronavirus	YSNNTIAIPTNFSIS	Cupressaceae	PLYVAGHKTIDGRGA	Dengue	KTWGKAKIVTAETQN	Diabetes	AQKFTGGIGNKLCAL	Fabaceae	DPYSPSPYDRRGAGS	Gammaherpesviridae	QDVGAVEAHVVCSVA	Gluten	MCNVYVPPECSIIKA	Hepatitis B	ITSGFLGPLLVLQAV	Hepatitis C	KPLLREEVTFQVGLN	Influenza A H1N1	TNVVAGKDKTSVTLA	Influenza A H3N2	IWGVLHPSTDSDQIS			Insects	SIYWNIPTHFCHNFG
				Adenovirus	YRSMLLGNGRYVPFH	Alphaherpesviridae	AKYALADPSLKMADP	Alphaproteobacteria	KRLFAMGLFSDVRIH	Amaranthaceae	RIRKMLAVLESNVLW	Arachnid	ADLGAEDVEGVIDYK	Aspergillus	ATLPTSPVPIAARAT	Betaherpesviridae	CPFVHTMPRNDTNAK	Betaproteobacteria	LLNAGGTLLVSGRQA	Betulaceae	TAFATKAEIRRKTEA	Clostridiales	KVNIAKMGNNVTENV	Coronavirus	GNFKHLREFVFKNKD	Cupressaceae	TWTVNLAAGTASARF	Dengue	PRTGLDFNEMVLLQM	Diabetes	AIKTGIVSSKIIKLF	Fabaceae	WRQPREDWRRPSHQQ	Gammaherpesviridae	LLMITLLLIALWNLH	Gluten	QQQQQQQQQQQQPSS	Hepatitis B	ENITSGFLGPLLALQ	Hepatitis C	GVRLHRYAPACKPLL	Influenza A H1N1	ATPGMQIRGFVYFVE	Influenza A H3N2	GTFDTTQIIKLLPFA			Insects	EAMPEYQNLIQKLKD
				Adenovirus	IGYQGFYIPESYKDR	Alphaherpesviridae	GPVEQLYHVLSDSVP	Alphaproteobacteria	SQRGFNNFDKISIEY	Amaranthaceae	EYKEAKALGVDTVPV	Arachnid	SVQKLQKEVDRLEDE	Aspergillus	SAGASATPELSQGAA	Betaherpesviridae	STIVERLMKSEPLPT	Betaproteobacteria	NFGGGSVEAGNVLDI	Betulaceae	RSLSNSSFRLRSESL	Clostridiales	LFLGVEDDGTITGVH	Coronavirus	TKKSAAEASKKPRQK	Cupressaceae	TWQGGSGLASYITYE	Dengue	GVEPGQLKLSWFKKG	Diabetes	NSEMFLLSCRGGNNY	Fabaceae	RQQWELQGDRRCQSQ	Gammaherpesviridae	LLMLLWTLVVLLICS	Gluten	QPAQGQQGQQGQQPA	Hepatitis B	GCPGQNSQSPTSNHL	Hepatitis C	PRCIVDYPYRLWHYP	Influenza A H1N1	SASACHDGINWLTIG	Influenza A H3N2	HFKQYEFNSPPNNQV			Insects	YDELSFPGVKIENVD
				Adenovirus	RSMLLGNGRYVPFHI	Alphaherpesviridae	AHASGDGVVLQKTQR	Alphaproteobacteria	AGTVAVPGDKSISHR	Amaranthaceae	YQIALAIEDEAEDLE	Arachnid	VPSHLTLETPRVKMN	Aspergillus	LKAQYTAADSLAKAI	Betaherpesviridae	LIVAILCYLAYHWHD	Betaproteobacteria	SAILAEVTDTSPSRL	Betulaceae	AFATKAEIRRKTEAE	Clostridiales	IVELTNLGESKIRSA	Coronavirus	DTIVVTEGDGISTPK	Cupressaceae	AFKVENGNAAPQLTQ	Dengue	NGKKVIQLSRKTFDF	Diabetes	TTGFEAHVDKCLELA	Fabaceae	ELQGDRRCQSQLERA	Gammaherpesviridae	AEVRFLRGKWQRRYR	Gluten	PPFIQPSLQQQVNPC	Hepatitis B	QGTSMFPSSCCTKPS	Hepatitis C	APSLKATCTANHDSP	Influenza A H1N1	YRTCKLLGINMSKKK	Influenza A H3N2	AKLANVVRKMMTNSQ			Insects	ECIKHECCLIGIPKS
				Adenovirus	GGQGILVKQQNGKLE	Alphaherpesviridae	AAATARAPARSASRP	Alphaproteobacteria	NDDYDVEQTGGTIRF	Amaranthaceae	CKVTGTGGTALLGRA	Arachnid	MIDGVRGVLDRLMQR	Aspergillus	KLVSTINSGVDTVKS	Betaherpesviridae	NQNEGRASSRASSSH	Betaproteobacteria	DHAVAVAGGRWHLGG	Betulaceae	FAYGGEDEDDNEEDM	Clostridiales	VALLRQGRQSESSVR	Coronavirus	KHIDAYKTFPPTEPK	Cupressaceae	DGRGAEVHIGNGGPC	Dengue	HGGRAYRHAVEELPE	Diabetes	AEAFEHTPGIQTASL	Fabaceae	RYGNQNGRIRVLQRF	Gammaherpesviridae	LSRLPFGMAPGPGPQ	Gluten	SCHVMQQQCCQQLPQ	Hepatitis B	KDNWPDSNKVGVGAF	Hepatitis C	GALVAFKIMGGECPT	Influenza A H1N1	AINSSLPYQNIHPVT	Influenza A H3N2	LVMKRKRDSSILTDS			Insects	PFNSDTVSIIIETRE
				Adenovirus	RVVAPGLVDCYINLG	Alphaherpesviridae	LEDHEFVPLEVYTRH	Alphaproteobacteria	HPLKRFFRDFGMEPR	Amaranthaceae	QLGTKSDIYSFGIIL	Arachnid	GSEGLWVWVGKKATQ	Aspergillus	TQKGAPWGLGSISHK	Betaherpesviridae	AKRKMDPDNPDEGPS	Betaproteobacteria	ATSAGAMTVRDVAAA	Betulaceae	YSVIEGGPVGDTLEK	Clostridiales	ANEIKAGDAKITGQG	Coronavirus	RRATRRVRGGDGKMK	Cupressaceae	NESYKKQVTIRIGCK	Dengue	LGSQEGAMHTASTGA	Diabetes	PMSRREVEDPQVAQL	Fabaceae	LLGILVLASVSATHA	Gammaherpesviridae	AQGMAYPLHEQHGMA	Gluten	MQVDPSGQVQWPQQQ	Hepatitis B	ITSGFLGPLLVLQAG	Hepatitis C	YFVRAQGLIHACMLV	Influenza A H1N1	NNGEDATAGLTHIMI	Influenza A H3N2	KEILRTQESECVCIN			Insects	INEAIGCVVEKTTTR
				Adenovirus	KPTNENGGQGILVKQ	Alphaherpesviridae	DSGLLDYTEVQRRNQ	Alphaproteobacteria	GNAPSVYDEALNWEA	Amaranthaceae	CGLKTRKYNEVNPAL	Arachnid	KDKIVAEMDTIIAMI	Aspergillus	LMGLENLSGPAAVTA	Betaherpesviridae	RVRTRLPVVPKQPKK	Betaproteobacteria	GGAVPGGFGPGGFGP	Betulaceae	TVGHLQLADQVKIIA	Clostridiales	YLRTDSDKDRFLQTM	Coronavirus	KRVDFCGKGYHLMSF	Cupressaceae	VANNNYDPWTIYAIG	Dengue	NILNRRRRTAGIIIM	Diabetes	SENPGTARAWCQVAQ	Fabaceae	YQKKTENPCAQRCLQ	Gammaherpesviridae	CPSLDVDSIIRRTPD	Gluten	ATAARELNPSNKELQ	Hepatitis B	NAPILSTLPETTVVR	Hepatitis C	TTDRFGVPTYTWGEN	Influenza A H1N1	VNPTLLFLKVPAQNA	Influenza A H3N2	PWVRGISSRISIYWT			Insects	KVSDALEGKDQYYID
				Adenovirus	LLYANSAHALDMTFE	Alphaherpesviridae	AGPGADMQQRFLNAW	Alphaproteobacteria	MTGDASLRRRPMKRV	Amaranthaceae	ELDIDVLVHGEPERN	Arachnid	RNSQMEVEEVRPFKM	Aspergillus	ASTDYIYDTSAGAGT	Betaherpesviridae	CELAFSFASVFFDSA	Betaproteobacteria	KATTSANKLSVDVAS	Betulaceae	VFNKEDDIGTYTIRA	Clostridiales	GKWSVDLNEAAKEGD	Coronavirus	GPDDQIGYYRRATRR	Cupressaceae	ELKVDGGCNSACNVL	Dengue	GSLIGLTARATWATN	Diabetes	DLLWSVPIAKKWCAN	Fabaceae	NNEGVIVKVSKEHVE	Gammaherpesviridae	GAGAGGGAGAGGGAG	Gluten	LGQGQQPGQWQQSGQ	Hepatitis B	TSMYPSCCCTKPSDG	Hepatitis C	SGGPLLCPSGHAVGI	Influenza A H1N1	ENSTWVNHTYVNINN	Influenza A H3N2	TTFPYTGDPPYSHGT			Insects	TISNLTTSQQDIVLA
				Adenovirus	GESQWNETEINHAAG	Alphaherpesviridae	SVRLAARHHNTVPES	Alphaproteobacteria	ENGRWHVRGRGLGAL	Amaranthaceae	AYKTLVSLNGVTAFG	Arachnid	AEMTAVGSPSNKQAK	Aspergillus	VSIEDPFAEDDWEAW	Betaherpesviridae	DKTSIGSPSSGITDV	Betaproteobacteria	ENTSYDQIIAGVDYD	Betulaceae	KDFEEPGHLAPTGLH	Clostridiales	NNKKASNKKKLPKAG	Coronavirus	NTREVFAQVKQMYKT	Cupressaceae	LSDCSDGLIDVTLGS	Dengue	IKYTDRKWCFDGERN	Diabetes	RLLPLLALLALWGPD	Fabaceae	LRIPSGFISYILNRH	Gammaherpesviridae	VLSKCYDHAQTHLKG	Gluten	VTSIALRTLPTMCSV	Hepatitis B	FVQWFAGLSPTVWLS	Hepatitis C	ADTEDVVCCSMSYSW	Influenza A H1N1	EYDESLKMTIASVPA	Influenza A H3N2	GYLIRALTLNTMTKD			Insects	VPQEGNITIHLQKFI
				Adenovirus	QQKTHVFGQAPYSGI	Alphaherpesviridae	ATQAPDPQPSAAARS	Alphaproteobacteria	WLRSSVSYSLTYSSI	Amaranthaceae	YITLYGIDPKNRPTI	Arachnid	TLGEKAKNITQQGYA	Aspergillus	ILGVSLAVAKAGAAE	Betaherpesviridae	TLKEAVDVYSENLKD	Betaproteobacteria	LDAPRIENTAKLSGE	Betulaceae	QEITGIMKDFEEPGH	Clostridiales	SNKKKLPKAGYENEI	Coronavirus	TSPDVDLGDISGINA	Cupressaceae	PNTDGIDIFASKRFH	Dengue	NGKKVIQLSRKTFDS	Diabetes	PIAKKWCANPDWIHI	Fabaceae	RVSPLMLLLGILVLA	Gammaherpesviridae	FFLDLILLIIALYLQ	Gluten	MILPRSDCKVMRQQC	Hepatitis B	GWSPQAQGILQTLPA	Hepatitis C	YSAPPGDAPQPTYDL	Influenza A H1N1	VSADPLASLLEMCHS	Influenza A H3N2	NSEGTGQAADLKSTQ			Insects	AFRLYDKEGNGYITT
				Adenovirus	TLAKIKPKAGEENKW	Alphaherpesviridae	KNRKPKPPKPPRPAG	Alphaproteobacteria	FTLYSLLAEKVAIDP	Amaranthaceae	FPQTVELRRVRREYK	Arachnid	KVQLDEESEARLELE	Aspergillus	YKADVKKYDLDFKNP	Betaherpesviridae	ILSKQNQQHLIPQWA	Betaproteobacteria	CAVFVRSGQPVIGAC	Betulaceae	TGQALVFGIYEEPVT	Clostridiales	DESKKELSKFPVANE	Coronavirus	ACNFELCDNPFFAVS	Cupressaceae	GIQLSNVSLKLTSGK	Dengue	TVIDLDPIPYDPKFE	Diabetes	VGFYLLLRVLNIDLL	Fabaceae	QWELQGDRRCQSQLE	Gammaherpesviridae	DVAAQPAPQAPYQGY	Gluten	QSSCHVMQQQCCQQL	Hepatitis B	DFNPNKDTWPDANKV	Hepatitis C	SSGPQQKLQLVKTNG	Influenza A H1N1	EESKLNREKVDGVKL	Influenza A H3N2	CVLEAMAFLEESHPG			Insects	EHRTPYSLYHDQHGM
				Adenovirus	DEVDEQAEQQKTHVF	Alphaherpesviridae	LLSAAVGVLRQRADD	Alphaproteobacteria	KTTKRTNETGDGETT	Amaranthaceae	IIYGDVSRPKAMTVF	Arachnid	PLLHAIQSNYYHGVV	Aspergillus	WGAAKGDELPKDQFG	Betaherpesviridae	CVETMCNEYKVTSDA	Betaproteobacteria	AFDLKTTFCIMTTRN	Betulaceae	SSFRLRSESLNTLRL	Clostridiales	KPDVKKPEKKAPEQK	Coronavirus	ILSRLDKVEAEVQID	Cupressaceae	TVTNSDDDPVNPAPG	Dengue	NGKKVIQLSRKTFDT	Diabetes	AQLELGGGPGAGDLQ	Fabaceae	FSTRYGNQNGRIRVL	Gammaherpesviridae	ITQMQQEPSSHLQSA	Gluten	QGSFRPSQQNPRAQG	Hepatitis B	GGPATNMDNITSGLL	Hepatitis C	GETHVTGATQGHTLS	Influenza A H1N1	FSFTGEEMATKADYT	Influenza A H3N2	VHHPSTDSDQTSIYV			Insects	SADVVVGIAAPGCPN
				Adenovirus	EVFDVVRVHQPHRGV	Alphaherpesviridae	VCEFIATPVATDINY	Alphaproteobacteria	LTNLVAEEIVDMKGL	Amaranthaceae	ALASRKSSPRVTNEA	Arachnid	REKRATGEEKDYENE	Aspergillus	EPPVGIEKSYKIKDF	Betaherpesviridae	RTSSRASPSHSTSTV	Betaproteobacteria	KVLTVNTLAGSGLFR	Betulaceae	ALEKVCNEIKIVAAP	Clostridiales	IPPTNIRENLYNRTA	Coronavirus	YHGAIKLDDKDPQFK	Cupressaceae	DHNSLSDSSDGLVDV	Dengue	CRLRMDKLQLKGMSY	Diabetes	NHSSPCLEQFPTTCE	Fabaceae	DPYSPSQDPYSPSPY	Gammaherpesviridae	PTPGPSNAAPVCRNS	Gluten	VPLSQQQQVGQGTLV	Hepatitis B	NTHPQAMQWNSTTFH	Hepatitis C	FSGVDAETYITGGSA	Influenza A H1N1	TCEQIADSQHRSHRQ	Influenza A H3N2	DAGTLIEDPDESTSG			Insects	MMIEEIDADGSGTVD
				Adenovirus	IETVYLRTPFSAGNA	Alphaherpesviridae	KEGDVIALMYDHGQS	Alphaproteobacteria	VLDDGTELDAKLIGA	Amaranthaceae	VKAIKEEISKVVKLQ	Arachnid	ETSFTFQKLVDKLRY	Aspergillus	SVDISSSSSVTSSTT	Betaherpesviridae	MEGVQVVADRQPLNP	Betaproteobacteria	FTLANKDGKVDIGTY	Betulaceae	SVIEGGPVGDTLEKI	Clostridiales	NRDILATDITVDQNG	Coronavirus	LMSFPQAAPHGVVFL	Cupressaceae	TSSSCSNWVWQSTQD	Dengue	RVGMGEAAAIFMTAT	Diabetes	AKGTTGFEAHVDKCL	Fabaceae	DDRRQPRREEGGRWG	Gammaherpesviridae	GGTGAGAGAGGAGAG	Gluten	TINAPFASIVAGISG	Hepatitis B	TTPAQGISMYPSCCC	Hepatitis C	ALTPTLAARNTTVPT	Influenza A H1N1	SISFCGVNSDTANWS	Influenza A H3N2	FEEIRWLIEEVRHRL			Insects	SIFLTEADVKNTFKE
				Adenovirus	PNTYDYMNKRVVAPG	Alphaherpesviridae	KYVRNNLETTAFHRD	Alphaproteobacteria	NQTVKTAGDINKAIT	Amaranthaceae	WFQGAVKPVSEQKGL	Arachnid	LKQTEPQQYEGKMTL	Aspergillus	AKLLRYQSTKSGDEA	Betaherpesviridae	VAILCYLAYHWHDTF	Betaproteobacteria	LVADGGPIVVEAGEL	Betulaceae	NEEDMRKSILSQEEA	Clostridiales	VDDEAFVRIAINIAH	Coronavirus	LIRQGTDYKHWPQIA	Cupressaceae	SSNITIKDLICGPGH	Dengue	TAIANQAAILMGLDK	Diabetes	ETQIYPNHSSPCLEQ	Fabaceae	SYLQGFSRNTLEAAF	Gammaherpesviridae	AAPARRTRKPQQPES	Gluten	IFWGIPALLKRYYPS	Hepatitis B	AQGTSMYPSCCCTQP	Hepatitis C	ASSAFVVSGLAGAAI	Influenza A H1N1	IPERNEQGQTLWSKV	Influenza A H3N2	DFEKEGYSLVGIDPF			Insects	YEKLKPKYISDGNVQ
				Adenovirus	TASTLEAMLRNDTND	Alphaherpesviridae	RDGEAHARETHFTQY	Alphaproteobacteria	KEAIKAAYSHIGRSD	Amaranthaceae	STSCSLLHTAVDLVN	Arachnid	YGPYTFEYDVIYPET	Aspergillus	LIKENIDVKDQSKVD	Betaherpesviridae	ISQPKSLDAPLKTQR	Betaproteobacteria	RAGNGKKAGTIAAPW	Betulaceae	RDGRVDFFEFKDMMR	Clostridiales	ALADAMKRIGLAEKT	Coronavirus	MASGGGETALALLLL	Cupressaceae	YGLIHVANNNYDPWS	Dengue	AKLALDNIVMLHTTE	Diabetes	HSSPCLEQFPTTCET	Fabaceae	SEEEGDITNPINLRE	Gammaherpesviridae	DSIIPRTPDVLHEDL	Gluten	QCAAIHTIIHSIIMQ	Hepatitis B	GAPTCPGQNSQSPTS	Hepatitis C	GNDIYHSVSRARTRY	Influenza A H1N1	HPSTSADQQSLYQNA	Influenza A H3N2	QAADLKSTQAAINQI			Insects	DFEDYRFQEGDWPNL
				Adenovirus	AAAGNGDNLTPKVVL	Alphaherpesviridae	ETIARLVDDPLFPTA	Alphaproteobacteria	ETLDKALAKRGAAPL	Amaranthaceae	YCNLSDAVKPEGWSD	Arachnid	MSSHFPILNHKVNVQ	Aspergillus	PTVEVDVATETGLHR	Betaherpesviridae	ISKYKWTDIANTLQN	Betaproteobacteria	RVSVQSVNSASRVAI	Betulaceae	EGGAVGDALEKVCNE	Clostridiales	KIIPPTNIRENLYNR	Coronavirus	SRGNSPARMASGGGE	Cupressaceae	FVSSGKAEDTNIYNS	Dengue	LMMIMPAALAFHLTS	Diabetes	YKIWMHVDGLMQNCN	Fabaceae	RGRREEEEDEDEEEE	Gammaherpesviridae	PYLARVLAVTAVALL	Gluten	QQPFSQQPQQIFPQP	Hepatitis B	LWGMDIDPYKEFGAS	Hepatitis C	RGRTGRGRRGIYRFV	Influenza A H1N1	RMVSGIGRFYIQMCT	Influenza A H3N2	LGQGTTLNNVHSNDT			Insects	ELTPDQRIGLVQGRV
				Adenovirus	GNDAGTPKYADKTFQ	Alphaherpesviridae	GPDPRIRKTKRLAGE	Alphaproteobacteria	VREDVMNGTWHPPVT	Amaranthaceae	QSMTSRPMKGMLTGP	Arachnid	AEAEAKLKTEIARLK	Aspergillus	AYKDAASSTGTASSS	Betaherpesviridae	DYEETLRLFKTTVTS	Betaproteobacteria	GKALGLKVGVAPTAQ	Betulaceae	EINAEQIKIEKEKAV	Clostridiales	KTPEMKRPEKNAKKP	Coronavirus	VIADYNYKLPDDFMG	Cupressaceae	RIGCETTSACANWVW	Dengue	GPNTPECPSASRAWN	Diabetes	KKGAAALGIGTDSVI	Fabaceae	RCTKLEYDPRCVYDP	Gammaherpesviridae	NERGDNVQTTGEHDQ	Gluten	LQQILQQQLIPCRDV	Hepatitis B	VGAESRGRPVSGPFG	Hepatitis C	GQRVEFLVNAWKAKK	Influenza A H1N1	PKFLPDLYDYKENRF	Influenza A H3N2	VLLSPEEVSETQGTE			Insects	EILTNGADGIIIWGV
				Adenovirus	MQFFSTTEAAAVNGD	Alphaherpesviridae	LASLAARCAAPPPGG	Alphaproteobacteria	ATVNARTVDLGQGRV	Amaranthaceae	SFWDGKSSAEDLKKV	Arachnid	LLDEYLMKDLHDMEH	Aspergillus	AAGPAATPATPGHHR	Betaherpesviridae	TRNHEVKSEVDAVRC	Betaproteobacteria	LAKVETVQPVKPETT	Betulaceae	YGGEDEDDNEEDMRK	Clostridiales	DLKEAAKHGDEFIIK	Coronavirus	MRGVYYPDEIFRSDT	Cupressaceae	DGQGQQWWAGQCKVV	Dengue	MWKQISNELNHILLE	Diabetes	KFSITLHRLTWSFLW	Fabaceae	KKTENPCAQRCLQSC	Gammaherpesviridae	LDLILLIIALYLQQN	Gluten	QLAQIPRQLQCAAIH	Hepatitis B	WVGNNLEDPASRDLV	Hepatitis C	GVWRGDGVTTTRCPC	Influenza A H1N1	ECESLFSKKSWSYIA	Influenza A H3N2	WGVHHPGTGNDQISL			Insects	DDPVKLVKMWEDEVK
				Adenovirus	GDNLTPKVVLYSEDV	Alphaherpesviridae	PPDVRVVTRAPGPQY	Alphaproteobacteria	SALAMSVALVASGTA	Amaranthaceae	YKNTGPGAAADKRVP	Arachnid	DSQKVTIKGDAEVAF	Aspergillus	SASGTPKKKITIADC	Betaherpesviridae	VRTDNFDVECLLYSS	Betaproteobacteria	AGGPVSNTGNLKVRE	Betulaceae	FKPQEITGIMKDFEE	Clostridiales	SYNAQLEADVARQTA	Coronavirus	VRDLPSGFNTLKPIF	Cupressaceae	AQDGDAITMRNVTDV	Dengue	RLIGNENYLDYMTSM	Diabetes	FIYFPLCFQFNQTVG	Fabaceae	LFLLAAHASARQQWE	Gammaherpesviridae	PFVQAFDQATRVYQD	Gluten	QQQQQQPSSQVSFQQ	Hepatitis B	LSVCPLLPGSTTTST	Hepatitis C	DDRDRSELSPLLLFT	Influenza A H1N1	NEPSGYAQTDCVLEA	Influenza A H3N2	VASQARQMVQAMRAI			Insects	ILRLMGQPFNRRTLE
				Adenovirus	GNDRLLTPNEFEIKR	Alphaherpesviridae	EPDPAAEPLVLPPVA	Alphaproteobacteria	AIAELQGRIESENAM	Amaranthaceae	FTDAYADLESTLSGL	Arachnid	LGPTNAQPKRPYLSF	Aspergillus	MVVKTFFDITIDGQP	Betaherpesviridae	IMPISYDKIIDVEEN	Betaproteobacteria	VLSTKTTLGLEQTFR	Betulaceae	GNIKRFFPSEFGNDV	Clostridiales	LEGTAVRINEDSNKP	Coronavirus	NMYICGDSTECANLL	Cupressaceae	SSTMGGKGGDLYTVT	Dengue	LRGFKKEISNMLNIM	Diabetes	IKTGIVSSKIIKLFF	Fabaceae	CQQEPDDLKQKACES	Gammaherpesviridae	SFYSIALLRVRGLMP	Gluten	GQPGYYLTSPQQPGQ	Hepatitis B	STTTSTGPCKTCTTP	Hepatitis C	GVWPLLLLLLALPPR	Influenza A H1N1	GVYINTALLNASCAA	Influenza A H3N2	GDVVLVMKRKRDSSI			Insects	LNCCYGHGDPLSYEL
				Adenovirus	SYDPDVRIIENHGTE	Alphaherpesviridae	LRRRCAWMRQIPDPE	Alphaproteobacteria	DHFVWAYCPSVAADK	Amaranthaceae	FKTISDAVKHVKVGN	Arachnid	NKPVHMSYVKMMLKQ	Aspergillus	SSSAPATETATATET	Betaherpesviridae	QSGRSTPTSILRQRA	Betaproteobacteria	AATASYRFGNAVPRI	Betulaceae	EELAASAIVGHDGSV	Clostridiales	KMYGYLDSNQAARSL	Coronavirus	DYQIGGYSEDRHSGV	Cupressaceae	GVVPVHAQDGDAITM	Dengue	KPLTMFLITENKIWG	Diabetes	IFKWILFGHRPYWWV	Fabaceae	QKKTENPCAQRCLQS	Gammaherpesviridae	SQSVRPGVAQSQYFD	Gluten	FILTILAMATTIATA	Hepatitis B	QDPRVRALYFPAGGS	Hepatitis C	PHYKVFLARLIWWLQ	Influenza A H1N1	ICATCEQIADSQHKS	Influenza A H3N2	AFGLICATCEQIADS			Insects	KGCISTEMVGTILEM
				Adenovirus	LYSNIALYLPDKLKY	Alphaherpesviridae	QGRGAEVAMADEDGG	Alphaproteobacteria	GVQIQPVTKDIAASL	Amaranthaceae	LAIEDEAEDLEKAGI	Arachnid	TRHAQQLEKRVAQLE	Aspergillus	VVKTFFDITIDGQPA	Betaherpesviridae	HAQFPHVLGASPRFS	Betaproteobacteria	AARGDGALDAQGGQL	Betulaceae	MAHKSKILIIGGTGY	Clostridiales	TPVFKDKSGKIIKMP	Coronavirus	LKPTKRSFIEDLLFN	Cupressaceae	ASVKDLKNAFKVFDR	Dengue	RVGRNPKNESDQYIY	Diabetes	TTLKYAIKTGIVSSK	Fabaceae	VEKLIKNQKESHFVS	Gammaherpesviridae	ALLFWLYIVMSDWTG	Gluten	GQLQCERELQERELK	Hepatitis B	GILTTVSTIPPPAST	Hepatitis C	ADDVILHTPGCIPCV	Influenza A H1N1	NRNQPAATALANTIE	Influenza A H3N2	SLVPKAIRSQYSGFV			Insects	TNMVEEILRLMGQPF
				Adenovirus	KLKYSPSNVKISDNP	Alphaherpesviridae	DCRIDAGGHEPVYAA	Alphaproteobacteria	KKIILSFAFALTVTS	Amaranthaceae	GDPMAMITAHARKNA	Arachnid	TDIPGVFHCHEEGFF	Aspergillus	LQGGDFTKGNGTGGK	Betaherpesviridae	RKVLKFQGAPLKDER	Betaproteobacteria	ALASLASLDAAQGLE	Betulaceae	KTLEKIYVPEEKLLK	Clostridiales	SAEVQAKKAENPDQN	Coronavirus	NTASWFTALTQHGKE	Cupressaceae	GAFYTVTSSDDDPVN	Dengue	YEGTDAPCKIPFSSQ	Diabetes	VRNLGVLFGLGFAIN	Fabaceae	PVNTPGQFEDFFPAS	Gammaherpesviridae	GILFILAILTEWGSG	Gluten	GQWQQSGQGQQGYYT	Hepatitis B	LNFLGETPVCLGQNS	Hepatitis C	TLAARNASVPTTTIR	Influenza A H1N1	HGTFGPVHFRNQVKI	Influenza A H3N2	MRDVLGTFDTTQIIK			Insects	VVDPYHKNGLAPSAL
				Adenovirus	MSMGALTDLGQNLLY	Alphaherpesviridae	YDHGQSDPARPFAAT	Alphaproteobacteria	VGRTSITLRVEAWAK	Amaranthaceae	LGTTQSPISYRVYTL	Arachnid	SESDMKKHYHMEFKK	Aspergillus	WADEEGRTKRYALVI	Betaherpesviridae	PSRYNISFEALLGIY	Betaproteobacteria	ASTPGIVIPPQEQIT	Betulaceae	VKAEQVKASKEMGET	Clostridiales	IDLGRKYKDSENRDI	Coronavirus	TFMLKYDENGTITDA	Cupressaceae	GKRLDQGQTWTVNLA	Dengue	YAWKTMAMILSIVSL	Diabetes	CQVAQKFTGGIGNKL	Fabaceae	LKQKACESRCTKLEY	Gammaherpesviridae	MVAGAVWLTVMSNTL	Gluten	IIWPQSDCQVMRQQC	Hepatitis B	NSDNPDWDLNPHKDN	Hepatitis C	RHRAWSVRARLLARG	Influenza A H1N1	NYFTAEVSHCRATEY	Influenza A H3N2	GARILTSESQLTITK			Insects	NGYIPTSCLREILRE
				Adenovirus	NTELSYQLLLDSIGD	Alphaherpesviridae	AAACNVATADFNRND	Alphaproteobacteria	RGTTSKVNCALVSPT	Amaranthaceae	SKVVKLQEELDIDVL	Arachnid	AACFGSNIRPNVATL	Aspergillus	AAKYPIVSIEDPFAE	Betaherpesviridae	YVAPPMWEIHHINKF	Betaproteobacteria	SETEKSYRNANLNFG	Betulaceae	KGKLVEKFKGLGVTL	Clostridiales	VSSEQAEKTTKDESK	Coronavirus	GTGPEASLPYGANKE	Cupressaceae	ILSEGNSFTAPNDSD	Dengue	YDQDHPYKTWAYHGS	Diabetes	MMGVPLQCSALLVRE	Fabaceae	QSQSPSSPEKESPEK	Gammaherpesviridae	MQFLVFQAANAQKAS	Gluten	LEVIRSLVLQTLATM	Hepatitis B	STTTSTGPCKTCTTL	Hepatitis C	VVIVGHIELGGKPAL	Influenza A H1N1	QARRMVQAMRAVGTH	Influenza A H3N2	LRNLMSQSRTREILT			Insects	IAAPGCPNALKGKTV
				Adenovirus	EVDEQAEQQKTHVFG	Alphaherpesviridae	VLVTTAAIKQRLLQS	Alphaproteobacteria	AVHDHLVALIERYGD	Amaranthaceae	PMAMITAHARKNADG	Arachnid	RLAQKDEEIEALRKQ	Aspergillus	CSAPSLPCWHSKQND	Betaherpesviridae	GITDVVNGLANLNLR	Betaproteobacteria	RNYQLQLTEAQAANG	Betulaceae	KIIAAIKEAGNIKRF	Clostridiales	NNNQQNKLSAFPVVN	Coronavirus	FIFNKLVKDPPNVQI	Cupressaceae	SCWRGDSNWAQNRMK	Dengue	IKVEYKGEDAPCKIP	Diabetes	IPLTVVAFIPYSVHM	Fabaceae	ALQQIMENQSDRLQG	Gammaherpesviridae	YRTATLRTLTPVPNR	Gluten	DPSGQVQWPQQQQPF	Hepatitis B	PLSSIFSRIGDPALN	Hepatitis C	PITYFKQGWGSLTDA	Influenza A H1N1	SNYNRRFTPEIAERP	Influenza A H3N2	KMVLSAFDERRNKYL			Insects	VLLPSVYVRQELTPD
				Adenovirus	MVLQSSLGNDLRVDG	Alphaherpesviridae	KVELLSSSSSSEDED	Alphaproteobacteria	SLTVGVVGTFDSLNP	Amaranthaceae	YISKIADVGLARLVP	Arachnid	ELQYKVSGKDRSKRA	Aspergillus	KYDLDFKNPESDPSK	Betaherpesviridae	IKWGSNVAIDTPYVN	Betaproteobacteria	AAEATQLVTADTAAV	Betulaceae	KGDHEVKAEQVKASK	Clostridiales	KKISELTEVTVGEAD	Coronavirus	SMAKTSVDCNMYICG	Cupressaceae	NIPLAINPTNTKCTA	Dengue	MTATPPGATDPFPQS	Diabetes	YPNHSSPCLEQFPTT	Fabaceae	EPDDLKQKACESRCT	Gammaherpesviridae	FNSVFLEIFHRGDPS	Gluten	QQPAQGQQGQQPGQG	Hepatitis B	QSGRQPTPISPPLRD	Hepatitis C	FNWAVRTKTNLTPLP	Influenza A H1N1	YSERGRWTKNTETGA	Influenza A H3N2	HPGTGNDQISLYAQA			Insects	SKPLKTGYNPHLRYQ
				Adenovirus	TKEGIQIGVEGQTPK	Alphaherpesviridae	DQGPLIEGQLGENNE	Alphaproteobacteria	TPEGGRIIRLQGKPH	Amaranthaceae	LNLPVLPTTTIGSFP	Arachnid	DASERMTIVRALENL	Aspergillus	QNVLNGGSHAGGRLA	Betaherpesviridae	TKCELTRNMHTTHSI	Betaproteobacteria	GGADINRNRYGGAAK	Betulaceae	EEPVTPGQCNMVVER	Clostridiales	SALSILSVVVSILTD	Coronavirus	KQPTVTLLPAADMDD	Cupressaceae	ITYENVEMINSENPI	Dengue	EDGCWYGMEIRPLKE	Diabetes	NLGVLFGLGFAINSE	Fabaceae	YDPRGHTGTTNQRSP	Gammaherpesviridae	QPIESSHLSSMSPTQ	Gluten	GQGQQPGQWQQPGQG	Hepatitis B	RGLYFPAGGSSSGTV	Hepatitis C	DASTYTTGGAAAHGA	Influenza A H1N1	FLWHVRKRFADWGLG	Influenza A H3N2	MRGIRVSKMGVDEYS			Insects	YFVEMDRFVHKVEAG
				Adenovirus	KTFQPEPQIGESQWN	Alphaherpesviridae	CIAQSSGRVTRDSRR	Alphaproteobacteria	EALGYMDFERAAKLA	Amaranthaceae	EKSFPLLSLLPKILP	Arachnid	MQAMKLEKDNAIDRA	Aspergillus	AVELARHAKAHILRW	Betaherpesviridae	SHNYDFTLKIVTESL	Betaproteobacteria	LLYRVLPEPVKLTLT	Betulaceae	FNYEAETPSVIPAAR	Clostridiales	ISKVNQGAQGILFLQ	Coronavirus	SSNFGAISSVLNDIL	Cupressaceae	AQLTDFNLMGTGVID	Dengue	YHTQTAGPWHLGKLE	Diabetes	FYTPMSRREVEDPQV	Fabaceae	HLLGFGINAENNHRI	Gammaherpesviridae	ASRKCRAKFKQLLQH	Gluten	QQQQQQQQQQQILQQ	Hepatitis B	FLLVLLDYQGMLSVC	Hepatitis C	VRAHGLIRACMLVRK	Influenza A H1N1	FTASSWSYIVETSNS	Influenza A H3N2	SRNPGNAEIEDLIFL			Insects	DGVKIGDTTVAPAGT
				Adenovirus	LTPKVVLYSEDVDIE	Alphaherpesviridae	NCEHADNYTAYCLGI	Alphaproteobacteria	FRVLSSNAVLDPSTN	Amaranthaceae	VHSFRITNVGIQDTT	Arachnid	KMIDELKPSLLHVKG	Aspergillus	EEIRKSADVAHVEED	Betaherpesviridae	MRLIDPVTGEDTFSA	Betaproteobacteria	QGVLAQGDIIMDAKG	Betulaceae	FGGFKVFDEDGDGYI	Clostridiales	IDVTKFNSGQGQIMG	Coronavirus	KTSEILDISPCSFGG	Cupressaceae	DQYCCRNAYVDNCPA	Dengue	ADTQGSNWIQKETLV	Diabetes	LFAVGFYLLLRVLNI	Fabaceae	QPGDYDDDRRQPRRE	Gammaherpesviridae	ILDSGLDTQHILCFV	Gluten	QQQQQQKQQQQQQQQ	Hepatitis B	SRGRPVSGPFGTLPS	Hepatitis C	RAWGGQDGSCHPAAL	Influenza A H1N1	INPGHADLSAKEAQD	Influenza A H3N2	LIGGLEWNDNTVRVS			Insects	YLLTVLGPIAINVTE
				Adenovirus	AAAVNGDNLTPKVVL	Alphaherpesviridae	LVRSAAAEEPGAPLT	Alphaproteobacteria	YFSGTAEVQFPMPVL	Amaranthaceae	LVPPTVANEITQYHM	Arachnid	EVACPRSIPQLINPK	Aspergillus	LLGQLWLLAEHQVRR	Betaherpesviridae	KRTISISNLNEQLCG	Betaproteobacteria	LEQPVATVRVAPPAV	Betulaceae	KFKGLGVTLLHGDLY	Clostridiales	ITNRGKLSGYGMLLE	Coronavirus	VNFNFNGLTGTGVLT	Cupressaceae	RARYGLVHVANNNYD	Dengue	SFSCIAIGIITLYLG	Diabetes	QVAQLELGGGPGAGD	Fabaceae	TRGRQPGDYDDDRRQ	Gammaherpesviridae	PTTLPPTPLLTVLQR	Gluten	QQSGQGQQGYYTTSP	Hepatitis B	STTSGFLGPLLVLQA	Hepatitis C	PLLLLLLSLPQRAYA	Influenza A H1N1	SDTANWSWPDGAELP	Influenza A H3N2	HLTQGTCWEQMYTPG			Insects	NLDKIYPNRNFSGIG
				Adenovirus	LQDRNTELSYQLLLD	Alphaherpesviridae	GRLTSGVGTAALLVV	Alphaproteobacteria	GSQSNDNDGGQGETL	Amaranthaceae	FFGEYKNTGPGAAAD	Arachnid	ASGPGPRGQFTQTDG	Aspergillus	FDEVVPKTVENFRAL	Betaherpesviridae	GGVLTKVTSFCPFAL	Betaproteobacteria	FESYSESHNFHASAD	Betulaceae	VKIIAAIKEAGNIKR	Clostridiales	NSTGGHINRTSAVVN	Coronavirus	TAQPVKIDNASPAST	Cupressaceae	DCIAIGTGSSNITIK	Dengue	IFTTNIWLKLRDSYT	Diabetes	PYWWVQETQIYPNHS	Fabaceae	FPGSGEQVEKLIKNQ	Gammaherpesviridae	SGPCLGLSTDVDLPK	Gluten	ILHQQHHHHQQQQQQ	Hepatitis B	LGFFPDHQLDPAFRA	Hepatitis C	SYSWTGALITPCSAE	Influenza A H1N1	FEDLRVSSFIRGKKV	Influenza A H3N2	DKVERLKHGTFGPVH			Insects	NGTYEIRNEGVPQKG
				Adenovirus	FFSTTEAAAVNGDNL	Alphaherpesviridae	HTDEDLNELLDLTTI	Alphaproteobacteria	TLYGNDTPDISGDDK	Amaranthaceae	IPSNTFAYYDQVLDT	Arachnid	ARSDRCFSFFLLDYC	Aspergillus	IQKGIDAYKDAASST	Betaherpesviridae	LDLFYTEPFISPDDY	Betaproteobacteria	AATIVAASVSNPGTF	Betulaceae	SDGIITVDELSRALN	Clostridiales	NVIENITSLTIGKSK	Coronavirus	QLNRALSGIAAEQDR	Cupressaceae	AGYKTFDGRGAQVYI	Dengue	RAVHADMGYWIESQK	Diabetes	THFPHQVILGVIGGM	Fabaceae	RDQSSYLQGFSRNTL	Gammaherpesviridae	VYDDDVIEVIDVETT	Gluten	GQGQPGYNPTSPQQP	Hepatitis B	DGNWTCIPIPSSWAF	Hepatitis C	YGVWPLLLLLLALPP	Influenza A H1N1	EQGSGYAADRKSTQN	Influenza A H3N2	SGVESAVLRGFLIIG			Insects	EKQDILKEHNDFRQK
				Adenovirus	ITFDSSVSWPGNDRL	Alphaherpesviridae	DAGRWVRGPETTSAV	Alphaproteobacteria	KIALAYQRNLSRLGI	Amaranthaceae	KRVIITIGPGEYREK	Arachnid	KGNAKAMIAVGGSTM	Aspergillus	QQNKIMKVIKKNIVK	Betaherpesviridae	LRNISSQTCEFCQSV	Betaproteobacteria	VSSKQGKPLADIAVV	Betulaceae	LLHGDLYDHESLVKA	Clostridiales	NNNNQYVSIDKFRIF	Coronavirus	WPWYVWLGFIAGLIA	Cupressaceae	LVALLVLSFVIGSCF	Dengue	FKNAHAKKQEVVVLG	Diabetes	TCETGPGSPSGHAMG	Fabaceae	GTTNQRSPPGERTRG	Gammaherpesviridae	LRTEGEHVEGATGET	Gluten	EVIRSLVLRTLPNMC	Hepatitis B	IWMMWFWGPSLYNIL	Hepatitis C	ELTAKLVALGVNAVA	Influenza A H1N1	FSMELPSFGVSGVNE	Influenza A H3N2	TISTICFFMQIAILI			Insects	QELTPDQRIGLVQGR
				Adenovirus	PCYGSYAKPTNENGG	Alphaherpesviridae	NGVMVGREHEIVSIP	Alphaproteobacteria	VNDDYDVEQTGGTIR	Amaranthaceae	HCKVTGTGGTALLGR	Arachnid	LPPVTHTTEHVTDIP	Aspergillus	IEDPFAEDDWEAWSY	Betaherpesviridae	AQCYSSYSRVIGGTV	Betaproteobacteria	GKMQNLEIEGGSVDA	Betulaceae	DFISLHQSLNDSYFA	Clostridiales	YEGSIIFGRPWPDYS	Coronavirus	RGNSPARMASGGGET	Cupressaceae	FGECEGVKIQGLKIK	Dengue	GHVVAENHHHATMLD	Diabetes	HTVCGMDKFSITLHR	Fabaceae	VLASVSATHAKSSPY	Gammaherpesviridae	STSEDVKFTPDPYQV	Gluten	QPFPSQQPYLQLQPF	Hepatitis B	YWGPSLHNILNPFLP	Hepatitis C	CHSKKKCDKMASKLR	Influenza A H1N1	KGKFQTAAQKAMMDQ	Influenza A H3N2	SSTERVVVSIDRFLR			Insects	DFDAFDEHRTPYSLY
				Adenovirus	TKETPSLGSGYDPYY	Alphaherpesviridae	GVCRSTAKYVRNNME	Alphaproteobacteria	LIPTAEVPLTNLVAE	Amaranthaceae	DRIRKMLAVLESNVL	Arachnid	QELVDCASQHGCHGD	Aspergillus	PTFPDGHDYKFDSKK	Betaherpesviridae	TYLATAYETNVTISR	Betaproteobacteria	AGGSVSAKDMRSRGA	Betulaceae	PTLAQPGLTSPPREK	Clostridiales	RVDNKNYFPCRDGFG	Coronavirus	QYNVTQAFGRRGPEQ	Cupressaceae	GPGHGISIGSLGRDN	Dengue	NMEGKVVQPENLEYT	Diabetes	GLDMVGLAADWLTST	Fabaceae	KISMPVNTPGQFEDF	Gammaherpesviridae	GNDGLPPPPYSPRDD	Gluten	QQYPLGQGSFRPSQQ	Hepatitis B	LSAIWMMWYWGPSLY	Hepatitis C	QAPPGARSMTPCTCG	Influenza A H1N1	RNPGNAEIEDLIFLA	Influenza A H3N2	SPLMVAYMLERELVR			Insects	KYARFFMEETLKLAK
				Adenovirus	TPDTHISYMPTIKEG	Alphaherpesviridae	TSPATRGDSSESKPG	Alphaproteobacteria	EKYDLFRGDAENYYA	Amaranthaceae	YLNTELHVVPGDPMA	Arachnid	TDGVDNMVNAMDEII	Aspergillus	LSQGAAGSIKGSVTA	Betaherpesviridae	LANLNLRQNKSDVSR	Betaproteobacteria	SAATFTLANKDGKVD	Betulaceae	GTGYIGKFIVEASAK	Clostridiales	VDKMYGYLDSNQAAR	Coronavirus	ESKVSGKGQQQQGQT	Cupressaceae	RDAFTNGAYFVSSGK	Dengue	TLGRNKKPRLCTREE	Diabetes	SVCISRVFIATHFPH	Fabaceae	ESPEKEDQEEENQGG	Gammaherpesviridae	HMCQDDEFPDLQDPP	Gluten	CQHLWQIPEQSQCQA	Hepatitis B	SLYSILSPFLPLLPI	Hepatitis C	SSVSSALAELATKTF	Influenza A H1N1	VAGPLCVRMDQAIMD	Influenza A H3N2	KFKYPALNVTMPNNE			Insects	ALFQEKLETSPEFKA
				Adenovirus	LVKQPNGKLESQVEM	Alphaherpesviridae	PWRPALMFDPRALAS	Alphaproteobacteria	ITVDEGPRYTFGDVS	Amaranthaceae	GFNGGEIGFDLYFSM	Arachnid	LPLPDAITEKFPWMI	Aspergillus	DWTNTPAEGEYCTDG	Betaherpesviridae	NTNGVDLLQDKTSIG	Betaproteobacteria	AARNAGKMQVKEAAT	Betulaceae	LTSPPREKVVIFGDG	Clostridiales	NHNSNIQKGSSVDPI	Coronavirus	VQIHTIDGSSGVANP	Cupressaceae	DNPVNPTPGTLRYGA	Dengue	GKAKIIGADVQNTTF	Diabetes	DGSGDSENPGTARAW	Fabaceae	EDWRQPREDWRRPSH	Gammaherpesviridae	PWNAPPNENPYHARR	Gluten	VMRQQCCQQLAQIPQ	Hepatitis B	QWYVGLSPTVWVLGI	Hepatitis C	TITTGGSITYSTYGK	Influenza A H1N1	GRFYIQMCTELKLND	Influenza A H3N2	MSMRGIRVSKMGVDE			Insects	YDKEGNGYIPTSCLR
				Adenovirus	EEEDDDNEDEVDEQA	Alphaherpesviridae	CRELVEDPCGLFQEA	Alphaproteobacteria	IKWIRENPETLDKAL	Amaranthaceae	AALREGLPLRKSGHG	Arachnid	QVQEQLSAANTKLEE	Aspergillus	ADYVTRMPEHQKQIY	Betaherpesviridae	SNMNLVSPDKELFPH	Betaproteobacteria	PGTSIGPLDVALASQ	Betulaceae	FGVEASELYPDVKYT	Clostridiales	VFKDKSGKIIKMPQG	Coronavirus	DPKTSEILDISPCSF	Cupressaceae	IHNVDKNGDGLISVE	Dengue	IMEVTAKWLWGFLSR	Diabetes	LKTNLFLFLFAVGFY	Fabaceae	EREEDWRQPREDWRR	Gammaherpesviridae	ARETPLRLSPEDTVV	Gluten	GQVQWLQQQLVPQLQ	Hepatitis B	SPTSNHSPTSCPPIC	Hepatitis C	IWWLQYFLTRVEAQL	Influenza A H1N1	DDFALIVNAPNYAGI	Influenza A H3N2	YKYPALNVTMPNNDK			Insects	VKPFQYSKPLKTGYN
				Adenovirus	HAAGRVLKKTTPMKP	Alphaherpesviridae	STAKYVRNNMETTAF	Alphaproteobacteria	VPGDKSISHRALMFS	Amaranthaceae	VADLERLKCQAAMDA	Arachnid	ILNHKVNIQFKYRPF	Aspergillus	AGTKKPYVLPVPFQN	Betaherpesviridae	NEGRTSSRASPSHST	Betaproteobacteria	GSEDLGDGLKAVWQL	Betulaceae	LEKVCNEIKIVAAPD	Clostridiales	VPTVTGMLLIGKEER	Coronavirus	SLQTYVTQQLIRAAE	Cupressaceae	VVNGRTVCNDRNRPT	Dengue	IITWIGMNSRSTSLS	Diabetes	GIGNKLCALLYGDAE	Fabaceae	QIEKQAKDLAFPGSG	Gammaherpesviridae	HGRGRGRGRGRGGGR	Gluten	QGQQLGQGQQAQQPG	Hepatitis B	LGPLLVLQAGFFWLT	Hepatitis C	STTELAILPCSFTPM	Influenza A H1N1	EWGCRCNDSSDPLVV	Influenza A H3N2	TLKIRVHEGYEEFTM			Insects	MLGTRLDQDMLDEII
				Adenovirus	MDNVNPFNHHRNAGL	Alphaherpesviridae	IVETGSAVSTATAAS	Alphaproteobacteria	LLGVGAGYIHEFGDD	Amaranthaceae	HMCYSNFNDIIHSII	Arachnid	SDGNVEKAEEIDFSG	Aspergillus	ADCDRPPKHSQNGMG	Betaherpesviridae	VDLLKPVTGSATQFT	Betaproteobacteria	GDAPAGGAVPGGAVP	Betulaceae	AFFLDGDNLFPKVAP	Clostridiales	LHGLYGMQVSSHEII	Coronavirus	QHGKEELRFPRGQGV	Cupressaceae	ACKKASAVLLVPANK	Dengue	GFMNEDHWFSRENSL	Diabetes	EAFEHTPGIQTASLG	Fabaceae	QQPRKIRPEGREGEQ	Gammaherpesviridae	LDYKPLSVGPYEAFT	Gluten	QPAQLEAIRSLVLQT	Hepatitis B	GELMTLATWVGNNLE	Hepatitis C	ATPPGSITVPHSNIE	Influenza A H1N1	QIESMIEAESSVKEK	Influenza A H3N2	GTGQAADLKSTQAAI			Insects	FNWENKTMGFGRSVE
				Adenovirus	FPLGGVINTETLTKV	Alphaherpesviridae	AFCTPGWEIHPARLV	Alphaproteobacteria	QYVNPSLMSESARLT	Amaranthaceae	FGEQLSGFAFTVNGW	Arachnid	NSGVDYRAKYMSSHF	Aspergillus	HGPDQGHDTGSASAP	Betaherpesviridae	AKKDELRRKMMYMCY	Betaproteobacteria	FKAAADFAHAEHEKD	Betulaceae	RLRRIFDLFDKNSDG	Clostridiales	IRSAIEFMIESGLIE	Coronavirus	TILLCCMTSCCSCLK	Cupressaceae	QSTQDVFYNGAYFVS	Dengue	EEVMRSRWSRKMLMT	Diabetes	LLEYVTLKKMREIIG	Fabaceae	RDPYSPSQDPYSPSP	Gammaherpesviridae	ENVHGETYANILNML	Gluten	TIAVRVPVPQLQPQN	Hepatitis B	GELMTLATWVGNNLD	Hepatitis C	VDFIPVENLETTMRS	Influenza A H1N1	LTEDPDEGTAGVESA	Influenza A H3N2	TVTLHFKQYEFNSPP			Insects	LKEYLMKILGPIAFK
				Adenovirus	VVLYSEDVDIETPDT	Alphaherpesviridae	YRRAVLPALDGRAAA	Alphaproteobacteria	DHRLAMSASILGLVA	Amaranthaceae	VGIQDTTQIHTHMCY	Arachnid	QGSEDGAFKSYFPKW	Aspergillus	GESSSTSIILDGFNW	Betaherpesviridae	QVVSAPISYGHFIMG	Betaproteobacteria	LNEGVIQAGGHGHIG	Betulaceae	PKVAPEAVSSVENIE	Clostridiales	AGEALLDKIINAIPY	Coronavirus	LCCMTSCCSCLKGAC	Cupressaceae	IKTWQGGSGLASYIT	Dengue	EDNPEIEDDIFRKRR	Diabetes	SRVFIATHFPHQVIL	Fabaceae	NHRIFLAGDKDNVID	Gammaherpesviridae	SPVFVISNNGLATTL	Gluten	LHQQQKQQQQPSSQV	Hepatitis B	AQGTSMFPSSCCTKP	Hepatitis C	VTPTVAVKHVGATTA	Influenza A H1N1	RELVRKTRFLPVAGG	Influenza A H3N2	SGTLEFNNESFNWAG			Insects	SLTISQLTTSQQDIV
				Adenovirus	VVDLQDRNTELSYQL	Alphaherpesviridae	APSANASVERIKTTS	Alphaproteobacteria	LNPLRTGLFTTLREM	Amaranthaceae	PKILPVYKEVIAELK	Arachnid	SLVNPRLSWHQYTKR	Aspergillus	NEAVELARHAKAHIL	Betaherpesviridae	GGFGGAASSSLLSCG	Betaproteobacteria	LSNGAIHNGENAAQN	Betulaceae	VEKMIVSVDSNRDGR	Clostridiales	PDSTKFKNIEKDENV	Coronavirus	ILDISPCAFGGVSVI	Cupressaceae	DRNRPTAIKIDYSKS	Dengue	SYLAGAGLAFSLMKS	Diabetes	IATHFPHQVILGVIG	Fabaceae	PYSPSQDPYSPSPYD	Gammaherpesviridae	RRGGDNHGRGRGRGR	Gluten	VAEGEASGQLQCERE	Hepatitis B	CKTCTTPAQGNSMFP	Hepatitis C	PVVVGTTDAEGTPTY	Influenza A H1N1	SICNTTGAEKPKFLP	Influenza A H3N2	MELPSFGVSGINESA			Insects	EDVLKANIRARHYRL
				Adenovirus	TFDSSVSWPGNDRLL	Alphaherpesviridae	TDTALRLSELLAYVS	Alphaproteobacteria	GLVTVYGHNSQIMVQ	Amaranthaceae	VHRDLKPANILLDGN	Arachnid	AGTYCDIISGNLIDN	Aspergillus	RVGRWLDRLQRGTVH	Betaherpesviridae	VIITKFKFSRARDLF	Betaproteobacteria	GAKATTSANKLSVDV	Betulaceae	AVGDALEKVCNEIKI	Clostridiales	YLIPVAYSSKDVQLK	Coronavirus	GTNASSEVAVLYQDV	Cupressaceae	GLHIHGCNTSVLGDV	Dengue	ERLSRMAISGDDCVV	Diabetes	RREAEDLQVGQVELG	Fabaceae	GRIRVLQRFDQRSRQ	Gammaherpesviridae	MLEASEGLDGWIHQQ	Gluten	VLQTLPTMCNVYVPP	Hepatitis B	LPVCPLLPGSTTTST	Hepatitis C	DRWKAPDYEPPTVHG	Influenza A H1N1	ARNIVRRAAVSADPL	Influenza A H3N2	NTEGRTSDMRAEIIR			Insects	KVVVSYGLTKQEKQD
				Adenovirus	YSEDVDIETPDTHIS	Alphaherpesviridae	CRHNVITTDGGEVVS	Alphaproteobacteria	SGHDRVPAKKAYDLL	Amaranthaceae	PVSEQKGLEPSVVQA	Arachnid	AKIEIKASIDGLEVD	Aspergillus	TPVSNAVAAAAAAST	Betaherpesviridae	ISYPVSTTVVGQSLI	Betaproteobacteria	GKPQTYTINRREDLM	Betulaceae	SLNTLRLRRIFDLFD	Clostridiales	AEKTTKDESKTTQKE	Coronavirus	PKTSEILDISPCAFG	Cupressaceae	NVDKNGDGLISVEEF	Dengue	IGKLPQHLTLRAQNA	Diabetes	QETQIYPNHSSPCLE	Fabaceae	TLVLPKHADADNILV	Gammaherpesviridae	FFEQESSDYTMLVVD	Gluten	LQQYPLGQGSFRPSQ	Hepatitis B	FFPDHQLDPAFKANS	Hepatitis C	DARICSCLWMMVLIS	Influenza A H1N1	MEYDAVATTHSWVPK	Influenza A H3N2	TMPNNDKFDKLYIWG			Insects	KESIFLTEADVKNTF
				Adenovirus	APYSGINITKEGIQI	Alphaherpesviridae	RYEDQGPLVEGQLGE	Alphaproteobacteria	GEVIGINTAIFSPSG	Amaranthaceae	TNVGIQDTTQIHTHM	Arachnid	ENLNVNTDGVDNMVN	Aspergillus	TLQQNKIMKVIKKNI	Betaherpesviridae	CYSSYSRVIGGTVFV	Betaproteobacteria	NSGTMAAGHDATLKA	Betulaceae	SFGVEASELYPDVKY	Clostridiales	QQEKGKKDSPRISKV	Coronavirus	AKNLNESLIDLQELG	Cupressaceae	ACAKGDSTCISLSSS	Dengue	SIEGKVVQHENLKYT	Diabetes	RLLCALTSLTILQLY	Fabaceae	ISMPVNTPGQFEDFF	Gammaherpesviridae	PWFPPMVEGAAAEGD	Gluten	QQNPQAQGSFQPQQL	Hepatitis B	WTSLSFLGGTTVCLG	Hepatitis C	GRKRARLIVYPDLGV	Influenza A H1N1	VTWWNRNGPVANTIH	Influenza A H3N2	DCVLEAMAFLEESHP			Insects	EAIGCVVEKTTTRRI
				Adenovirus	KEGIQIGNDAGTPKY	Alphaherpesviridae	GANLVTALVMGKAVR	Alphaproteobacteria	LQGKPHLIARDVTVP	Amaranthaceae	LVMDLESHQLKAFTD	Arachnid	IEIEQLNMRLAEAEA	Aspergillus	RNLERRDTTSGEPPV	Betaherpesviridae	NDSLSQAGAHSLTPL	Betaproteobacteria	GSVEAGNVLDIGGAD	Betulaceae	GDGNARAVFNKEDDI	Clostridiales	SIGILKSVPKKPQVK	Coronavirus	QTHTMIFDNAFNCTF	Cupressaceae	TILSEGNSFAAPNEN	Dengue	QRSGVLWDVPSPPET	Diabetes	SFRLLCALTSLTILQ	Fabaceae	LDMMLTCVEIKEGAL	Gammaherpesviridae	STSVVQEQVSAGDWE	Gluten	PQIPEQSRYEAIRAI	Hepatitis B	PGTSTTSTGPCKTCT	Hepatitis C	YVEIRRVGDFHYVSG	Influenza A H1N1	YAADLKSTQNAIDEI	Influenza A H3N2	GVTQNGTSSSCKRRS			Insects	DDIIAILPVDDLYAL
				Adenovirus	VDEQAEQQKTHVFGQ	Alphaherpesviridae	LPSNRVRFGPSGETR	Alphaproteobacteria	VDQLIKKGSVERGWI	Amaranthaceae	KYNEVNPALSNMVYA	Arachnid	DCGKFVCVIHFFSFH	Aspergillus	SAEPTTTGGSGSSNT	Betaherpesviridae	SSCSSASDSESESEE	Betaproteobacteria	LTALVLSALPLAAVA	Betulaceae	GYFLPTLAQPGLTSP	Clostridiales	KNVTKAAPMHDLGKV	Coronavirus	FPSVYAWERKKISNC	Cupressaceae	HELEEVFKKFDANGD	Dengue	TRANDWDFVVTTDIS	Diabetes	QPPRAAARKAACACD	Fabaceae	LQGDRRCQSQLERAN	Gammaherpesviridae	KRPRVEESSHGPARC	Gluten	AQGQQGQQPAQGQQG	Hepatitis B	PVKDDWPAANQVGVG	Hepatitis C	TCKNMWSGTFFINAY	Influenza A H1N1	AGNSSLCSISGWAIY	Influenza A H3N2	THIMIWHSNLNDATY			Insects	IVLADELSQEVCILS
				Adenovirus	QGILVKQQNGKLESQ	Alphaherpesviridae	AAEEPGAPLTTPPVL	Alphaproteobacteria	YVVKSGDSLFSIAKK	Amaranthaceae	GVDTVPVLVGPVSYL	Arachnid	THTTEHVTDIPGVFH	Aspergillus	GESIKAVAKSPFLDS	Betaherpesviridae	RASCMLAVDPYDTEA	Betaproteobacteria	GGSGGLNVGISSTTL	Betulaceae	PEGFPFRYVKDRVDE	Clostridiales	KGIPYAPEYKSNAAS	Coronavirus	DPKTSEILDISPCAF	Cupressaceae	DTQNGLRIKTWQGGS	Dengue	PGFTVIALFLAHAIG	Diabetes	FYVLSFCKSASIPLT	Fabaceae	WGTPGSHVREETSRN	Gammaherpesviridae	SLSVIPSNPYQEQLS	Gluten	QGYYPTSLQELGQGQ	Hepatitis B	HQLDPAFKANSDNPD	Hepatitis C	PRLGVRAPRKTSERS	Influenza A H1N1	RNFWRGENGRKTRIA	Influenza A H3N2	TFKVIEGWSKPNSKL			Insects	FNEKLETSPDFLALY
				Adenovirus	ESYKDRMYSFFRNFQ	Alphaherpesviridae	PVVDPPAVITMPLDG	Alphaproteobacteria	IATPPSVGGAYVVKS	Amaranthaceae	TARPPMALSYHVEEA	Arachnid	HMKITVQINGKNVYF	Aspergillus	FEVLFLVDPIDEYAF	Betaherpesviridae	TGFSTMETRVKLNDT	Betaproteobacteria	AQVADAGLAGPSAVA	Betulaceae	KGDHEVKEEQIKASK	Clostridiales	MKRIGLAEKTGRGID	Coronavirus	GPKLSTDLIKNQCVN	Cupressaceae	CANWVWRSTRDAFTN	Dengue	VNPLTLIAAVLLLVT	Diabetes	LLALLALWGPDPAAA	Fabaceae	LVLPKHADADNILVI	Gammaherpesviridae	PPPPPQRRDAWTQEP	Gluten	VPPECSIMRAPFASI	Hepatitis B	PFGTLPSPSSAAVPT	Hepatitis C	FDSTVTGQDIRVEEA	Influenza A H1N1	LKMTIASVPASCYLT	Influenza A H3N2	DLIFLARSALILRGS			Insects	PKKKFSGNDFLKTGH
				Adenovirus	PEPQIGESQWYETEI	Alphaherpesviridae	RPPKKSRADAPRPAA	Alphaproteobacteria	PSMIDEYPILAVAAA	Amaranthaceae	RPMKGMLTGPVTILN	Arachnid	WRIKQFELVPVPKED	Aspergillus	TADLAGVDGIGGKVV	Betaherpesviridae	NSKEIYQFGQIGYFS	Betaproteobacteria	IHNGENAAQNRGRPE	Betulaceae	FNKEDDIGTYTIRAV	Clostridiales	QKPEVKNPGKTTNPS	Coronavirus	PRITFGGPTDSTDNN	Cupressaceae	VENGNATPQLTKNAG	Dengue	EDNPEIEDDIFRKRK	Diabetes	TRREAEDLQVGQVEL	Fabaceae	LGFGINAENNHRIFL	Gammaherpesviridae	TNFFEQESSDYTMLV	Gluten	QQFPGQQQPFPPQQP	Hepatitis B	GGTTVCLGQNSQSPI	Hepatitis C	NETDVFLLKSLRPPG	Influenza A H1N1	INEDRRPPFPPKQKR	Influenza A H3N2	GKLKRRAIATPGMQI			Insects	KANIRARHYRLNHKP
				Adenovirus	ATALEINLEEEDDDN	Alphaherpesviridae	ALAEGFDGDLAAVPG	Alphaproteobacteria	DIMVPEGTPVKAAEN	Amaranthaceae	LDTTAMLGAVPARYG	Arachnid	SENVVVTVKVMGDNG	Aspergillus	TVENFRALCTGEKGF	Betaherpesviridae	SVSLMSGVEPLSSLT	Betaproteobacteria	KALLYRVLPEPVKLT	Betulaceae	PGHLAPTGLHLGGIK	Clostridiales	GIFQLIGILIPFAGI	Coronavirus	NDILSRLDKVEAEVQ	Cupressaceae	GHDDTYDDDKSMKVT	Dengue	TQRSGVLWDVPSPPE	Diabetes	INSEMFLLSCRGGNN	Fabaceae	PYDRRGAGSSQHQER	Gammaherpesviridae	YQGYQEPPAPQAPYQ	Gluten	QPGQGQQGQQPEQGQ	Hepatitis B	VLGIWMIWYWGHSLY	Hepatitis C	RLGPIQNEICLTHPI	Influenza A H1N1	RVNGKWMRELVLYDK	Influenza A H3N2	SQGTKRSYEQMETDG			Insects	AAVEYLKSDEFETIV
				Adenovirus	EATAGNGDNLTPKVV	Alphaherpesviridae	MENTYLLPDDDAAMP	Alphaproteobacteria	LALMSLALAACETTG	Amaranthaceae	EAKALGVDTVPVLVG	Arachnid	EFESRQFSSYFKNGI	Aspergillus	NQIGTLTESIQAAKD	Betaherpesviridae	ATFVDETLNDVDEVE	Betaproteobacteria	KLVSDAGADLQAGRS	Betulaceae	NLFPKVAPQAISSVE	Clostridiales	GAKIKVTPVFKDKSG	Coronavirus	RNTREVFAQVKQMYK	Cupressaceae	QLTDFNLMGTGVIDG	Dengue	KRMAILGETAWDFGS	Diabetes	PCLEQFPTTCETGPG	Fabaceae	LQGRQQEQQFKRELR	Gammaherpesviridae	PLPCVLWPVLPEPLP	Gluten	GSSQVLQQSTYQLVQ	Hepatitis B	NYVNTNMGLKVRQLL	Hepatitis C	RPSGMFDSVVLCECY	Influenza A H1N1	QKSTQNAIDGITNKV	Influenza A H3N2	QLLRHFQKDAKVLFQ			Insects	FDRKIHDYDFYTPNM
				Adenovirus	TYFDIRGVLDRGPTF	Alphaherpesviridae	GRAAASGAGDAMAPG	Alphaproteobacteria	AMGLFSDVRIHQSGS	Amaranthaceae	YNCKFTGFQDTVCDD	Arachnid	VKGNNYGYDSELKQT	Aspergillus	AKLNQILRIEEELGE	Betaherpesviridae	RAPLDHAQRQGLPDF	Betaproteobacteria	DGAAGPALARQARQA	Betulaceae	ELESTVKSFTREGNI	Clostridiales	DPAAAFVNQHLCGSH	Coronavirus	TEVMPVSMAKTSVDC	Cupressaceae	FAQLTDFNLMGTGVI	Dengue	IIIGVEPGQLKLNWF	Diabetes	SKVAPVIKARMMEYG	Fabaceae	MLTCVEIKEGALMLP	Gammaherpesviridae	GRGRGRGRGGGRPGA	Gluten	QHNIAHGSSQVLQES	Hepatitis B	IPIPSSWAFGKFLWE	Hepatitis C	VDVQYLYGIGSAVVS	Influenza A H1N1	VETLARSICEKLEQS	Influenza A H3N2	KLPGNDNSTATLCLG			Insects	IDDIIAILPVDDLYA
				Adenovirus	GVEGQTPKYADKTFQ	Alphaherpesviridae	EFVSSSSSSSSWGSS	Alphaproteobacteria	AAVGRALIAVMENYQ	Amaranthaceae	KAIKEEISKVVKLQE	Arachnid	GNTLQYPGVPFGPND	Aspergillus	AIVPSGASTGQHEAH	Betaherpesviridae	VLRKTKHANDIFAGL	Betaproteobacteria	LQGAGGVQIERGANV	Betulaceae	LGFSEGSEIDRVEKM	Clostridiales	LTNLIIFGPGPVLNK	Coronavirus	GKAYFPREGVFVFNG	Cupressaceae	SDGLIDVTLGSTGIT	Dengue	NYILWENDIKLTVVV	Diabetes	RFLPLLALLFLWESH	Fabaceae	PAGPREREREEDWRQ	Gammaherpesviridae	RKCRAKFKQLLQHYR	Gluten	QHHHHQQQQQQQQQQ	Hepatitis B	RRMETTVKAQPFLPK	Hepatitis C	MLTDPSHITAEAAGR	Influenza A H1N1	YDFEREGYSLVGIDP	Influenza A H3N2	GTSSIYIEVLHLTQG			Insects	DELSFPGVKIENVDV
				Adenovirus	DVVRVHRPHRGVIET	Alphaherpesviridae	RWPRDGPALSQYHVY	Alphaproteobacteria	MRALGAHITRDENGR	Amaranthaceae	HRDLKPANILLDGNY	Arachnid	LVKLETVKKSLEQEV	Aspergillus	DPSAVKSASEKLVST	Betaherpesviridae	IVYSHRVLQTPLTGQ	Betaproteobacteria	ADFTNTGSLYAEHDA	Betulaceae	GAVIRGKKGSGGITI	Clostridiales	HPELGLDDAFLKNVT	Coronavirus	DSTDNNQNGGRNGAR	Cupressaceae	SSEDNPVNPTPGTLR	Dengue	KHEWMTTEDMLTVWN	Diabetes	EERMSRLSKVAPVIK	Fabaceae	ENNHRIFLAGDKDNV	Gammaherpesviridae	EPSGLRSGQSGPCLG	Gluten	PQPFRPQQPYPQPQP	Hepatitis B	LPKVLYKRTLGLSAM	Hepatitis C	TTGPCTPLPAPNYTF	Influenza A H1N1	RSINEDRRPPFPPKQ	Influenza A H3N2	YSSTERVVVSIDRFL			Insects	NPGPQPPAKNMKNLV
				Adenovirus	RNFQPMSRQVVDDTK	Alphaherpesviridae	EEESEESTDSCEPDG	Alphaproteobacteria	ATIGYQYVNPSLMSE	Amaranthaceae	GNASLPAMEMTKWFD	Arachnid	KTVLTPRDSQKVTIK	Aspergillus	SDDLDEVDLVRLGGD	Betaherpesviridae	QIRRLTTWIKYEINS	Betaproteobacteria	GSLKAGHDFTVQAQR	Betulaceae	AQPGLTSPPREKVVI	Clostridiales	PHGRNPALADAMKRI	Coronavirus	SNVYADSFVVKGDDV	Cupressaceae	HGCNTSVSGNVLISE	Dengue	LQLPEDIEQMANGVA	Diabetes	TGIVSSKIIKLFFRL	Fabaceae	GRVSPLMLLLGILVL	Gammaherpesviridae	RRPPRGPPLSSSLGL	Gluten	QLGQWLQLGQGQQPG	Hepatitis B	LSPIVWLSVIWMMWY	Hepatitis C	CPLPPPKSPPVPPPR	Influenza A H1N1	ARSALILRGSVAHKS	Influenza A H3N2	DPNNEEGGHGVKGWA			Insects	IPVDQIIAIATDYLA
				Adenovirus	MSRQVVDDTKYKDYQ	Alphaherpesviridae	APPRLPPRNPAPPEQ	Alphaproteobacteria	RRGEEIAKSGMSGNA	Amaranthaceae	GKFKTISDAVKHVKV	Arachnid	QIEVTKGEEYKITLK	Aspergillus	LGGDTTQVQTNYFGK	Betaherpesviridae	NQVKHMITMMKSLFD	Betaproteobacteria	QAVQLGAASSRQALS	Betulaceae	DGYISARELQMVLGK	Clostridiales	APDATIVVTKQGENG	Coronavirus	WVATEGALNTPKDHI	Cupressaceae	RPTAIKIDYSKSVTV	Dengue	KAYAQMWTLMYFHRR	Diabetes	KKWCANPDWIHIDTT	Fabaceae	YDRRGAGSSQHQERC	Gammaherpesviridae	YMAIHRSLTKIWEEV	Gluten	IQVDPSGQVQWLQQQ	Hepatitis B	ITSGLLGPLLVLQAV	Hepatitis C	CPCGAQITGHVKNGS	Influenza A H1N1	QQNIYQNENAYVSVV	Influenza A H3N2	SGTLEFINEDFNWTG			Insects	KIKCLKGGVHTACKY
				Adenovirus	IENHGTEDELPNYCF	Alphaherpesviridae	AAAEEPGAPLTTPPV	Alphaproteobacteria	HDGLYGKFIQEFAGL	Amaranthaceae	ELGPEVKFAYSSHKA	Arachnid	FQADLTGTFQHDKEN	Aspergillus	NLLSVKVFQGESSST	Betaherpesviridae	TSSGAKISGVMVSTA	Betaproteobacteria	VAGALELSGQGVTVD	Betulaceae	KPQEITGIMKDFEEP	Clostridiales	IMYGFTEIELGKKFN	Coronavirus	YNVTQAFGRRGPEQT	Cupressaceae	FYTVTSSDDDPVNPA	Dengue	ESYIVVGAGEKALKL	Diabetes	LGFAINSEMFLLSCR	Fabaceae	NAENNHRIFLAGDKD	Gammaherpesviridae	YGNTPTPPNDEERES	Gluten	LQQHNLAHGRSQVLQ	Hepatitis B	CALRFTSARRMETTV	Hepatitis C	AAPIPPPRRKRTIVL	Influenza A H1N1	LTEKEGSYPKLKNSY	Influenza A H3N2	CWEQMYTPGGEVRND			Insects	KELKQFNIKYNSMNN
				Adenovirus	DEAATALEMNLEEED	Alphaherpesviridae	PGFGFTVVRQDRFVT	Alphaproteobacteria	AVMENYQQEDGSIHI	Amaranthaceae	LVVSTSCSLLHTAVD	Arachnid	RSGDEQQFRRMVKRC	Aspergillus	DVVFSYIPWSEDKGE	Betaherpesviridae	SEAEDSYHFSSAKMT	Betaproteobacteria	NHYGTRIEAGTLEGK	Betulaceae	LVEKFKGLGVTLLHG	Clostridiales	IYYRRLYSGLKFIIK	Coronavirus	FNKAISQIQESLTTT	Cupressaceae	GRGAVVHLGNGGPCL	Dengue	GVFQEGVFHTMWHVT	Diabetes	IGNKLCALLYGDAEK	Fabaceae	ALMLPHFNSKAMVIV	Gammaherpesviridae	TSDRSDKAEAQSTPE	Gluten	AIVATTATTAVRVPV	Hepatitis B	GFLGPLLVLQAGFFW	Hepatitis C	QAEAALENLVVLNSA	Influenza A H1N1	KGKSSFYRNLLWLTE	Influenza A H3N2	YPALNVTMPNNGKFD			Insects	RYFLERLSNSLPDVK
				Adenovirus	SGINITKEGIQIGVE	Alphaherpesviridae	VPTWARVFCRHALLE	Alphaproteobacteria	LDIKWIRENPETLDK	Amaranthaceae	LSDAVKPEGWSDNNK	Arachnid	QTQFGDKEVKIIREF	Aspergillus	AGESHGPDQGHDTGS	Betaherpesviridae	MVSTANVMQIIMSLL	Betaproteobacteria	IALAAQVTQRGGAAN	Betulaceae	ESPIPINVILAINHS	Clostridiales	QYVSIDKFRIFCKAL	Coronavirus	LLLLFVTIYSHLLLV	Cupressaceae	QVYIGNGGPCVFIKR	Dengue	QLMYFHRRDLRLAAN	Diabetes	HLFYVLSFCKSASIP	Fabaceae	REEDWRQPREDWRRP	Gammaherpesviridae	YNLRRGIGLAIPQCR	Gluten	MQQEQQEQQQGMHIL	Hepatitis B	HGAHLSLRGLFVCAF	Hepatitis C	VIVGHIELGGKPALV	Influenza A H1N1	YDYSKYSEESKLNRE	Influenza A H3N2	ILEDEQMYQKCCNLF			Insects	QLTTSQQDIVLADEL
				Adenovirus	WRNFLYSNIALYLPD	Alphaherpesviridae	LNPNAIASATVGRRV	Alphaproteobacteria	SLALAACETTGPGSG	Amaranthaceae	QMADAGIKYIPSNTF	Arachnid	IIKDGKDVNDWVGPP	Aspergillus	VNHVEFESRASLAYN	Betaherpesviridae	IIMSLLSSHITKETV	Betaproteobacteria	KTTLGLEQTFRLRSR	Betulaceae	TIKKTGQALVFGIYE	Clostridiales	KGDTILVNQQEGKER	Coronavirus	YCIPYNSVTDTIVVT	Cupressaceae	NRMKLADCVVGFGSS	Dengue	GRGGWSYYCAGLKKV	Diabetes	YLFQQDKHYDLSYDT	Fabaceae	CTKLEYDPRCVYDPR	Gammaherpesviridae	YYVVDLSVRGMLEAS	Gluten	SLQQSGQGQPGYYPT	Hepatitis B	PVSGPFGTLPSPSSA	Hepatitis C	PQRLSSCKPITYFRQ	Influenza A H1N1	ECESLSTASSWSYIV	Influenza A H3N2	HCLDPNNEEGGHGVK			Insects	ELKQFNIKYNSMNNF
				Adenovirus	MLRNDTNDQSFNDYL	Alphaherpesviridae	GKRSGGTYGIVDAIV	Alphaproteobacteria	ALASSLSPGNEQWLR	Amaranthaceae	VVDGRNIWANDLAAS	Arachnid	PQASIETSFTFQKLV	Aspergillus	DPFAEDDWEAWSYFY	Betaherpesviridae	PFYNGTNRNASYFGE	Betaproteobacteria	SLVGAKAPPAPKPAP	Betulaceae	EIDRVEKMIVSVDSN	Clostridiales	NLVDELKEGDKVTVY	Coronavirus	VSGKGQQQQGQTVTK	Cupressaceae	LKKLVHSRHDAATVF	Dengue	TNIWLKLRDSYTQMC	Diabetes	GFAINSEMFLLSCRG	Fabaceae	EGDITNPINLREGEP	Gammaherpesviridae	SHLQSATQPTTPRPS	Gluten	QQQLVQQQIPIVQPS	Hepatitis B	DLLDTASALYREALE	Hepatitis C	DITKLLLATLGPLMV	Influenza A H1N1	KESSWPNHTVTKGVT	Influenza A H3N2	IASNENMDNMGSSTL			Insects	YQNLLEKLREKGVDV
				Adenovirus	NGKLESQVEMQFFST	Alphaherpesviridae	RKPGGPVPGPVEQLY	Alphaproteobacteria	RVTDPLAGTGATFLA	Amaranthaceae	GTFCYIDPEYQQTGQ	Arachnid	EKRVAQLEKINLDLK	Aspergillus	VRRLRRYSSSSSVTS	Betaherpesviridae	PDLKETILDLAALIS	Betaproteobacteria	TGHFIGYIYEVRADN	Betulaceae	SLNDSYFAYGGEDED	Clostridiales	FRDLSDKFNAYLANK	Coronavirus	SSMRGVYYPDEIFRS	Cupressaceae	GCETTSACANWVWRS	Dengue	TPQAPTSEIQLTDYG	Diabetes	VVAFIPYSVHMLMKQ	Fabaceae	QRCDLDVESGGRDRY	Gammaherpesviridae	PQPDLPGREAILRRF	Gluten	QQPQQQYPLGQGSFR	Hepatitis B	RLCCQLIPARDVLCL	Hepatitis C	LQYFLTRVEAQLHVW	Influenza A H1N1	WEQMYTPGGEVRNDD	Influenza A H3N2	DINPGHADLSAKEAQ			Insects	EYQNLLEKLREKGVD
				Adenovirus	VNGDNLTPKVVLYSE	Alphaherpesviridae	VDVDCAENTKEDQLA	Alphaproteobacteria	AGYIHEFGDDGVRIF	Amaranthaceae	ALGVDTVPVLVGPVS	Arachnid	QFSYTFNDYTETEEY	Aspergillus	RALCTGEKGFGYKGS	Betaherpesviridae	IRLVKRTISISNLNE	Betaproteobacteria	LTNEFLVGSDGTQRI	Betulaceae	DLSELESTVKSFTRE	Clostridiales	VNTNAFRNVDGSGLV	Coronavirus	QPIDVVRDLPSGFNT	Cupressaceae	NNYDPWSIYAIGGSS	Dengue	MDKLTLKGISYVMCT	Diabetes	LTSLTILQLYHFLQI	Fabaceae	KNPQLQDLDMMLTCV	Gammaherpesviridae	YIFETTESPSSDEDY	Gluten	QQSQQQLGQQPQQQQ	Hepatitis B	MLSVCPLLPGSTTTS	Hepatitis C	ESSRSDQRPYCWHYP	Influenza A H1N1	EGVPESMREEYREEQ	Influenza A H3N2	RRVRDNMTKKMVTQR			Insects	YGHGDPLSYELDRGP
				Adenovirus	ENGGQGILVKQQNGK	Alphaherpesviridae	FSTAPPSPTAPWTPR	Alphaproteobacteria	RPEGEKSTRFVHTLN	Amaranthaceae	KRELKFALESFWDGK	Arachnid	NLQKNQQNLQQKLHT	Aspergillus	LTVAAINKSNARASF	Betaherpesviridae	KAIYDHREADAQTFA	Betaproteobacteria	AEVQENIDNKQAIVV	Betulaceae	KRFFPSEFGNDVDRV	Clostridiales	VINKDATVDEHGNWS	Coronavirus	YKGYQPIDVVRDLPS	Cupressaceae	HSDIYSDDKSMKVTV	Dengue	MLNIMNRRKRSVTML	Diabetes	APVIKARMMEYGTTM	Fabaceae	LTILVALALFLLAAH	Gammaherpesviridae	AAAGGLQGIYVLVML	Gluten	QPGQLQQSAQGQEGQ	Hepatitis B	PCKTCTIPAQGTSMF	Hepatitis C	DGDKGSDVESYSSMP	Influenza A H1N1	LTEVETPIRNEWGCR	Influenza A H3N2	GYMFESKRMKLRTQI			Insects	KAMPEYQSLIQKLKD
				Adenovirus	PTIKEGNSRELMGQQ	Alphaherpesviridae	RTRRDNAPPPLPRAR	Alphaproteobacteria	SAAAGAPTQVAAITP	Amaranthaceae	ALSYHVEEAIDAGNF	Arachnid	IKGDAEVAFVSDCEA	Aspergillus	DAPVSQATPVSNAVA	Betaherpesviridae	IGNLPDGLAPGPFHE	Betaproteobacteria	RGKDVRLKADTVKVA	Betulaceae	VGDALEKVCNEIKIV	Clostridiales	QAARSLFADIEKLKQ	Coronavirus	GIGYQPYRVVVLSFE	Cupressaceae	KLTSGKPASCVDKNA	Dengue	KHAQRIETWVLRHPG	Diabetes	ELLQEYNWELADQPQ	Fabaceae	KESPEKEDQEEENQG	Gammaherpesviridae	QEPPAPQAPYQGYQE	Gluten	SRCQAIHNVVHAIIL	Hepatitis B	ALESPEHCSPHHTAL	Hepatitis C	VAEEDEREVSVPAEI	Influenza A H1N1	YHKCDDTCMESVKNG	Influenza A H3N2	VCVTGDDKNATASFI			Insects	QVGQNVALTGSTAAK
				Adenovirus	TVYLRTPFSAGNATT	Alphaherpesviridae	DWKRRRHEAPRRHDI	Alphaproteobacteria	ESRLKPYPTDIYAVH	Amaranthaceae	YADLESTLSGLNVLV	Arachnid	EYKTDVDLSLRSSDI	Aspergillus	QTPMRLRLAAGPAAT	Betaherpesviridae	HGNKHAFMILKQVIS	Betaproteobacteria	ADAIALAAQVTQRGG	Betulaceae	GQCNMVVERLGDYLI	Clostridiales	KNYFPCRDGFGSIMQ	Coronavirus	GAIKLDDKDPQFKDN	Cupressaceae	TVNLAAGTASARFWG	Dengue	LEGKIVQYENLKYSV	Diabetes	TKMIWVAVIGDWLNL	Fabaceae	NGRIRVLQRFDQRSR	Gammaherpesviridae	AMAIRQAIRDRRRNP	Gluten	QQGQQLGQGQQAQQP	Hepatitis B	TCIPIPSSWAFARFL	Hepatitis C	EVRNVSGGYHVTNDC	Influenza A H1N1	SFYRNLLWLTGKNGL	Influenza A H3N2	SIDRFLRVRDQRGNV			Insects	DAIRSPEFQSIVETL
				Adenovirus	TPNEFEIKRSVDGEG	Alphaherpesviridae	LAVGLLVLAGLAAAF	Alphaproteobacteria	NRRGKANKPRPGHER	Amaranthaceae	DTTQIHTHMCYSNFN	Arachnid	SHYSIDIQGKPRKAF	Aspergillus	GSVVDIFAPGQDILS	Betaherpesviridae	GQDYRFMRQRYLLAT	Betaproteobacteria	QLTEAQAANGGASGQ	Betulaceae	QFKPQEITGIMKDFE	Clostridiales	FIFSENAKYGYMTVR	Coronavirus	SRGGSQASSRSSSRS	Cupressaceae	SCFSDNPIDSCWRGD	Dengue	ISGVFPVSIPITAAA	Diabetes	VQETQIYPNHSSPCL	Fabaceae	RAPQRCDLDVESGGR	Gammaherpesviridae	GPPWWPPICDPPQPS	Gluten	GQPGYYPTSSQQPGQ	Hepatitis B	TSLNFLGETPVCLGQ	Hepatitis C	CSSNVSVAHDGTGKR	Influenza A H1N1	LSPEEVSETQGTEKL	Influenza A H3N2	SCMGLIYNRMGAVTT			Insects	FYMNNGKNQPGCGRF
				Adenovirus	EGQTPKYADKTFQPE	Alphaherpesviridae	KRKSQPVESRSLLDK	Alphaproteobacteria	LNPFVLKSMRTTARG	Amaranthaceae	CDDKGNHLFKDCYIE	Arachnid	EYIQQNGVVEERSYP	Aspergillus	GSVTACALVFGAVAA	Betaherpesviridae	LPHNPRGRESCMMGT	Betaproteobacteria	STPGIVIPPQEQITQ	Betulaceae	GHLQLADQVKIIAAI	Clostridiales	EVTVGEADKQPEEDN	Coronavirus	VHATATIPLQASLPF	Cupressaceae	TAIKIDYSKSVTVKE	Dengue	DLGELCEDTITYKCP	Diabetes	GMDKFSITLHRLTWS	Fabaceae	QNGRIRVLQRFDQRS	Gammaherpesviridae	LTVLQRPTELQPTPS	Gluten	QQPEQGQPGYYPTSL	Hepatitis B	RRRRSQSPRRRRSQS	Hepatitis C	SLRPPKGRWFGCTWM	Influenza A H1N1	TLMSCPIGEVPSPYN	Influenza A H3N2	FCGTSGTYGTGSWPD			Insects	VVFITHGFTSSASET
				Adenovirus	EDDDNEDEVDEQAEQ	Alphaherpesviridae	AALVIGGIAFWVRRR	Alphaproteobacteria	RIIGLLEGEDVLRTA	Amaranthaceae	KVLRPNVSQGLKQFQ	Arachnid	LSLLVAAVARDQVDV	Aspergillus	VAPDIQTAEEALDLI	Betaherpesviridae	HSLTPLSMDVIRLGE	Betaproteobacteria	AGYTRGDRGFTGDGG	Betulaceae	FLDGDNLFPKVAPQA	Clostridiales	SAMLTNLIIFGPGPV	Coronavirus	NVLYENQKQIANQFN	Cupressaceae	LSEGNSFTAPNESYK	Dengue	HFQRALIFILLTAVT	Diabetes	LWESHPTQAFVKQHL	Fabaceae	TVANGNNRKSFNLDE	Gammaherpesviridae	TMQFLVFQAANAQKA	Gluten	PHQPQQAFPQPQQTF	Hepatitis B	KFLWEWASARFSWLS	Hepatitis C	YYHKFNSTGCPQRLS	Influenza A H1N1	SIEDPNHEGEGIPLY	Influenza A H3N2	SSTGLRDDLLENLQT			Insects	GYIPTSCLREILREL
				Adenovirus	EFSDKNEIRVGNNFA	Alphaherpesviridae	RVYATLQNMVVPEIA	Alphaproteobacteria	YCPSVAADKSLNDKQ	Amaranthaceae	YFADLTPEAYKTLVS	Arachnid	WMINEPLNDERERIV	Aspergillus	VSLAVAKAGAAEKGV	Betaherpesviridae	NIEFISHKNVYISRI	Betaproteobacteria	GVQDVGGGEHGRWSG	Betulaceae	VSVDSNRDGRVDFFE	Clostridiales	LFENYETYVKAWNPE	Coronavirus	EDYQIGGYSEDRHSG	Cupressaceae	SAAPQLTKNAGVLTC	Dengue	GNGCGLFGKGSLVTC	Diabetes	WMRLLPLLALLALWG	Fabaceae	PPGERTRGRQPGDYD	Gammaherpesviridae	GGWSTLIEDNIPGSR	Gluten	QQLPQFEEIRNLARK	Hepatitis B	QGTSMYPSCCCTKPS	Hepatitis C	HNVSGIYHVTNDCSN	Influenza A H1N1	KSYVNNKEKEVLVLW	Influenza A H3N2	CVCRDNWKGSNRPIV			Insects	DYLLTVLGPIAINVT
				Adenovirus	PHRGVIETVYLRTPF	Alphaherpesviridae	TFTSPHLAQRVASTV	Alphaproteobacteria	PAFDLSGEVIGINTA	Amaranthaceae	ELHVVPGDPMAMITA	Arachnid	HHCANHLQAFDEVSR	Aspergillus	DQIWYLDALTTQKGA	Betaherpesviridae	VPYSPPQSDRSTPTS	Betaproteobacteria	ELGAAIRVGRGARVT	Betulaceae	LETDLSELESTVKSF	Clostridiales	MLTNLIIFGPGPVLN	Coronavirus	RVVVLSFELLNAPAT	Cupressaceae	NESFGVEPVHPQDGD	Dengue	GATWVDVVLEHGGCV	Diabetes	GGIGNKLCALLYGDA	Fabaceae	EQEWGTPGSHVREET	Gammaherpesviridae	WIDDNPSTETAQAWN	Gluten	CSPVAMPQRLARSQM	Hepatitis B	LLGPLLVLQAVCFLL	Hepatitis C	TLAAPKGPITQMYTN	Influenza A H1N1	AIMDKNIILKANFSV	Influenza A H3N2	MNELGVPFHLGTKQV			Insects	SDEFETIVVALDALP
				Adenovirus	SAANMLYPIPANATN	Alphaherpesviridae	TGVNSALNQFYQKLL	Alphaproteobacteria	LIAVMENYQQEDGSI	Amaranthaceae	TTVSARLDAQQKKLN	Arachnid	VEIEVEEERRRHAET	Aspergillus	KSGDEATSLADYVTR	Betaherpesviridae	YCNYAIGETIPFQLI	Betaproteobacteria	KTTFCIMTTRNTGQP	Betulaceae	EFGNDVDRVHAVEPA	Clostridiales	KEEREKEEAKLTIKD	Coronavirus	FVFKNKDGFLYVYKG	Cupressaceae	ASGKGSCRSGDCGGQ	Dengue	DAPCKIPFSSQDEKG	Diabetes	DLQVGQVELGGGPGA	Fabaceae	EDQEEENQGGKGPLL	Gammaherpesviridae	VVDLSVRGMLEASEG	Gluten	QQLGQWLQLGQGQQP	Hepatitis B	TTSTGPCRTCMTTAQ	Hepatitis C	VALDNKGKRYYYLTR	Influenza A H1N1	VFNYNKTTKRLTILG	Influenza A H3N2	LELRSGYWAIRTRSG			Insects	RLLVGHVVDPYHKNG
				Adenovirus	DNPNTYDYMNKRVVA	Alphaherpesviridae	NAVVAGNRLGPAQPL	Alphaproteobacteria	GRDIGAGPYDDFIQI	Amaranthaceae	VTNEAVQKAAAGLKG	Arachnid	SSTWGSVNAITNRML	Aspergillus	IADIAVGLRSGQIKT	Betaherpesviridae	VLFDADLIKNRVMLA	Betaproteobacteria	GDVDNRSVVRTVSAM	Betulaceae	AHKSKILIIGGTGYI	Clostridiales	VNEDKFQILYNSIMY	Coronavirus	LDDKDPQFKDNVILL	Cupressaceae	PRDSPNTDGIDIFAS	Dengue	MAVAAMGVPPLPLFI	Diabetes	IDFHYPNELLQEYNW	Fabaceae	VLPKHADADNILVIQ	Gammaherpesviridae	TEMYIMYAMAIRQAI	Gluten	LKVAKAQQLAAQLPA	Hepatitis B	GPSLYSILSPFFPLL	Hepatitis C	LSCLTVPVSAYEVRN	Influenza A H1N1	NGDDATAGLTHIMIW	Influenza A H3N2	KANFSVIFDRLETIV			Insects	DEVDADKSGRLEFDE
				Adenovirus	GIQIGNDAGTPKYAD	Alphaherpesviridae	GEMVLNGANLVTALV	Alphaproteobacteria	AQVAVEETPEGGRII	Amaranthaceae	ETYFADLTPEAYKTL	Arachnid	HSLLVRFNMKDMDQH	Aspergillus	GPALIKENIDVKDQS	Betaherpesviridae	WVYFLTSGLAAAAHA	Betaproteobacteria	NLVNKGYISAGKQGV	Betulaceae	LDGDKLLPKVAPEAV	Clostridiales	NNVTENVLLAKDVDV	Coronavirus	GADSSIAYSNNTIAI	Cupressaceae	NEAFKVENGSAAPQL	Dengue	AILAYTIGTTYFQRV	Diabetes	DKFSITLHRLTWSFL	Fabaceae	RREEGGRWGPAGPRE	Gammaherpesviridae	GYRTATLRTLTPVPN	Gluten	QSKPASLVSSLWSII	Hepatitis B	CPLLPRTSTTSTGPC	Hepatitis C	KCDELATKLVALGIN	Influenza A H1N1	LKGIAPLQLGKCNIA	Influenza A H3N2	GKNCTLIDALLGDPH			Insects	DPGEFPALLSLKDGK
				Adenovirus	GKTAVDSITQKKFLC	Alphaherpesviridae	SDEARKHTYNLTIAW	Alphaproteobacteria	EPSDVLDMGNSGTAA	Amaranthaceae	DSATLIVESDYFVGA	Arachnid	DYENEITPDARSDRC	Aspergillus	WLYSSTGSSTSAGAS	Betaherpesviridae	QDSLGQQPTTVPPPI	Betaproteobacteria	YGKHITLVSSDSGLG	Betulaceae	TYVSSNFFAGYFLPT	Clostridiales	EDLQVGQVELGGGPG	Coronavirus	ESLIDLQELGKYEQY	Cupressaceae	IDGRGAVVHLGNGGP	Dengue	ASHNIPVEVQDDGTM	Diabetes	HRNGVLIIQHLQKDY	Fabaceae	TRSSENNEGVIVKVS	Gammaherpesviridae	ITLLLIALWNLHGQA	Gluten	TSPQQSGQGQQPGQW	Hepatitis B	GQNSQSPTSNHSPTS	Hepatitis C	TKVVILDSFEPLRAQ	Influenza A H1N1	SMELPSFGVSGVNES	Influenza A H3N2	GQGTTLNNVHSNDTV			Insects	KGGVHTACKYGSLKP
				Adenovirus	MLANYNIGYQGFYIP	Alphaherpesviridae	NVAYTVCTRAGPKTR	Alphaproteobacteria	GSCKPNEDKMPKKSM	Amaranthaceae	KPPIIYGDVSRPKAM	Arachnid	LRDMLKMLSQIRKNA	Aspergillus	GIDAYKDAASSTGTA	Betaherpesviridae	TRRQNNARPRRVARR	Betaproteobacteria	RYTEVYLEHRMQEAV	Betulaceae	MGVFNYEAETPSVIP	Clostridiales	GIELKKGDTILVNQQ	Coronavirus	TDSVRDPKTSEILDI	Cupressaceae	SGEVVMEQSVHELEE	Dengue	WATNIQVAINQVRRL	Diabetes	HVDVFKLWLMWRAKG	Fabaceae	ENPCAQRCLQSCQQE	Gammaherpesviridae	SSEARQKQKHPKKVK	Gluten	QGIIQPQQPAQYEVI	Hepatitis B	LIPARDVLCLRPVGA	Hepatitis C	LLIAALGPLYLIQAT	Influenza A H1N1	TPVHDCNTTCQTPKG	Influenza A H3N2	VLLRAFTEEGAIVGE			Insects	EASKRFEKYARFFME
				Adenovirus	INLEEEDDDNEDEVD	Alphaherpesviridae	APGEECPSDPVTDPA	Alphaproteobacteria	FLAHAEEDERRLSKE	Amaranthaceae	VHGEPERNDMVEYFG	Arachnid	KLQHEYEKLRDQRDQ	Aspergillus	SVARLHGHERRHLHH	Betaherpesviridae	DMARVAAIQCLSPSE	Betaproteobacteria	KPVTVKLTDENGKPQ	Betulaceae	IDGQGEELAASAIVG	Clostridiales	HINRTSAVVNIFAHK	Coronavirus	KKDKKKKTDEAQPLP	Cupressaceae	NCKNKCKGCQPCKPK	Dengue	HFQRALIFILLTAVA	Diabetes	RAAARKAACACDQKP	Fabaceae	PGSGEQVEKLIKNQK	Gammaherpesviridae	PSQGTDVVQHQLDAL	Gluten	LNPCKNFLLQQCKPV	Hepatitis B	QGTSMYPSCCCTKPM	Hepatitis C	MWWNQYTICRCEAAL	Influenza A H1N1	LPVRSWSYIVETPNS	Influenza A H3N2	EMVPERNEQGQTLWS			Insects	VKKTFQEIVINGGDG
				Adenovirus	FFSTTEATAGNGDNL	Alphaherpesviridae	AAVAAVRAVSLVAGA	Alphaproteobacteria	ENEPTGMLTIRVSAM	Amaranthaceae	IQFDEPTLVMDLESH	Arachnid	YKVSGKDRSKRAAEM	Aspergillus	SGSGSGSGSGSSSST	Betaherpesviridae	PHCQRNDGGFPLPPP	Betaproteobacteria	VEVSSPPPVSVATVE	Betulaceae	SVDSNRDGRVDFFEF	Clostridiales	TFELAQNSVDGATVD	Coronavirus	IKWPWYVWLGFIAGL	Cupressaceae	LTSGKPASCVDKNAR	Dengue	VILAGPMPVTVASAA	Diabetes	NLIFKWILFGHRPYW	Fabaceae	QQWELQGDRRCQSQL	Gammaherpesviridae	PPPPPPPPPPPQRRD	Gluten	PFPQLQQPQQPLPQP	Hepatitis B	FGQNSQSPTSNHSPT	Hepatitis C	DGSWSTVSSGADTED	Influenza A H1N1	MDVNPTLLFLKVPAQ	Influenza A H3N2	RTLLMNELGVPFHLG			Insects	FEKYARFFMEETLKL
				Adenovirus	DYMDNVNPFNHHRNA	Alphaherpesviridae	ELRGPRREFCARALL	Alphaproteobacteria	KEIGKAMAAKDMGTA	Amaranthaceae	TVELRRVRREYKAKK	Arachnid	VVDVKNNQVVGIVSW	Aspergillus	AKAGAAEKGVPLYAH	Betaherpesviridae	SRANAKYIKDVLIQD	Betaproteobacteria	QYLGGNLSIEATEGD	Betulaceae	SLSNSSFRLRSESLN	Clostridiales	LVEALYLVCGERGFF	Coronavirus	CLKGACSCGSCCKFD	Cupressaceae	AYSYAKDDTATFACA	Dengue	NQNKEGDQYIYMGQP	Diabetes	NCNQMHASYLFQQDK	Fabaceae	HQQPRKIRPEGREGE	Gammaherpesviridae	ANAGTAGLISFEVSP	Gluten	QQPGQGQQPEQLQQP	Hepatitis B	YLWEWASARFSWLSL	Hepatitis C	MHTRCHCGAEITGHV	Influenza A H1N1	ACHDGMGWLTIGISG	Influenza A H3N2	NTKWNENQNPRMFLA			Insects	IDLVRKEHPKWDKSM
				Adenovirus	VIETVYLRTPFSAGN	Alphaherpesviridae	PMRLYSTCLYHPNAP	Alphaproteobacteria	HELDAKDNARRGYPQ	Amaranthaceae	DQVLDTTAMLGAVPA	Arachnid	PKEARNCRLSGLRDL	Aspergillus	LLLTALAAGSSVARL	Betaherpesviridae	KNGTVLEVTDVVVDA	Betaproteobacteria	DVSVAGGGATQWGNR	Betulaceae	QALVFGIYEEPVTPG	Clostridiales	NVLLAKDVDVKEDGS	Coronavirus	CCSCLKGACSCGSCC	Cupressaceae	AVQIQGVTYKNIHGT	Dengue	SVTMLLMLLPTALAF	Diabetes	GDAEKPAESGGSQPP	Fabaceae	YLQGFSRNTLEAAFN	Gammaherpesviridae	SIHGRPCPQAPEWPV	Gluten	RPQQSYPQPQPQYSQ	Hepatitis B	GETPVCLGQNSQSQI	Hepatitis C	VFCVDPAKGGRKAAR	Influenza A H1N1	NKMFKPEIATRPKVR	Influenza A H3N2	PLTPKQKRKMARTAR			Insects	VALTGSTAAKYDDPV
				Adenovirus	GNGRYVPFHIQVPQK	Alphaherpesviridae	GRNRDLREMLRTTIA	Alphaproteobacteria	VVSDGDAYTVVLDDG	Amaranthaceae	MLTGPVTILNWSFVR	Arachnid	SGEDKKHDYQNEFDF	Aspergillus	ASGTPKKKITIADCG	Betaherpesviridae	HSPQSASSNNSMSRR	Betaproteobacteria	ASLDAAQGLEVSGRR	Betulaceae	ISLHQSLNDSYFAYG	Clostridiales	SIIIELKNEQGKVIN	Coronavirus	CFSNVYADSFVVKGD	Cupressaceae	KEVTKRIGCVSTSAC	Dengue	KADLENPHPLEKKIT	Diabetes	ILFGHRPYWWVQETQ	Fabaceae	PLMLLLGILVLASVS	Gammaherpesviridae	ASTASEPEDKSPRVQ	Gluten	EQRQGVQILVPLSQQ	Hepatitis B	SGSLGTLSSPSPSAV	Hepatitis C	LAVGVVFASILRRRV	Influenza A H1N1	ELRSFSSWIQNEFNK	Influenza A H3N2	LIEDPDESTSGVESA			Insects	KNRLPRYTYDELSFP
				Adenovirus	FPLGGVINTETLAKI	Alphaherpesviridae	QSRGLGLGAADFVDE	Alphaproteobacteria	VMTGDASLRRRPMKR	Amaranthaceae	DYFSSSLKIGEGGYG	Arachnid	GTKLQITGWGRLKSG	Aspergillus	LSDGKTGSSYPHWFT	Betaherpesviridae	SASSATACTAGVMTR	Betaproteobacteria	AFGRVAGEDYQAEQR	Betulaceae	LGLETDLSELESTVK	Clostridiales	KPGDNKNPETKKPDV	Coronavirus	IPYNSVTDTIVVTEG	Cupressaceae	ISLSSSPPNCKNKCK	Dengue	AALLLLVAHYAIIGP	Diabetes	IYPNHSSPCLEQFPT	Fabaceae	PGSHVREETSRNNPF	Gammaherpesviridae	LCRIPAVSVPILRFY	Gluten	QLGQCVSQPQQQSQQ	Hepatitis B	CLGWLWGMDIDPYKE	Hepatitis C	HVTNDCPNSSIVYET	Influenza A H1N1	TKSIELNAPNFHYEE	Influenza A H3N2	VTSTVHYPKVYKTYF			Insects	GHRLDDDMLQEIIAE
				Adenovirus	SDKNEIRVGNNFAME	Alphaherpesviridae	SAAKQALGEVELSGG	Alphaproteobacteria	LRKSQVYDPCASISD	Amaranthaceae	HVVGYPRMGPKRELK	Arachnid	NIDLMMIEEYPYVVI	Aspergillus	QKLKALAKKKYGQSA	Betaherpesviridae	SVKLAPHKRYLGYMS	Betaproteobacteria	IALGDATVQRGPLSL	Betulaceae	LESTVKSFTREGNIG	Clostridiales	SKRCYKEAFNYDKAF	Coronavirus	RCWLCWKCKSKNPLL	Cupressaceae	GNVLISEASGVVPVH	Dengue	LTLATGPITTLWEGS	Diabetes	YEMVFDGKPQHTNVC	Fabaceae	GALMLPHFNSKAMVI	Gammaherpesviridae	PAIPSHSSNTALERP	Gluten	PCKNFLLQQCKPVSL	Hepatitis B	PAFGANSNNPDWDFN	Hepatitis C	HVLRLPQTLFDIVAG	Influenza A H1N1	GSISIAIGIISLMLQ	Influenza A H3N2	IIRMMEGAKPEEVSF			Insects	KQFNIKYNSMNNFRG
				Adenovirus	ESQVEMQFFSTTEAA	Alphaherpesviridae	KNLPVLDQLTDPPGV	Alphaproteobacteria	VLDPSTNEYTITITV	Amaranthaceae	FAFTVNGWVQSYGSR	Arachnid	AETDKMLRKKDHRVK	Aspergillus	HQKQIYYITGESIKA	Betaherpesviridae	VEGTEQLIENPCRLT	Betaproteobacteria	KVAQRYKSQIDAVRL	Betulaceae	EDMRKSILSQEEADS	Clostridiales	EKKVTEITNRGKLSG	Coronavirus	KLVKDPPNVQIHTID	Cupressaceae	EPCTIEESKNIIHNV	Dengue	ALSIMKSVGTGKRGT	Diabetes	CETGPGSPSGHAMGA	Fabaceae	SSRDQSSYLQGFSRN	Gammaherpesviridae	PTPPPSRRRRGACVV	Gluten	FRPQQSYPQPQPQYS	Hepatitis B	PPHGGILGWSPQAQG	Hepatitis C	GPRTCSNTWHGTFPI	Influenza A H1N1	SCLPACVYGPAVASG	Influenza A H3N2	IKGVELKSGYKDWIL			Insects	IGLVQGRVKEAVRIS
				Adenovirus	VDSITQKKFLCDRTL	Alphaherpesviridae	QFEQPRRCPTRPEGQ	Alphaproteobacteria	ADFRVLSSNAVLDPS	Amaranthaceae	NPDCGLKTRKYNEVN	Arachnid	EQLKTLEAYHKRGAP	Aspergillus	WASDLMHRLYHVPAV	Betaherpesviridae	DITYHLFDAINTTES	Betaproteobacteria	IGGADINRNRYGGAA	Betulaceae	TKGDHEVKAEQVKAS	Clostridiales	EVKATVGTDGKWSVD	Coronavirus	IPLQASLPFGWLVIG	Cupressaceae	GSSAMGGKGGAFYTV	Dengue	TGSASSMVNGVVRLL	Diabetes	CRGGNNYTLSFRLLC	Fabaceae	SSYLQGFSRNTLEAA	Gammaherpesviridae	NAPPNENPYHARRGI	Gluten	QESGQGQQPGQWQQP	Hepatitis B	FRANTANPDWDFNPN	Hepatitis C	CNIYGGGGSTSNESD	Influenza A H1N1	GKDPKKTGGPIYKRV	Influenza A H3N2	TEMSMRGIRVSKMGV			Insects	LQDFLALIPIDQILA
				Adenovirus	ASQLNAVVDLQDRNT	Alphaherpesviridae	RFTAGRPRRVELDAD	Alphaproteobacteria	RDIGAGPYDDFIQID	Amaranthaceae	FCYIDPEYQQTGQLG	Arachnid	IDWSGMQAKDSDNFI	Aspergillus	TKKTKNNIKLYVRRV	Betaherpesviridae	NDVTASKETTIMVAK	Betaproteobacteria	QVHRLTGGYEEGGLN	Betulaceae	VLGKLGFSEGSEIDR	Clostridiales	IPKEESLDIEFKSDL	Coronavirus	NHNYKYRYLRHGKLR	Cupressaceae	APNDSDKKEVTRRVG	Dengue	TEAKEGLKRGETTHH	Diabetes	EKPAESGGSQPPRAA	Fabaceae	DMMLTCVEIKEGALM	Gammaherpesviridae	TLPEKILVFLLIEGI	Gluten	AIRAIIYSIILQEQQ	Hepatitis B	CPGYRWMSRRRFIIF	Hepatitis C	PADGMVSKGWRLLAP	Influenza A H1N1	TLFQQMRDVLGTFDT	Influenza A H3N2	YIWGVHHPGTNNDQI			Insects	SIDLVRKEHPKWDKS
				Adenovirus	SRQVVDDTKYKDYQQ	Alphaherpesviridae	QPLCLCRGGNVAYTV	Alphaproteobacteria	PLRFDYAFPVAKADT	Amaranthaceae	KAARHEDEERRLGTT	Arachnid	AADLGPTNAQPKRPY	Aspergillus	IKRTLLLLGAVLPAV	Betaherpesviridae	NSFEMIMLISNHMGD	Betaproteobacteria	TTGNLVNKGYISAGK	Betulaceae	YEEPVTPGQCNMVVE	Clostridiales	KGEPGAKIDLGRKYK	Coronavirus	GSDLDRCTTFDDVQA	Cupressaceae	QYGAVGDGKHDSTEA	Dengue	RSTSLSVTLVLVGIV	Diabetes	EDPQVAQLELGGGPG	Fabaceae	GILVLASVSATHAKS	Gammaherpesviridae	VSPIHEPESHNSPEA	Gluten	QQPFPPQQPYPQPQP	Hepatitis B	GDPVPNMENIASGLL	Hepatitis C	TPGAKQNIQLINTNG	Influenza A H1N1	QMETGGERQNATEIR	Influenza A H3N2	GNVLLSPEEVSETQG			Insects	LQDYLLTVLGPIAIN
				Adenovirus	INHAAGRVLKKTTPM	Alphaherpesviridae	LATGGFLIAYQPLLS	Alphaproteobacteria	KKIKDPDLARAVQLK	Amaranthaceae	EYQQTGQLGTKSDIY	Arachnid	ELKSTKDLLIEEQER	Aspergillus	VAHVEEDQIWYLDAL	Betaherpesviridae	NTYALVSKDLASYRS	Betaproteobacteria	ETEKSYRNANLNFGG	Betulaceae	TEAEGIPYTYVSSNF	Clostridiales	AHKLLEHPELGLDDA	Coronavirus	SFELLNAPATVCGPK	Cupressaceae	NVTDVWIDHNSLSDS	Dengue	NLMWKQITPELNHIL	Diabetes	AMGASCVWYVMVTAA	Fabaceae	TENPCAQRCLQSCQQ	Gammaherpesviridae	PIPTRFPPPPMPLQD	Gluten	QQPVLPQQSPFSQQQ	Hepatitis B	FKANSDNPDWDLNPH	Hepatitis C	APPPSWDETWKCLVR	Influenza A H1N1	DGVKLESMGVYQILA	Influenza A H3N2	AATALANTIEVFRSN			Insects	IYMAECIKHECCLIG
				Adenovirus	KAGEENKWEKDATEF	Alphaherpesviridae	RPAVKVELLSSSSSS	Alphaproteobacteria	SGILASHGMMSVMTG	Amaranthaceae	SLYLNTELHVVPGDP	Arachnid	AAEMNAEDVEGVIDY	Aspergillus	WDAGAVTSFPIHSSC	Betaherpesviridae	GETDENTVSGPGVAE	Betaproteobacteria	AVAGGRWHLGGLAGY	Betulaceae	NSSFRLRSESLNTLR	Clostridiales	PVTKGIPYAPEYKSN	Coronavirus	APRITFGGPTDSTDN	Cupressaceae	DGLIDVTLSSTGITI	Dengue	LAAFKVRPTFAAGLL	Diabetes	LGGGPGAGDLQTLAL	Fabaceae	GDKDNVIDQIEKQAK	Gammaherpesviridae	PSSHLQSATQPTTPR	Gluten	LQCAAIHSVVHSIVM	Hepatitis B	GLYFPAGGSSSGTVN	Hepatitis C	LTLSPYYKSYIALCI	Influenza A H1N1	GIIISDTPVHDCNTT	Influenza A H3N2	PRGKLSTRGVQIASN			Insects	RELDEQLTSDELDMM
				Adenovirus	DKTFQPEPQIGESQW	Alphaherpesviridae	MFAGLGAFFEGMGDL	Alphaproteobacteria	LNENLAATIDLALIT	Amaranthaceae	VVPGDPMAMITAHAR	Arachnid	HKGGKLNLNYRRNDR	Aspergillus	EAKTSDAPVSQATPV	Betaherpesviridae	KAIQFTNGLSAACED	Betaproteobacteria	TTIKVSGRQAQGILL	Betulaceae	VKSFTREGNIGLQFE	Clostridiales	DGQAKPQAKSEKPTI	Coronavirus	HNYDYCIPYNSVTDT	Cupressaceae	PIDSCWRGDANWDQN	Dengue	SYYCGGLKNVKEVKG	Diabetes	HFPHQVILGVIGGML	Fabaceae	AGDKDNVIDQIEKQA	Gammaherpesviridae	AGTFKLPRCTPGDRQ	Gluten	GTFLQPHQIAHLEAV	Hepatitis B	WYWGPSLYNILSPFM	Hepatitis C	VSVAHDGTGKRVYYL	Influenza A H1N1	NAISTTFPYTGDPPY	Influenza A H3N2	RTIGKKKQRVNKRGY			Insects	PTWFNTTLYGKTFDR
				Adenovirus	SFFRNFQPMSRQVVD	Alphaherpesviridae	CGLFQEAYPITCASD	Alphaproteobacteria	DAKDNARRGYPQPKA	Amaranthaceae	PPIPWKLRFKIAAEI	Arachnid	IRPNVATLEPKTVCY	Aspergillus	KKYDLDFKNPESDPS	Betaherpesviridae	AFKKNRRINYSQPIG	Betaproteobacteria	ISYAHGFDFIERGKK	Betulaceae	KTGQALVFGIYEEPV	Clostridiales	RNPALADAMKRIGLA	Coronavirus	LLYDANYFVCWHTHN	Cupressaceae	STCISLSSSPPNCKN	Dengue	MDVEIWTKEGEKKKL	Diabetes	GSGDSENPGTARAWC	Fabaceae	SELHLLGFGINAENN	Gammaherpesviridae	GNTPTPPNDEERESN	Gluten	PHQPQQQFSQPQQPQ	Hepatitis B	PGSSTTSTGSCRTCT	Hepatitis C	RVCVALWLILTISQA	Influenza A H1N1	LIIAARNIVRRAAVS	Influenza A H3N2	CKAAMGLRISSSFSF			Insects	IEDSLTISQLTTSQQ
				Adenovirus	QNGKLESQVEMQFFS	Alphaherpesviridae	EDFIVEEESEESTDS	Alphaproteobacteria	LKQQFEQQKMQFDAL	Amaranthaceae	VETYFADLTPEAYKT	Arachnid	IAIGTSVAIGEQAIR	Aspergillus	AGGSHVDSIGHGTHV	Betaherpesviridae	LFHYRNLVAVLRLVT	Betaproteobacteria	ARDARFKAAADFAHA	Betulaceae	GIITVDELSRALNLL	Clostridiales	DTIYNDTEGFNIESK	Coronavirus	ASSRSSSRSRGNSRN	Cupressaceae	TAPNDSDKKEVTRRV	Dengue	AIKVLRGFKKEISNM	Diabetes	ALWGPDPAAAFVNQH	Fabaceae	NPQLQDLDMMLTCVE	Gammaherpesviridae	LHGQALFLGIVLFIF	Gluten	LPLSQHEQVGQGSLV	Hepatitis B	PTVWVLGIWMIWYWG	Hepatitis C	DIVAGAHWGILAGLA	Influenza A H1N1	LLGNPECELLFTASS	Influenza A H3N2	ARNIVRRAAVSADPL			Insects	VGHGRKYPDDKPLGF
				Adenovirus	PLGGVINTETLAKIK	Alphaherpesviridae	DRVYATLQNMVVPEI	Alphaproteobacteria	AVVSRIEVRGNTRVD	Amaranthaceae	PEAYKTLVSLNGVTA	Arachnid	TKGEEYKITLKSPEH	Aspergillus	HGTHVAGTIGGKTYG	Betaherpesviridae	APLLAGLTVEADFGV	Betaproteobacteria	LNQDAAQATVVQRNK	Betulaceae	LLPKVAPEAVSSVEN	Clostridiales	NNVAGEALLDKIINA	Coronavirus	APGQTGVIADYNYKL	Cupressaceae	RLDQGQTWTVNLAAG	Dengue	WFRKGSSIGKMFEST	Diabetes	SIPLTVVAFIPYSVH	Fabaceae	EKQAKDLAFPGSGEQ	Gammaherpesviridae	FEGQGDSRQSPDNER	Gluten	GSFRPSQQNPQAQGS	Hepatitis B	CIPIPSSWALGKYLW	Hepatitis C	LNCNESINTGFIAGL	Influenza A H1N1	CVLEIGDMLLRSAIG	Influenza A H3N2	QGQTLWSKMSDAGSD			Insects	YIDNSHKYCGYPENL
				Adenovirus	ETPDTHISYMPTIKE	Alphaherpesviridae	LYPDAPPLRLCRGAN	Alphaproteobacteria	IMYFLIIRPQRTQMK	Amaranthaceae	GVVDGRNIWANDLAA	Arachnid	KLKQGSEDGAFKSYF	Aspergillus	SIKGSVTPALWCSAP	Betaherpesviridae	SINKLIYLGKLFLAL	Betaproteobacteria	SPSRLAGTLEVYGKG	Betulaceae	ARAVFNKEDDIGTYT	Clostridiales	RRCTVERIVELTNLG	Coronavirus	IAPGQTGVIADYNYK	Cupressaceae	PNCGQRMPRARYGLV	Dengue	RPMPGTRKAMEITAE	Diabetes	LFGLGFAINSEMFLL	Fabaceae	QKIQRDEDSYERDPY	Gammaherpesviridae	AHPTPVEMPMVILHQ	Gluten	QLCCQQLLQIPEQSR	Hepatitis B	WGELMTLATWVGVNL	Hepatitis C	SRDGVILLTSLLYPS	Influenza A H1N1	TRIAYERMCNILKGK	Influenza A H3N2	MMEGAKPEEVSFRGR			Insects	GVPQEGNITIHLQKF
				Adenovirus	YSFFRNFQPMSRQVV	Alphaherpesviridae	PWPGSAPLPSNRVRF	Alphaproteobacteria	AYGTTQVVVKESRLK	Amaranthaceae	HVEEAIDAGNFEEVL	Arachnid	SNASPGDAVYQIALF	Aspergillus	PQTPMRLRLAAGPAA	Betaherpesviridae	AQRQGLPDFISRQHV	Betaproteobacteria	VETAQPLPPRPVVAE	Betulaceae	HLMCDIDGQGEELAA	Clostridiales	TITVRKEESENPGIN	Coronavirus	GFYAEGSRGGSQASS	Cupressaceae	NAFKVFDRDCNGSIS	Dengue	SRTNKKRSWPLNEAI	Diabetes	QLYHFLQIPTHEEHL	Fabaceae	GNQNGRIRVLQRFDQ	Gammaherpesviridae	QAGGEAPQPGDNSTV	Gluten	CQQLAQIPQQLQCAA	Hepatitis B	IPQSLHSWWTSLNFL	Hepatitis C	QFLRIPQAVMDMVVG	Influenza A H1N1	PPNSKEQQNIYQNEN	Influenza A H3N2	VIFDRLETIVLLRAF			Insects	TTLYGKTFDRRGEQF
				Adenovirus	FQPEPQIGESQWYET	Alphaherpesviridae	APRAPSEDADSIYES	Alphaproteobacteria	DDIKNPHDGLYGKFI	Amaranthaceae	LQHTPVAIKVLRPNV	Arachnid	SNYYHGVVTEPTVVT	Aspergillus	VLAAPSPLDARATWT	Betaherpesviridae	YNTVCLANSFIPMTI	Betaproteobacteria	LGSADALASLASLDA	Betulaceae	TFALVRESTVSDPVK	Clostridiales	ENYETYVKAWNPERE	Coronavirus	TQHTSSMRGVYYPDE	Cupressaceae	MKLADCVVGFGSSTM	Dengue	WSRKMLMTGTLAVFF	Diabetes	PGGSGDGIFSPGGAI	Fabaceae	NPINLREGEPDLSNN	Gammaherpesviridae	EVPQSDETATSHGSA	Gluten	LGQQPQQQQLAQGTF	Hepatitis B	PNIASHISSISARTG	Hepatitis C	GITSLFSVGAKQNLQ	Influenza A H1N1	THIHIFSFTGEEMAT	Influenza A H3N2	IRNLHIPEVCLKWEL			Insects	IWPKKGFSIYWNIPT
				Adenovirus	RVLDMASTYFDIRGV	Alphaherpesviridae	SAPQTTRVRADLVAI	Alphaproteobacteria	RVGDWVVAVGNPFGL	Amaranthaceae	LLSVFREGVKYGAGI	Arachnid	AAVVADQVDVKDCGK	Aspergillus	KGLAASTCTADFTSA	Betaherpesviridae	IQCLSPSEPAASLTL	Betaproteobacteria	RTVSAMEYFKTPLPV	Betulaceae	EGGPMGDTLEKISNE	Clostridiales	GENGKEVKATVGKDG	Coronavirus	KGFQFICNLLLLFVT	Cupressaceae	DEVPSSDGSKSACSG	Dengue	FDGERNNQVLEENMD	Diabetes	IGDWLNLIFKWILFG	Fabaceae	EREREEDWRQPREDW	Gammaherpesviridae	LLLAAVASSYAAAQR	Gluten	ALLKRYYPSVTSPQQ	Hepatitis B	RQTVGEFLVSFGVWI	Hepatitis C	SCSSNVSVAHDASNK	Influenza A H1N1	TTACPYAGAKSFYRN	Influenza A H3N2	IFENSCLETMEVVQQ			Insects	DQDMLDEIIAEVDAD
				Adenovirus	LEMNLEEEDDDNEDE	Alphaherpesviridae	VESPSPGMTHDPVSY	Alphaproteobacteria	IAVMENYQQEDGSIH	Amaranthaceae	MVHRDLKPANILLDG	Arachnid	DIGDECERFLGPYGY	Aspergillus	FFSWDAGAVTSFPIH	Betaherpesviridae	GAGAFATSETHFGNY	Betaproteobacteria	GNVANEANALLWAAG	Betulaceae	PGQCNMVVERLGDYL	Clostridiales	SEKNKTNKNNKKASN	Coronavirus	KKKTDEAQPLPQRQK	Cupressaceae	FGSSAMGGKGGAFYT	Dengue	TSIGLICVIASSGML	Diabetes	ATHQDIDFLIEEIER	Fabaceae	WSTRSSENNEGVIVK	Gammaherpesviridae	STVQTAAAVVFACPG	Gluten	GQGTLVQGQGIIQPQ	Hepatitis B	TVNPVLTTASPLSSI	Hepatitis C	TPVTPTVAVRYVGAT	Influenza A H1N1	FQNIHPVTIGECPKY	Influenza A H3N2	PACAYGPAVSSGYDF			Insects	EMDRFVHKVEAGKTV
				Adenovirus	ELPNYCFPLGGVINT	Alphaherpesviridae	PPKRPEATPPPDANA	Alphaproteobacteria	PLGAPVAAASTQMRN	Amaranthaceae	PNPAELESWFQGAVK	Arachnid	AEDVEGVIDYKNSGS	Aspergillus	GVSLAVAKAGAAEKG	Betaherpesviridae	SPITIPFELSAACLT	Betaproteobacteria	QALSVNAGGALKADK	Betulaceae	FPSEFGNDVDRVHAV	Clostridiales	GKILRRRNKLDGSPE	Coronavirus	AGICASYHTVSLLRS	Cupressaceae	DGFNIPLAINPTNTK	Dengue	AMTDTTPFGQQRVFK	Diabetes	ESHPTQAFVKQHLCG	Fabaceae	DQIEKQAKDLAFPGS	Gammaherpesviridae	MMPPRPTPPTPLPPA	Gluten	SPKCHPVVVSPVAGQ	Hepatitis B	CCQLIPARDVLCLRP	Hepatitis C	VGHIELGGKPALVPD	Influenza A H1N1	RTLDFHDSNVKNLYE	Influenza A H3N2	LRGFLIIGKEDRRYG			Insects	RPVVFITHGFTSSAS
				Adenovirus	LLGNGRYVPFHIQVP	Alphaherpesviridae	SNPMKALYPLTTKEL	Alphaproteobacteria	KVEPRGDRNFENHTI	Amaranthaceae	WVQSYGSRCVKPPII	Arachnid	DYKNNGSPIDSKMHA	Aspergillus	FRCDNPDGNCALEGW	Betaherpesviridae	RDLYSGGNAEKKETS	Betaproteobacteria	IERGKKGENTSYDQI	Betulaceae	RKRSLSNSSFRLRSE	Clostridiales	GLHGEEIPVEARIMA	Coronavirus	NNTVYDPLQPELDSF	Cupressaceae	YFVSSGKTEETNIYT	Dengue	NNQRKKTGKPSINML	Diabetes	PTTCETGPGSPSGHA	Fabaceae	NNRKSFNLDEGHALR	Gammaherpesviridae	VLLMPKTASSLQKWA	Gluten	IVMQQEQQQGIQILR	Hepatitis B	PQAMQWNSTAFHQTL	Hepatitis C	HVWIPPLNVRGGRDA	Influenza A H1N1	PYSHGTGTGYTMDTV	Influenza A H3N2	SHGTGTGYTMDTVNR			Insects	IEGTSNSPYQYFYGS
				Adenovirus	ALYLPDKLKYSPSNV	Alphaherpesviridae	DLLRSGTPSPHYESI	Alphaproteobacteria	FEQQKMQFDALTGNR	Amaranthaceae	TQYHMTAAAGTFCYI	Arachnid	HFEEKPTKEMKDKIV	Aspergillus	ADWTNTPAEGEYCTD	Betaherpesviridae	DYRNMIIHAATPVDL	Betaproteobacteria	IAGKGGGSPTVTAGA	Betulaceae	QIKASKEMGETLLRA	Clostridiales	ITITNDRLSSANLYI	Coronavirus	TFVSGNCDVVIGIIN	Cupressaceae	CVDKNARGFYSGRLI	Dengue	IKLLKTEVTNPAVLR	Diabetes	FAVGFYLLLRVLNID	Fabaceae	LASVSATHAKSSPYQ	Gammaherpesviridae	KPQQPESLEECDSEL	Gluten	VMQQEQQQGIQILRP	Hepatitis B	PSCCCTQPSDGNWTC	Hepatitis C	VEAQLHVWVPPLNVR	Influenza A H1N1	CLPACVYGLAVASGH	Influenza A H3N2	NTDLEALMEWLKTRP			Insects	TLKLAKKTRKQADWG
				Adenovirus	QIGESQWYETEINHA	Alphaherpesviridae	ASPADERAVPAGYGA	Alphaproteobacteria	FRTTDGRWLIPTAEV	Amaranthaceae	GWSDNNKPAAQKTIF	Arachnid	SYVKMMLKQNKDGVA	Aspergillus	QAAKDSYADNWGVMV	Betaherpesviridae	YSWRPWTISDESHCK	Betaproteobacteria	HFIGYIYEVRADNNF	Betulaceae	YVSSNFFAGYFLPTL	Clostridiales	PNQRLRLRRIIQNRS	Coronavirus	CMTSCCSCLKGACSC	Cupressaceae	PNCKNKCKGCQPCKP	Dengue	FLIVLLIPEPEKQRT	Diabetes	EDGSGDSENPGTARA	Fabaceae	QRCLQSCQQEPDDLK	Gammaherpesviridae	AGGGAGGAGAGGGAG	Gluten	QCVSQPQQQSQQQLG	Hepatitis B	TNRQSGRQPTPLSPP	Hepatitis C	VGVVCAAVLRRHVGP	Influenza A H1N1	IPLYDAIKCMRTFFG	Influenza A H3N2	KFFPSSSYRRPIGIS			Insects	VQVLNCCYGHGDPLS
				Adenovirus	KEGNSRELMGQQSMP	Alphaherpesviridae	PADGPVVSRQHAYLA	Alphaproteobacteria	AAPAVDAMIEALLAA	Amaranthaceae	AIKEEISKVVKLQEE	Arachnid	EGVIDYKNSGSPIDS	Aspergillus	ETEEEKAEREKEEKE	Betaherpesviridae	TESDILKTNKMMYKV	Betaproteobacteria	NLALAAQLDLSENGD	Betulaceae	GEDEDDNEEDMRKSI	Clostridiales	SGTAAKGYKVSIIIE	Coronavirus	GSRGGSQASSRSSSR	Cupressaceae	VGFGSSTMGGKGGEI	Dengue	LTLIAAVLLLVTHYA	Diabetes	TLSFRLLCALTSLTI	Fabaceae	GSGEQVEKLIKNQKE	Gammaherpesviridae	VPPLRPTAPTILSPL	Gluten	TLLILTIIAVALTTT	Hepatitis B	QPTPLSPPLRNTHPQ	Hepatitis C	EAMTRYSAPPGDLPQ	Influenza A H1N1	CLPACVYGLAVASGY	Influenza A H3N2	AIRSQYSGFVRTLFQ			Insects	EDSLTISQLTTSQQD
				Adenovirus	TAGNGDNLTPKVVLY	Alphaherpesviridae	PPVLQGNQARSSGYF	Alphaproteobacteria	SVFLIGLVATAFGAL	Amaranthaceae	AMDASQLRERLVDLE	Arachnid	EQSCRRPNAQRFGIS	Aspergillus	NSALTLHLEAGETKY	Betaherpesviridae	SHRANETIYNTTLKY	Betaproteobacteria	AVRLQAIQPGRVTLA	Betulaceae	NMVVERLGDYLIDQG	Clostridiales	KEAREKEEREKEEAK	Coronavirus	HEGKAYFPREGVFVF	Cupressaceae	SSGKYEGGNIYTKKE	Dengue	NEEEEQTLTILIRTG	Diabetes	LAADWLTSTANTNMF	Fabaceae	ILVLASVSATHAKSS	Gammaherpesviridae	IALLRVRGLMPGICL	Gluten	AMPQRLARSQMWQQS	Hepatitis B	PSLYNTLSPFIPLLL	Hepatitis C	LQVLDDHYKTALKEV	Influenza A H1N1	NMDTMESSTLELRSR	Influenza A H3N2	LYNIRNLHIPEVCLK			Insects	GCGSIKYIQEKWHKH
				Adenovirus	FYIPESYKDRMYSFF	Alphaherpesviridae	ARLVTQCITSYWNNT	Alphaproteobacteria	RGWIGVQIQPVTKDI	Amaranthaceae	YVIVIKEPAEEFTTI	Arachnid	ELSAAYKEAETLRKQ	Aspergillus	NGKLIKGRTPIKFGK	Betaherpesviridae	ALDLKLPGNGEREID	Betaproteobacteria	VPRPKVETAQPLPPR	Betulaceae	KISFPEGFPFKYVKD	Clostridiales	SILSVVVSILTDGFF	Coronavirus	VGYLKPTTFMLKYDE	Cupressaceae	GQQWWAGQCKVVNGR	Dengue	YSGVEGEGLHKLGYI	Diabetes	KTNLFLFLFAVGFYL	Fabaceae	LLLGILVLASVSATH	Gammaherpesviridae	GPREQERYAREAEVR	Gluten	QQQFPGQQQQFPPQQ	Hepatitis B	GPCRTCMTTAQGTSM	Hepatitis C	QTNWQKLEVFWAKHM	Influenza A H1N1	GNGCFEFYHKCNNEC	Influenza A H3N2	YNIRNLHIPEVCLKW			Insects	LSMSENDKMSWLFNN
				Adenovirus	APTMREGQAYPANFP	Alphaherpesviridae	DGGRLRAAAETTGGP	Alphaproteobacteria	SLFSIAKKHNVPVDQ	Amaranthaceae	VLDTTAMLGAVPARY	Arachnid	SDCEAVLRLQNVAID	Aspergillus	IKLYVRRVFITDDAT	Betaherpesviridae	KLQNDLDSVQSPFRL	Betaproteobacteria	FSVAGKSLKKKNQVR	Betulaceae	VIFGDGNARAVFNKE	Clostridiales	TNQPNEPTKTTEQDT	Coronavirus	DDMIAAYTAALVSGT	Cupressaceae	DQNRMKLADCVVGFG	Dengue	KTDWLPMTVAAMGVP	Diabetes	TLKYAIKTGIVSSKI	Fabaceae	KEDQEEENQGGKGPL	Gammaherpesviridae	LPPPPPPPPPPPPPP	Gluten	QSFSYQQQPFPQQPY	Hepatitis B	ASPLSSIFSRIGDPA	Hepatitis C	STLPTALAELATKSF	Influenza A H1N1	DNNFSIKQDIVGINE	Influenza A H3N2	CLETMEVVQQTRVDK			Insects	NGADGIIIWGVSYEL
				Adenovirus	VPFHIQVPQKFFAIK	Alphaherpesviridae	QRPAAAARPLAAQRE	Alphaproteobacteria	RREFDLNEGDAFNQV	Amaranthaceae	NFEEVLDPSISDWPV	Arachnid	VTLYKCFEGTETIDI	Aspergillus	VTRMPEHQKQIYYIT	Betaherpesviridae	VLKRSNDDEDLNYLL	Betaproteobacteria	LVGAKAPPAPKPAPQ	Betulaceae	EDGDGYISARELQMV	Clostridiales	MTALKMEYLGSALFY	Coronavirus	RSRGNSRNSTPGSSR	Cupressaceae	SIYAIGGSSNPTILS	Dengue	HQVGNETIEHGTTAT	Diabetes	TASLGTYLKTNLFLF	Fabaceae	QRRWSTRSSENNEGV	Gammaherpesviridae	IWQLLAFFLAFFLDL	Gluten	PPQQQQQQLVQQQIP	Hepatitis B	QSPTSNHLPTSCPPT	Hepatitis C	GVHEDRAALRAFTEA	Influenza A H1N1	YSKYSEESKLNREVI	Influenza A H3N2	DNSTATLCLGHHAVS			Insects	PSFDCDALSMSENDK
				Adenovirus	DNVNPFNHHRNAGLR	Alphaherpesviridae	RRVSVGSETTGSRSG	Alphaproteobacteria	EKGRPPYNSRMSRVA	Amaranthaceae	EKAGINVIQIDEAAL	Arachnid	EADLERAEERAETGE	Aspergillus	AQKIPGKYIVTFKPG	Betaherpesviridae	RYVKITLTEDFFVVT	Betaproteobacteria	PSIPGTSIGPLDVAL	Betulaceae	SFTREGNIGLQFEDF	Clostridiales	VNLKNLLTVEPHGRN	Coronavirus	IQKEIDRLNEVAKNL	Cupressaceae	IVSCFSDNPIDSCWR	Dengue	VNSLVTAGHGQIDNF	Diabetes	ERMSRLSKVAPVIKA	Fabaceae	GAGSSQHQERCCNEL	Gammaherpesviridae	FVQAFDQATRVYQDL	Gluten	PGQQQPFPPQQPYPQ	Hepatitis B	GAESCGRPFSGSLGT	Hepatitis C	MRIVGPRTCRNMWSG	Influenza A H1N1	TYWWDGLQSSDDFAL	Influenza A H3N2	IEKEICPKLAEYRNW			Insects	SAVGRGIEDSLTISQ
				Adenovirus	LHQHNNSGFVGYLAP	Alphaherpesviridae	PEQRPAAAARPLAAQ	Alphaproteobacteria	RASVGVSLMWASPFG	Amaranthaceae	EIEVGTDYFSSSLKI	Arachnid	SGEKGDRNIRMNGGV	Aspergillus	ESHGPDQGHDTGSAS	Betaherpesviridae	PDEIMAYAQKIFKIL	Betaproteobacteria	GFAQRQQLDNRAGRR	Betulaceae	PPREKVVIFGDGNAR	Clostridiales	TKGIPYAPEYKSNAA	Coronavirus	SAFFGMSRIGMEVTP	Cupressaceae	DFNLMGTGVIDGQGQ	Dengue	LGKKKTPRMCTREEF	Diabetes	PNELLQEYNWELADQ	Fabaceae	EQVEKLIKNQKESHF	Gammaherpesviridae	FKSPLVFPAELDLLK	Gluten	PPYCSTIRAPFASIV	Hepatitis B	QSQISSHSPTCCPPI	Hepatitis C	PITFFKQGWGPLTDA	Influenza A H1N1	SYIAETPNSENGTCY	Influenza A H3N2	FSQEDCMIKAVRGDL			Insects	DALSMSENDKMSWLF
				Adenovirus	WSLDYMDNVNPFNHH	Alphaherpesviridae	YSPLHNEDEAGDEDE	Alphaproteobacteria	GGTIRFGLPITDNFS	Amaranthaceae	SNTFAYYDQVLDTTA	Arachnid	DKTRRYIAEMTAVGS	Aspergillus	SSSSSGVSADWTNTP	Betaherpesviridae	EMKCIGLTMQSMYEN	Betaproteobacteria	RPKPGKTTPLSGRHV	Betulaceae	DHEVKAEQVKASKEM	Clostridiales	IFISEDNICVLNGRY	Coronavirus	LTSGSDLDRCTTFDD	Cupressaceae	EASGVVPVHAQDGDA	Dengue	YLGKREDQWCGSLIG	Diabetes	VAQKFTGGIGNKLCA	Fabaceae	NRKSFNLDEGHALRI	Gammaherpesviridae	VLYSFALMLIIIILI	Gluten	PAQLEVIRSLVLQTL	Hepatitis B	NSQSQISSHSPTCCP	Hepatitis C	GPLYLIQATITATPY	Influenza A H1N1	IMPAHGPAKNMEYDA	Influenza A H3N2	KQIVEKILKEESDEA			Insects	YQNLIQKLKDKGVDV
				Adenovirus	LDMTFEVDPMDEPTL	Alphaherpesviridae	AASGAFYARYRDGYV	Alphaproteobacteria	FPNLQTVSPLRIGQN	Amaranthaceae	TYFADLTPEAYKTLV	Arachnid	IEALRKQYQIEIEQL	Aspergillus	SAGAGTYAYVVDSGI	Betaherpesviridae	AQFFTESDILKTNKM	Betaproteobacteria	PVTVKLTDENGKPQT	Betulaceae	NEIVALWEKKIGKTL	Clostridiales	QIADEINNLKNKLEE	Coronavirus	DISGINASVVNIQKE	Cupressaceae	NCPATNYSKIFKNQC	Dengue	IVSLFPLCLSTTSQK	Diabetes	ISVCISRVFIATHFP	Fabaceae	EKESPEKEDQEEENQ	Gammaherpesviridae	NGTLHPVLELAARET	Gluten	QQQGQGQQGQQPAQG	Hepatitis B	YWGPSLYSILSPFLP	Hepatitis C	SPQQRVERLLKMWTS	Influenza A H1N1	VDCFLWHVRKQVADQ	Influenza A H3N2	HRGDTQIQTRRSFEL			Insects	DSNHCSERLCETDAE
				Adenovirus	MYSFFRNFQPMSRQV	Alphaherpesviridae	SSGGKPRAFLALPGR	Alphaproteobacteria	AINRDTFGNSTLEPP	Amaranthaceae	IDVLVHGEPERNDMV	Arachnid	SWGPSTCLSTKYPTI	Aspergillus	TSLADYVTRMPEHQK	Betaherpesviridae	VATGNDVTASKETTI	Betaproteobacteria	TWDDDGIALYVAGEQ	Betulaceae	TDLSELESTVKSFTR	Clostridiales	VNAFCHRDYTMLGSV	Coronavirus	SFVVKGDDVRQIAPG	Cupressaceae	VHVANNNYDQWNIYA	Dengue	SRAIWYVWLGARFLE	Diabetes	PLTVVAFIPYSVHML	Fabaceae	SRCTKLEYDPRCVYD	Gammaherpesviridae	LVFLLIEGIFFISSF	Gluten	QGQQPAQGQQGQQPA	Hepatitis B	ITSGFLKPLLVLQAG	Hepatitis C	TTSKVPPPPGGESDS	Influenza A H1N1	GLIANESGRLIDFLK	Influenza A H3N2	LTILGKDAGTLIEDP			Insects	NIEVSSDKAQDVYVR
				Adenovirus	QSSLGNDLRVDGASI	Alphaherpesviridae	QERFCRTAAPLFPTM	Alphaproteobacteria	RSIVRGTTSKVNCAL	Amaranthaceae	KCQAAMDASQLRERL	Arachnid	AASDGSIRTLVKAHE	Aspergillus	YDSRGNPTVEVDVAT	Betaherpesviridae	DMGSKIQNLFSAFPI	Betaproteobacteria	LVFSHVRGMLVPVSE	Betulaceae	FGNDVDRVHAVEPAK	Clostridiales	DILIASNWYFNHLKD	Coronavirus	PLPQRQKKQPTVTLL	Cupressaceae	GAVGDGKHDSTEAFA	Dengue	IGIESETPNLDIIGK	Diabetes	AKKWCANPDWIHIDT	Fabaceae	TKLEYDPRCVYDPRG	Gammaherpesviridae	RGGGRPGAPGGSGSG	Gluten	QQFSQPQQPQQQFIQ	Hepatitis B	TLATWVGNNLDDPAS	Hepatitis C	QFIPVETLNTQARSP	Influenza A H1N1	ISTTFPYTGDPPYSH	Influenza A H3N2	FHLGTKQVCIAWSSS			Insects	DVGKLYTYFEHFEHS
				Adenovirus	SQLNAVVDLQDRNTE	Alphaherpesviridae	YIEAENPLYDWGGSA	Alphaproteobacteria	GEPKVIERLNEALFL	Amaranthaceae	ARGNASLPAMEMTKW	Arachnid	QITELELSLDAANKA	Aspergillus	LLLGAVLPAVFGAPV	Betaherpesviridae	KFQGAPLKDERYGPQ	Betaproteobacteria	DGTPGGAFDLKTTFC	Betulaceae	KVCNEIKIVAAPDGG	Clostridiales	SGKGKNRTCILGKKI	Coronavirus	VVIRACNFELCDNPF	Cupressaceae	KTWQGGSGLASYITY	Dengue	RLSAAIGKAWEEGVC	Diabetes	CGMDKFSITLHRLTW	Fabaceae	CEQHLMQKIQRDEDS	Gammaherpesviridae	AGDGPPLCSQNLGAP	Gluten	IHTVIHSIIMQQEQQ	Hepatitis B	RDVLCLRPVGAESCG	Hepatitis C	LLAIFGPLWILQASL	Influenza A H1N1	MEFSLTDPRLEPHKW	Influenza A H3N2	IWVTREPYVSCDPDK			Insects	EKLKPKYISDGNVQV
				Adenovirus	AGTPKYADKTFQPEP	Alphaherpesviridae	PARGRRPAQADSAVL	Alphaproteobacteria	PADARERELLAPFPG	Amaranthaceae	PKNRPTITFAGTAAE	Arachnid	VDYENEFLFNLKRSS	Aspergillus	ARIKELATNGVVTNV	Betaherpesviridae	SVVMEYDDIDGPLQY	Betaproteobacteria	KPETTKPLPKPLPVA	Betulaceae	PREKVVIFGDGNARA	Clostridiales	NEQDNQQPDVGKQKP	Coronavirus	FTALTQHGKEELRFP	Cupressaceae	AFYTVTSSDDDPVNP	Dengue	SGSSADLSLERAAEV	Diabetes	SCVWYVMVTAALSHT	Fabaceae	YSPSQDPYSPSPYDR	Gammaherpesviridae	PPVSPGDQLPGVFSD	Gluten	GTANIQVDPSGQVQW	Hepatitis B	PSSSAVPADHGAHLS	Hepatitis C	PAPPGAKSLEPCTCG	Influenza A H1N1	SVKEKDMTKEFFENR	Influenza A H3N2	AMAFLEESHPGIFEN			Insects	ALFQEKLESSPEFKA
				Adenovirus	QKTHVFGQAPYSGIN	Alphaherpesviridae	ALITRLLYTPDAEAM	Alphaproteobacteria	VKSGDSLFSIAKKHN	Amaranthaceae	VAADLRSSIWKQMAD	Arachnid	GNILSVHPNPDMTCN	Aspergillus	EFDFDSKINQGWSGW	Betaherpesviridae	VSTLLTYLATAYETN	Betaproteobacteria	SHVARASTPGIVIPP	Betulaceae	VVISTVGHLQLADQV	Clostridiales	TVDQNGDWKVTIDAK	Coronavirus	DRLITGRLQSLQTYV	Cupressaceae	GCTFDASGKGSCRSG	Dengue	VMVQADSGCVVSWKN	Diabetes	KLWLMWRAKGTTGFE	Fabaceae	QEPDDLKQKACESRC	Gammaherpesviridae	APGGGPDNGPQDPDN	Gluten	QQHNIAHASSQVLQQ	Hepatitis B	GPSLHNILNPFLPLL	Hepatitis C	RRSRKFPAAMPIWAR	Influenza A H1N1	YKRVDGKWVRELVLY	Influenza A H3N2	QHTIDLTDSEMNKLF			Insects	HQIFNIVRDTRGLPE
				Adenovirus	HNTASTLEAMLRNDT	Alphaherpesviridae	GTADQMLHVLLEKAP	Alphaproteobacteria	EDKMPKKSMHATRND	Amaranthaceae	AGIGPGVYDIHSPRI	Arachnid	LRQTPDQALGQLKEL	Aspergillus	ESEIYRKYFGNRPTM	Betaherpesviridae	LFDTEEAMRRLDRAL	Betaproteobacteria	SGKGNLKVDGAVNAQ	Betulaceae	GIYEEPVTPGQCNMV	Clostridiales	IGILKSVPKKPQVKK	Coronavirus	ANYFVCWHTHNYDYC	Cupressaceae	NSFTAPNESYKKQVT	Dengue	VIASSALLWMASVEP	Diabetes	DTTPFAGLVRNLGVL	Fabaceae	DEDSYERDPYSPSQD	Gammaherpesviridae	RRGIKEHVIQNAFRK	Gluten	LALVATTATTAVRVP	Hepatitis B	PNLCNTLSPFLPLLP	Hepatitis C	VGRIVLSGRPAIIPD	Influenza A H1N1	SGIINSNAPMDKCDA	Influenza A H3N2	LYIWGVHHPVTDSDQ			Insects	CYGHGDPLSYELDRG
				Adenovirus	YLPDKLKYSPSNVKI	Alphaherpesviridae	RRAFASMAYPEATGS	Alphaproteobacteria	TRIIGLLEGEDVLRT	Amaranthaceae	IEVGTDYFSSSLKIG	Arachnid	SEFKYESNKGTPIEL	Aspergillus	VGQGWVDHFADGYDE	Betaherpesviridae	FFPKQILPPGNNVEF	Betaproteobacteria	GVYEAGSSYENKSST	Betulaceae	ASAIVGHDGSVWAQS	Clostridiales	ADGARVLSKVLAEVD	Coronavirus	KGACSCGSCCKFDED	Cupressaceae	GCNTSVLGNVLVSES	Dengue	PGHEEPIPMATYGWN	Diabetes	MMEYGTTMVSYQPLG	Fabaceae	FEDFFPASSRDQSSY	Gammaherpesviridae	ASEPEDKSPRVQPLG	Gluten	QQPSSQVSFQQPQQQ	Hepatitis B	FPAGGSSSGTVNPVQ	Hepatitis C	AFDDGDKESDVESYS	Influenza A H1N1	TVLGVSILNLGQKRY	Influenza A H3N2	AMVSRARIDARIDFE			Insects	SAVGRGIEDSLTISN
				Adenovirus	EVFDVVRVHRPHRGV	Alphaherpesviridae	SAAVGVLRQRADDLQ	Alphaproteobacteria	NVLFQGNKKIKDPDL	Amaranthaceae	RNDQPRHETCYQIAL	Arachnid	KECNELYSKANAEVT	Aspergillus	PGTGVVSSIVLESDD	Betaherpesviridae	RAPIRSNSRSSSVSF	Betaproteobacteria	GADINRNRYGGAAKG	Betulaceae	RGKKGSGGITIKKTG	Clostridiales	QFVIAVSLIIQLLLN	Coronavirus	QIGYYRRATRRVRGG	Cupressaceae	KNARGFYSGRLIPTC	Dengue	LGYILRDISKIPGGN	Diabetes	PTHEEHLFYVLSFCK	Fabaceae	LTCVEIKEGALMLPH	Gammaherpesviridae	HQSTPNDPDSPEPRS	Gluten	YPQQQPFPSQQPYMQ	Hepatitis B	RTCMTTAQGTSMYPS	Hepatitis C	HTPGCIPCVQDGNTS	Influenza A H1N1	NATEIRASVGRMVSG	Influenza A H3N2	QQTRVDKLTQGRQTY			Insects	LGPIAFKVTKAVKEN
				Adenovirus	RYVPFHIQVPQKFFA	Alphaherpesviridae	LAALVIGGIAFWVRR	Alphaproteobacteria	GDKSISHRALMFSAL	Amaranthaceae	ARHEDEERRLGTTQS	Arachnid	DDDQDWSLNVKKAIV	Aspergillus	ELCSIISHGLSKVID	Betaherpesviridae	QIVYSLNLYPSHGIY	Betaproteobacteria	RGFAQRQQLDNRAGR	Betulaceae	SLHQSLNDSYFAYGG	Clostridiales	VQAKKAENPDQNNPK	Coronavirus	GIENATFFIFNKLVK	Cupressaceae	AAELCHTLESVGEPC	Dengue	VTYGTCTATGEHRRE	Diabetes	MALWMRLLPLLALLA	Fabaceae	RVLQRFDQRSRQFQN	Gammaherpesviridae	RTRKPQQPESLEECD	Gluten	PQQPGQWQQPEQGQP	Hepatitis B	SWAFGKFLWEWASAR	Hepatitis C	GHYVQMAIIKLGALT	Influenza A H1N1	LEDRHNGKLCKLGGI	Influenza A H3N2	VNRANQRLNPMHQLL			Insects	LAIAADYLANDAEVQ
				Adenovirus	EAAAGNGDNLTPKVV	Alphaherpesviridae	KYALPLRIPPAACLT	Alphaproteobacteria	APAPLAGTVAVPGDK	Amaranthaceae	VNPALSNMVYAAKPI	Arachnid	VTEPTVVTLPPVTHT	Aspergillus	AGNENSDASNTSPAS	Betaherpesviridae	YSSRAATSIILDDPT	Betaproteobacteria	VNGGRIGLDVQQGTV	Betulaceae	AEGIPYTYVSSNFFA	Clostridiales	WPDYSESTSRSVKLF	Coronavirus	RNPNNNAATVLQLPQ	Cupressaceae	RIGCVSTSACANWVW	Dengue	YGTVTMECSPRTGLD	Diabetes	LWGPDPAAAFVNQHL	Fabaceae	GRREEEEDEDEEEEG	Gammaherpesviridae	YGGPRLAAVANAGTA	Gluten	QNPSQQQPQEQVPLV	Hepatitis B	NKVGAGAFGLGFTPP	Hepatitis C	APPGDPPKPEYDLEL	Influenza A H1N1	NDAGSDRVMISPLAV	Influenza A H3N2	LGKGYMFESKRMKLR			Insects	PEFKNFLNFLQTNGL
				Adenovirus	DAGTPKYADKTFQPE	Alphaherpesviridae	LMGSPVIPLAEVFHT	Alphaproteobacteria	IRPQRTQMKKRQEML	Amaranthaceae	FVHCKVTGTGGTALL	Arachnid	FSFHLFNTKHNFLFL	Aspergillus	QLKEFDGKKLVDITK	Betaherpesviridae	LSYVESRFHNKFLCY	Betaproteobacteria	DGALDAQGGQLHIEA	Betulaceae	VGHLQLADQVKIIAA	Clostridiales	PLLALLALWGPDPAA	Coronavirus	QPLPQRQKKQPTVTL	Cupressaceae	FAAPNENYKKEVTKR	Dengue	LGYILRDISKIPGGA	Diabetes	LQEYNWELADQPQNL	Fabaceae	IRVLQRFDQRSRQFQ	Gammaherpesviridae	PTQPISHEEQPRYED	Gluten	QGQQPGQWLQPGQGQ	Hepatitis B	CCSKPSDGTCTCIPI	Hepatitis C	GPKTCSNTWHGTFPI	Influenza A H1N1	LPFDKATIMAAFSGN	Influenza A H3N2	MIWHSNLNDATYQRT			Insects	LTISNLTTSQQDIVL
				Adenovirus	LWRNFLYSNIALYLP	Alphaherpesviridae	VGGVVSAVSGVSSFM	Alphaproteobacteria	PVKAAENGVVIYAGD	Amaranthaceae	PVTILNWSFVRNDQP	Arachnid	LTACLLGLGQAQHCE	Aspergillus	ALALTSPVQDLTKQV	Betaherpesviridae	LKYEPSDYSYITKNK	Betaproteobacteria	RPKVETAQPLPPRPV	Betulaceae	TEAMEKAGHGHASTP	Clostridiales	TVGKDGKWSVDLKEA	Coronavirus	DFSRQLQNSMSGASA	Cupressaceae	TKCTAPACKADINAV	Dengue	NAVILQNAWKVSCTT	Diabetes	NVGDPRNIFFIYFPL	Fabaceae	GEQEERGQRRWSTRS	Gammaherpesviridae	TYMTSIKQTNFFEQE	Gluten	QQVGQGTLVQGQGII	Hepatitis B	DPRVRGLYFPAGGSS	Hepatitis C	AGVHGLVSFLVFFCF	Influenza A H1N1	ENAYVSVVTSNYNRR	Influenza A H3N2	RSGAAGAAVKGIGTM			Insects	GSTAAKYDDPVKLVK
				Adenovirus	KETPSLGSGYNPYYT	Alphaherpesviridae	TVAAGHATLREHLRD	Alphaproteobacteria	KDGMAIDPTAKPFAF	Amaranthaceae	RLDAQQKKLNLPVLP	Arachnid	PLTTSEPADGTKLQI	Aspergillus	APGVGCAGESHGPDQ	Betaherpesviridae	YHVTQNINTVDMGLG	Betaproteobacteria	RTRGQARSGARATSL	Betulaceae	SFRLRSESLNTLRLR	Clostridiales	RTKLRSERFNIARLV	Coronavirus	SVITPGTNASSEVAV	Cupressaceae	GSSNITIKDLICGPG	Dengue	PSSVAARGYISTRVE	Diabetes	GHRPYWWVQETQIYP	Fabaceae	INAENNHRIFLAGDK	Gammaherpesviridae	GWFGKHRGQGGSNPK	Gluten	SPQQPGQGQQPGQLQ	Hepatitis B	MFPSCCCTKPTDGNC	Hepatitis C	VCSCLWMMLLISQAE	Influenza A H1N1	FQVDCFLWHVRKRFA	Influenza A H3N2	DGENCTLIDALLGDP			Insects	NLTTSQQDIVLADEL
				Adenovirus	VEMQFFSTTEAAAVN	Alphaherpesviridae	TKVIDRRALNAAFSL	Alphaproteobacteria	GFDQLPDGHPLKRFF	Amaranthaceae	VVKLQEELDIDVLVH	Arachnid	ERDLKKEEARVKKIE	Aspergillus	GLTGWYGNSALTLHL	Betaherpesviridae	VFLNTFPHYQRNDGG	Betaproteobacteria	MAKSATLTTSGAARN	Betulaceae	EDDIGTYTIRAVDDP	Clostridiales	NTPDENKPGNNKKPE	Coronavirus	NFGDQDLIRQGTDYK	Cupressaceae	EAEVKAMMEEADADG	Dengue	AHEEGICGIRSVTRL	Diabetes	RNIFFIYFPLCFQFN	Fabaceae	CAQRCLQSCQQEPDD	Gammaherpesviridae	VQLARKRTSSEARQK	Gluten	CQQVMDQQLRDISPK	Hepatitis B	SQSPTSNHLPTSCPP	Hepatitis C	TEVDGVRLHRYAPAC	Influenza A H1N1	ALLNASCAAMDDFQL	Influenza A H3N2	RSLVASSGTLEFNDE			Insects	YSKPLKTGYNPHLRY
				Adenovirus	DNEDEVDEQAEQQKT	Alphaherpesviridae	QNCEHADNYTAYCLG	Alphaproteobacteria	GTPVKAAENGVVIYA	Amaranthaceae	LTPEAYKTLVSLNGV	Arachnid	NYVDFMNVLSLDYTG	Aspergillus	AKSLKNILGDKVEKV	Betaherpesviridae	IAANKTLFKTIDEYL	Betaproteobacteria	SDPGGVRTASGTTIK	Betulaceae	KSGHPTFALVRESTV	Clostridiales	FIECRSELEKYYDVS	Coronavirus	VLYENQKQIANQFNK	Cupressaceae	LTDFNLMGTGVIDGQ	Dengue	CDHRLMSAAVKDERA	Diabetes	WLMWRAKGTTGFEAH	Fabaceae	QSCQQEPDDLKQKAC	Gammaherpesviridae	PAPENAYQAYAAPQL	Gluten	VMRQQSCQQLAQIPQ	Hepatitis B	DYQGMLPVCPLLPGS	Hepatitis C	KNGTMRITGPKTCRN	Influenza A H1N1	VANQTRQMVHAMRTI	Influenza A H3N2	EKFDKLYIWGVLHPS			Insects	QSIVQTLKAMPEYQD
				Adenovirus	SDNPNTYDYMNKRVV	Alphaherpesviridae	FFAFRYVMRLQSNPM	Alphaproteobacteria	TKQAHWNLKGPQFIA	Amaranthaceae	LNTELHVVPGDPMAM	Arachnid	SEYEEQLEALLNKCS	Aspergillus	DVASSEFYKADVKKY	Betaherpesviridae	AYNYLYKIPKYSLKE	Betaproteobacteria	YAFKYARHANVGRNA	Betulaceae	EADSFGGFKVFDEDG	Clostridiales	LKNEQGKVINKDATV	Coronavirus	FIAGLIAIVMVTILL	Cupressaceae	TMRNVTNAWIDHNSL	Dengue	AAIVAANEMGLLETT	Diabetes	LFLFAVGFYLLLRVL	Fabaceae	TPGQFEDFFPASSRD	Gammaherpesviridae	TPPHAGPREQERYAR	Gluten	FEEIRNLALQTLPAM	Hepatitis B	LLGPLLVLQAGFFLL	Hepatitis C	PSSEPRGEDSSSSGV	Influenza A H1N1	RSETWPIGESPKGVE	Influenza A H3N2	VASSGTLEFTNEGFN			Insects	GLETRGNPGPQPPAK
				Adenovirus	KQQNGKLESQVEMQF	Alphaherpesviridae	LGSYCNTLSLVRFLE	Alphaproteobacteria	FECAYKKAPGDMKHV	Amaranthaceae	AGQKDEAFFSANAAA	Arachnid	EYYVVKPEKEVTALE	Aspergillus	DHLAVKHFSVEGQLE	Betaherpesviridae	QGEEVETRGATASSP	Betaproteobacteria	AKGNAGTEEALRMRA	Betulaceae	HAVEPAKTAFATKAE	Clostridiales	DNKKPEAKKPDVKKP	Coronavirus	RFPRGQGVPINTNSG	Cupressaceae	PQKWVCSCHNKIYNP	Dengue	WNLVKLYSGKDVFFT	Diabetes	SRREVEDPQVAQLEL	Fabaceae	TGTTNQRSPPGERTR	Gammaherpesviridae	TQGPWDPRAPHLPPQ	Gluten	QQQQPQQLGQCVSQP	Hepatitis B	LSFLGGTTVCLGQNS	Hepatitis C	CPCGAEIAGHVKNGT	Influenza A H1N1	TTESAFGLICATCEQ	Influenza A H3N2	DILLRMSKMQLGSSS			Insects	ASKRFEKYARFFMEE
				Adenovirus	NQAVDSYDPDVRIIE	Alphaherpesviridae	YGGLGDSRPGLWGAP	Alphaproteobacteria	DTRGMLRQHQFLKVE	Amaranthaceae	NTGPGAAADKRVPYT	Arachnid	ELAKLRKLLEDVHIE	Aspergillus	AETTEEKATEEAAPA	Betaherpesviridae	NRATEVLCTPRIMIG	Betaproteobacteria	FLKSAGAMTVNGRDA	Betulaceae	LDGDNLVPKVAPQAI	Clostridiales	YAIALTPNLSYANKE	Coronavirus	FGMSRIGMEVTPSGT	Cupressaceae	ATRDRPLWIIFSGNM	Dengue	EKIKQEHETSWHYDQ	Diabetes	PVIKARMMEYGTTMV	Fabaceae	EENQGGKGPLLSILK	Gammaherpesviridae	LDFNSVFLEIFHRGD	Gluten	RVPVPQLQPQNPSQQ	Hepatitis B	DYQGMLPVCPLLPGT	Hepatitis C	LPPTKAAPIPPPRRK	Influenza A H1N1	NYNKTTKRLTILGKD	Influenza A H3N2	QWSQNPAMLYNKMEF			Insects	PKGKKGGQTFTFYVI
				Adenovirus	NDRLLTPNEFEIKRS	Alphaherpesviridae	NELRLTRDAIEPCTV	Alphaproteobacteria	FFGAASALAMSVALV	Amaranthaceae	PARYGFNGGEIGFDL	Arachnid	DLQKTIKKQALQITE	Aspergillus	HAGEKREVGDTVYAT	Betaherpesviridae	LKNRLLTSLFFLNRN	Betaproteobacteria	HDFTVQAQRIDNSGT	Betulaceae	RAVFNKEDDIGTYTI	Clostridiales	LYNSIMYGFTEIELG	Coronavirus	DISPCAFGGVSVITP	Cupressaceae	GSSTMGGKGGEIYTV	Dengue	AKNKPTLDIELQKTE	Diabetes	GDWLNLIFKWILFGH	Fabaceae	SQDPYSPSPYDRRGA	Gammaherpesviridae	TPYYVVDLSVRGMLE	Gluten	QQQLVLPPQQQQQQL	Hepatitis B	CRHKLVCSPAPCNFF	Hepatitis C	LTPAETSVRLRAYLN	Influenza A H1N1	DVVLVMKRKRDSSIL	Influenza A H3N2	TIEELSRNWFMLMPK			Insects	KLESSPEFKALYDAI
				Adenovirus	ASTLEAMLRNDTNDQ	Alphaherpesviridae	LMMPDGSPWPGSAPL	Alphaproteobacteria	AEAVHVTPPQQAGFA	Amaranthaceae	RVYTLKEIEVGTDYF	Arachnid	AYRNTSLDLSEQELV	Aspergillus	PIVSIEDPFAEDDWE	Betaherpesviridae	ILSQYISTQVVSAPI	Betaproteobacteria	VSVLGASELTLDGGH	Betulaceae	GDHEINAEQIKIEKE	Clostridiales	ADKQPEEDNKKPQPN	Coronavirus	NACRIIMRCWLCWKC	Cupressaceae	VTSSEDNPVNPTPGT	Dengue	RETACLGKAYAQMWT	Diabetes	SYLFQQDKHYDLSYD	Fabaceae	QSDRLQGRQQEQQFK	Gammaherpesviridae	FVGENTGVPPPLPPP	Gluten	QFSQPQQPQQQFIQP	Hepatitis B	LPKVLHKRTLGLSAM	Hepatitis C	SGCPERLASCRPLTD	Influenza A H1N1	TSADQQSLYQNADAY	Influenza A H3N2	MDPRMCSLMQGSTLP			Insects	RGETISLFYDPGNFP
				Adenovirus	AKPTNENGGQGILVK	Alphaherpesviridae	GAPAPVWAPELGDAA	Alphaproteobacteria	KGNSGGPAFDLSGEV	Amaranthaceae	QSPISYRVYTLKEIE	Arachnid	DKLRYLSAEETASVD	Aspergillus	TSSGSNSSSSAEPTT	Betaherpesviridae	LSQFTNLISLGEKGI	Betaproteobacteria	GLHIGALQSLQPEDL	Betulaceae	KEDDIGTYTIRAVDD	Clostridiales	LTINPVTEGDETISG	Coronavirus	LLFVTIYSHLLLVAA	Cupressaceae	EDNPVNPTPGTLRYG	Dengue	DTLLCDIGESSPNPT	Diabetes	FKWILFGHRPYWWVQ	Fabaceae	QDPYSPSPYDRRGAG	Gammaherpesviridae	QSPDNERGDNVQTTG	Gluten	MAITIATANMQVDPS	Hepatitis B	GPNLCNTLSPFLPLL	Hepatitis C	GQAISSLTERLYCGG	Influenza A H1N1	HSWVPKRNRSILNTS	Influenza A H3N2	GPATAQMALQLFIKD			Insects	RFQDGEHFGEIIFGG
				Adenovirus	PTMREGQAYPANFPY	Alphaherpesviridae	SRPSTDTALRLSELL	Alphaproteobacteria	FVGNQAFSGCRLRDV	Amaranthaceae	FPSGKYLFAGVVDGR	Arachnid	KLDYDGIHLEKHTDL	Aspergillus	PAEATTGESAMEEVD	Betaherpesviridae	FTVYLLSHLPSQRYG	Betaproteobacteria	DATFETYALTGISIC	Betulaceae	SELESTVKSFTREGN	Clostridiales	PQKFKAGDSIYAVQK	Coronavirus	TQAGCLIGAEHVDTS	Cupressaceae	YGATRDRPLWIIFSG	Dengue	PELNHILSENEVKMT	Diabetes	KYAIKTGHPRYFNQL	Fabaceae	VNTPGQFEDFFPASS	Gammaherpesviridae	SGSGPQRRGGDNHGR	Gluten	GQVQWPQQQPFRQPQ	Hepatitis B	PDWDLNPHKDNWPDS	Hepatitis C	RLKGSSGGPVMCPSG	Influenza A H1N1	AISTTFPYTGDPPYS	Influenza A H3N2	QPEWFRNILSIAPIM			Insects	KLKDKGVDVDHIIEL
				Adenovirus	YSPSNVKISDNPNTY	Alphaherpesviridae	HADANAAMFAGLGAF	Alphaproteobacteria	FNGIGPYQDAKNGKR	Amaranthaceae	AVQKAAAGLKGSDHR	Arachnid	DARSDRCFSFFLLDY	Aspergillus	GLKAGDSFPSDVVFS	Betaherpesviridae	LATENKSGRESEEAN	Betaproteobacteria	AWADDPPATVYRYDS	Betulaceae	KKISFPEGFPFKYVK	Clostridiales	NLLEQDPSGATTKSA	Coronavirus	ATFFIFNKLVKDPPN	Cupressaceae	SEGNSFTAPNDSDKK	Dengue	GPWHLGKLELDFDLC	Diabetes	RMSRLSKVAPVIKAR	Fabaceae	QHQERCCNELNEFEN	Gammaherpesviridae	IGNFKPYYPWNAPPN	Gluten	QQQQFPGQQQPFPPQ	Hepatitis B	NLQSPTSNHSPTSCP	Hepatitis C	THGIGWYLIAFCAAW	Influenza A H1N1	WGIEHIDNVMGMIGI	Influenza A H3N2	ALLGDPHCDGFQNKE			Insects	LKYLYYPTAARNTRL
				Adenovirus	TFQPEPQIGESQWNE	Alphaherpesviridae	RNLLTTPKFTVAWDW	Alphaproteobacteria	DMKRFRIVAPLALMS	Amaranthaceae	ENSRSDEKLLSVFRE	Arachnid	LNYRRNDRKILLDLD	Aspergillus	IDEEAETTEEKATEE	Betaherpesviridae	PVSVEKYAGINNSKE	Betaproteobacteria	ADSAVLEHSTIESKI	Betulaceae	FEEPGHLAPTGLHLG	Clostridiales	GIYWENTLRRSLFGN	Coronavirus	DQLTPAWRIYSTGNN	Cupressaceae	TSVLGDVLVSESIGV	Dengue	MDKLELKGMSYAMCT	Diabetes	EGYEMVFDGKPQHTN	Fabaceae	GFGINAENNHRIFLA	Gammaherpesviridae	HMPVEPVPVPTVALE	Gluten	FLILALRAIVATTAT	Hepatitis B	DPVTNMENITSGFLG	Hepatitis C	DLVVVAESDGVHEDR	Influenza A H1N1	YEAIEECLINDPWVL	Influenza A H3N2	MAFLEESHPGIFENS			Insects	LAIAADYLANDAEVK
				Adenovirus	VGDNRVLDMASTYFD	Alphaherpesviridae	HGQSDPARPFAATAN	Alphaproteobacteria	NHTISVVYSVDQGPR	Amaranthaceae	VGPVSYLLLSKAAKG	Arachnid	PAGTYCDIISGNLID	Aspergillus	RRLRRYSSSSSVTSS	Betaherpesviridae	TCEFCQSVVMEYDDI	Betaproteobacteria	VPGGAVPGGAVPGGF	Betulaceae	PVTPGQCNMVVERLG	Clostridiales	EESENPGINPVVEGQ	Coronavirus	AICHEGKAYFPREGV	Cupressaceae	CAIVSCFSDNPIDSC	Dengue	IPVEVQDDGTMKIKD	Diabetes	GDSENPGTARAWCQV	Fabaceae	GFISYILNRHDNQNL	Gammaherpesviridae	FFDYMAIHRSLTKIW	Gluten	ARIAVRVPVPQLQPQ	Hepatitis B	YWGPSLYNILSPFMP	Hepatitis C	TAGDVVVCATDALMT	Influenza A H1N1	TTCQTPKGAINTSLP	Influenza A H3N2	WDLFIERSKAYSNCY			Insects	YIPTSCLREILRELD
				Adenovirus	RPHRGVIETVYLRTP	Alphaherpesviridae	AQMAPKRLRLPHIRD	Alphaproteobacteria	YGKFIQEFAGLGGDA	Amaranthaceae	SHKAVDEYKEAKALG	Arachnid	PTFEVAIENDQYIFR	Aspergillus	ELARHAKAHILRWGN	Betaherpesviridae	GVRVQDLFRVFPMNV	Betaproteobacteria	ITDQYAGGGALIASG	Betulaceae	MRKSILSQEEADSFG	Clostridiales	KEGDKVTVYQTKQFK	Coronavirus	LFLTLTSGSDLDRCT	Cupressaceae	EGNSFTAPNESYKKQ	Dengue	TNSRNTPMAMTCIAV	Diabetes	MVFDGKPQHTNVCFW	Fabaceae	AFPGSGEQVEKLIKN	Gammaherpesviridae	LSKILLARLFLYALA	Gluten	IQPYLQQQMNPCKNY	Hepatitis B	SNHSPTSCPPTCPGY	Hepatitis C	GVDPNIRTGVRTITT	Influenza A H1N1	VGIDPFKLLQNSQVV	Influenza A H3N2	SRAGLLVSDGGPNLY			Insects	LANDAEVQAAVAYLQ
				Adenovirus	SQWYETEINHAAGRV	Alphaherpesviridae	QGKKEADQPWIVVNT	Alphaproteobacteria	TVDDVLFTYDILTEK	Amaranthaceae	CYQIALAIEDEAEDL	Arachnid	ETGESKIVELEEELR	Aspergillus	AYTADLAGVDGIGGK	Betaherpesviridae	VDLLQDKTSIGSPSS	Betaproteobacteria	PKPVTVKLTDENGKP	Betulaceae	HASTPRKRSLSNSSF	Clostridiales	HLVEALYLVCGERGF	Coronavirus	CKFDEDDSEPVLKGV	Cupressaceae	IDHNSLSDCSDGLID	Dengue	PTIEKDVDLGAGTRH	Diabetes	VEDPQVAQLELGGGP	Fabaceae	ILNRHDNQNLRVAKI	Gammaherpesviridae	THGGTGAGAGAGGAG	Gluten	AAIHTIIHSIIMQQE	Hepatitis B	PETTVVRRRGRSPRR	Hepatitis C	KHPDATYSRCGSGPW	Influenza A H1N1	NNTWVNQTYVNISNT	Influenza A H3N2	LGLDIKAATHVGKQI			Insects	LSFPGVKIENVDVGK
				Adenovirus	VNPFNHHRNAGLRYR	Alphaherpesviridae	MREQDRKPRNATPAP	Alphaproteobacteria	PCFRSEAGSAGRDTR	Amaranthaceae	IGSFPQTVELRRVRR	Arachnid	KILLDLDNALSPREG	Aspergillus	KKAIELKSCNALLLK	Betaherpesviridae	FSLENLRRVLDADAQ	Betaproteobacteria	GNYAFKYARHANVGR	Betulaceae	IIGGTGYIGKFIVEA	Clostridiales	LGRKYKDSENRDILA	Coronavirus	YQPYRVVVLSFELLN	Cupressaceae	EGNSFTAPNESYKKE	Dengue	GTRHVAVEPEIANLD	Diabetes	TARAWCQVAQKFTGG	Fabaceae	NTLVLPKHADADNIL	Gammaherpesviridae	TCALMPYMPPASDRL	Gluten	RYYPSVTSPQQVSYY	Hepatitis B	WYWGHSLYSILSPFL	Hepatitis C	YMLQAGITAVPYFVR	Influenza A H1N1	QNVHPATIGECPKYV	Influenza A H3N2	KMSDAGSDRVMVSPL			Insects	DHFIELIKKLFGLSH
				Adenovirus	TNDQSFNDYLSAANM	Alphaherpesviridae	GDAAGNDQREDQRSI	Alphaproteobacteria	QYVIARETYDWYTLQ	Amaranthaceae	APRPDGKRKGARASA	Arachnid	NDIYTLRSTVERDGQ	Aspergillus	GDVRTIHFGIGVSPS	Betaherpesviridae	SLENLRRVLDADAQR	Betaproteobacteria	PVKPQKATPGPVAEV	Betulaceae	GFKVFDEDGDGYISA	Clostridiales	NRTCILGKKIYRENK	Coronavirus	SAAEASKKPRQKRTA	Cupressaceae	IEESKNIIHNVDKNG	Dengue	EAKMLLDNINTPEGI	Diabetes	NKLCALLYGDAEKPA	Fabaceae	EEEEDEDEEEEGSNR	Gammaherpesviridae	LGGPSQAPLPCVLWP	Gluten	PTSPQQPGQGQQPEQ	Hepatitis B	MGLKFRQLLWFHISC	Hepatitis C	YLFNWAVKTKLKLTP	Influenza A H1N1	SRGFGSGIITSNAPM	Influenza A H3N2	VFCGTSGTYGTGSWP			Insects	QAIIDTSKAIIVGPK
				Adenovirus	KVVLYSEDVDIETPD	Alphaherpesviridae	ARGRPAGRAAATARA	Alphaproteobacteria	KPVQDKVMTSKAYDA	Amaranthaceae	VKFAYSSHKAVDEYK	Arachnid	KLLEDVHIESEETAH	Aspergillus	KLVSLGLNIDEEAET	Betaherpesviridae	VSSQCSYASSRITDR	Betaproteobacteria	NQVRPVETPTPDVVD	Betulaceae	TVSDPVKGKLVEKFK	Clostridiales	WNPERETEYGLFRIP	Coronavirus	LLLDRLNQLESKVSG	Cupressaceae	NIHGTSATAAAIQLM	Dengue	VLLGSFGCKPLTMFL	Diabetes	IQISVCISRVFIATH	Fabaceae	GNNRKSFNLDEGHAL	Gammaherpesviridae	LDLSLHPDVAAQPAP	Gluten	GQYEQQIVVPPKGGS	Hepatitis B	ESRGRPFSGSLGTLS	Hepatitis C	RPCGIVPASQVCGPV	Influenza A H1N1	SKMGVDEYSNAERVV	Influenza A H3N2	WGIEHIDSVMGMIGV			Insects	KGKTVLENFVEENLI
				Adenovirus	PTNENGGQGILVKQQ	Alphaherpesviridae	GSERPSETQAGRQRR	Alphaproteobacteria	NVGLNPLRTGLFTTL	Amaranthaceae	AFYNCKFTGFQDTVC	Arachnid	DVVEVLKKLCSEITE	Aspergillus	RRDTTSGEPPVGIEK	Betaherpesviridae	LNLRQNKSDVSRPWS	Betaproteobacteria	AEGRKIFGEYKKLQG	Betulaceae	YVDEHLMCDIDGQGE	Clostridiales	TKQGENGKEVKATVG	Coronavirus	MTSCCSCLKGACSCG	Cupressaceae	NSFTAPNESYKKEVT	Dengue	NTNSVTNIELEPPFG	Diabetes	QVAQKFTGGIGNKLC	Fabaceae	KTENPCAQRCLQSCQ	Gammaherpesviridae	LYGTPPPKDCPLTYM	Gluten	QQQFPEQSQQPFTQP	Hepatitis B	TTAQGTSMYPSCCCT	Hepatitis C	STYTTGGAAAHGARG	Influenza A H1N1	GVKLESMGVYQILAI	Influenza A H3N2	WLHVCVTGDDENATA			Insects	PEYQNLLEKLREKGV
				Adenovirus	NAVVDLQDRNTELSY	Alphaherpesviridae	GAPPRLPPRNPAPPE	Alphaproteobacteria	AGPYDDFIQIDAAVN	Amaranthaceae	KQFQQEIDVLGRMRH	Arachnid	LLEDVHIESEETAHH	Aspergillus	CAIRTGQFGWSANME	Betaherpesviridae	YNTAHREQLCYNPKT	Betaproteobacteria	HIGALQSLQPEDLPP	Betulaceae	AIKEAGNIKRFFPSE	Clostridiales	PKPIIYLWAAFECAV	Coronavirus	LHVTYVPSQERNFTT	Cupressaceae	LGNVLINESFGVEPV	Dengue	SRQEKGKSLLFKTEN	Diabetes	QLELGGGPGAGDLQT	Fabaceae	SRDQSSYLQGFSRNT	Gammaherpesviridae	AVNQYHLSQAAFGLP	Gluten	RSDCKVMRQQCCQQL	Hepatitis B	YSILSPFFPLLPIFF	Hepatitis C	PYIEQAQVIAHQFKE	Influenza A H1N1	GSQNHTGVCNQRIIT	Influenza A H3N2	RGNSPVFNYNKTTKR			Insects	GIEDSLTISNLTTSQ
				Adenovirus	NMLYPIPANATNVPI	Alphaherpesviridae	AYSHQLSRADVTTVS	Alphaproteobacteria	IVYKRNPDYWGKDLP	Amaranthaceae	LLHTAVDLVNETKLD	Arachnid	RTTAIRVANDLKSEL	Aspergillus	ENSDASNTSPASAPN	Betaherpesviridae	HREQLCYNPKTYSPN	Betaproteobacteria	GGGEHGRWSGIGYVN	Betulaceae	TKGDHEVKEEQIKAS	Clostridiales	TITNDRLSSANLYIN	Coronavirus	VTYVPSQERNFTTAP	Cupressaceae	YTVTSSEDNPVNPTP	Dengue	LLKTALLIVSGVFPY	Diabetes	DFLHRNGVLIIQHLQ	Fabaceae	FISYILNRHDNQNLR	Gammaherpesviridae	SAVVHMCQDDEFPDL	Gluten	QGMHILLPLYQQQQV	Hepatitis B	VLLDYQGMLPVCPLL	Hepatitis C	QQTRGLFGTIVTSLT	Influenza A H1N1	WGCRCNDSSDPLVVA	Influenza A H3N2	ITYITKNQPEWFRNI			Insects	NAMYLGKLEDVLKAN
				Adenovirus	DEAATALEINLEEED	Alphaherpesviridae	ADDAAADADADEAAP	Alphaproteobacteria	RIEHPQKTPLSGYQL	Amaranthaceae	AEQKAARHEDEERRL	Arachnid	LPNVEYYVVKPEKEV	Aspergillus	TSPVQDLTKQVEGVI	Betaherpesviridae	IANIIPTDERMQRHM	Betaproteobacteria	NVTAVPASGAPAAVS	Betulaceae	IGKTLEKIYVPEEKL	Clostridiales	GSTTKVYSLFAKDGK	Coronavirus	VNIQKEIDRLNEVAK	Cupressaceae	KVENGNAAPQLTQNA	Dengue	SLSGVEGEGLHKLGY	Diabetes	SNVGDPRNIFFIYFP	Fabaceae	EDSYERDPYSPSQDP	Gammaherpesviridae	PPPPPPSPPPPPPPP	Gluten	NVVHAIILHQQHHHH	Hepatitis B	VLLDYQGMLPVCPLI	Hepatitis C	MLGPADGAVSKGWRL	Influenza A H1N1	PKVRGQAGRMNYYWT	Influenza A H3N2	LPGNDNSTATLCLGH			Insects	APSYKLTYCPVKALG
				Adenovirus	RVHRPHRGVIETVYL	Alphaherpesviridae	VYQNCEHADNYTAYC	Alphaproteobacteria	HDHLVALIERYGDVA	Amaranthaceae	ADKRVPYTKQLTEAD	Arachnid	KGEQYRVSVKLPEHE	Aspergillus	FDENSQGAWGAAKGD	Betaherpesviridae	GNAKKKEMSGKFNDD	Betaproteobacteria	PHQGVLAQGDIIMDA	Betulaceae	YIGKFIVEASAKSGH	Clostridiales	VVESRDNSTGGHINR	Coronavirus	TQITTDTGIENATFF	Cupressaceae	AMMEEADADGDGYVS	Dengue	SRQEKGKSLLFKTED	Diabetes	TNLFLFLFAVGFYLL	Fabaceae	EGREGEQEWGTPGSH	Gammaherpesviridae	LTTMFLLMLLWTLVV	Gluten	QGVQILVPLSQQQQV	Hepatitis B	DIDPYKEFGASVELL	Hepatitis C	VPESDAAARVTQILS	Influenza A H1N1	THFQRKRRVRDNVTK	Influenza A H3N2	SVIFDRLETIVLLRA			Insects	SKIPSLPDVTFVING
				Adenovirus	TKETPSLGSGYNPYY	Alphaherpesviridae	KSQPVESRSLLDKIR	Alphaproteobacteria	TRSPDEEKIALAYQR	Amaranthaceae	IDEAALREGLPLRKS	Arachnid	GKIKDDGSHYSIDIQ	Aspergillus	EAHELRDGDKTQWGG	Betaherpesviridae	RTYRLNRILDYCRKM	Betaproteobacteria	KPQKATPGPVAEVGK	Betulaceae	AMEKAGHGHASTPRK	Clostridiales	PITINNFRYSVPVNN	Coronavirus	ESTQITTDTGIENAT	Cupressaceae	RARYGLIHVANNNYD	Dengue	PEEQDQNYVCKHTYV	Diabetes	FKLWLMWRAKGTTGF	Fabaceae	TTNQRSPPGERTRGR	Gammaherpesviridae	VGHGPLASAMRMLWM	Gluten	KACQQVMDQQLRDIS	Hepatitis B	NMGLKVRQLLWFHIS	Hepatitis C	LTESSVSSALAELAT	Influenza A H1N1	VGIDPFKLLQNSQVY	Influenza A H3N2	GFQNKEWDLFVERSK			Insects	PDVTFVINGRNFNIS
				Adenovirus	IQIGNDAGTPKYADK	Alphaherpesviridae	MRPADPSRPSTDTAL	Alphaproteobacteria	VLVAALLVAGSDVVI	Amaranthaceae	FAGVVDGRNIWANDL	Arachnid	YTGSWAHTVGHASPF	Aspergillus	ATIEEIRKSADVAHV	Betaherpesviridae	LRQRAPIRSNSRSSS	Betaproteobacteria	LDNISVTGGERVSVQ	Betulaceae	DFEEPGHLAPTGLHL	Clostridiales	GQIMGSNIVVNDKGK	Coronavirus	LTDDMIAAYTAALVS	Cupressaceae	NVEQYGAVGDGKHDS	Dengue	FILLMLVTPSMTMRC	Diabetes	QIYPNHSSPCLEQFP	Fabaceae	DFFPASSRDQSSYLQ	Gammaherpesviridae	PVPNRVGADSIMLTA	Gluten	QQQQQQPLSQVSFQQ	Hepatitis B	WAFAKYLWEWASVRF	Hepatitis C	WTVYHGAGSKTLAAP	Influenza A H1N1	TGTGYTMDTVNRTHQ	Influenza A H3N2	KKEEEVLTGNLQTLK			Insects	KDYNPKKKFSGNDFL
				Adenovirus	SVDGEGYNVAQCNMT	Alphaherpesviridae	PQAFSPVSPASPVGD	Alphaproteobacteria	AKSPKLHFEVRKNSA	Amaranthaceae	SISDWPVQEALSLAQ	Arachnid	VEERSYPYVAREQQC	Aspergillus	IISHGLSKVIDAYTA	Betaherpesviridae	GTEQLIENPCRLTQE	Betaproteobacteria	SLKAGHDFTVQAQRI	Betulaceae	KSILSQEEADSFGGF	Clostridiales	INIAHFHHERYDGKG	Coronavirus	NDLCFSNVYADSFVV	Cupressaceae	TRDRPLWIIFSGNMN	Dengue	SVSPLLLTSSQQKTD	Diabetes	PRNIFFIYFPLCFQF	Fabaceae	YILNRHDNQNLRVAK	Gammaherpesviridae	QPTPSPPRMHLPVLH	Gluten	YPTSPLQPGQGQPGY	Hepatitis B	KVGAGAFGLGFTPPH	Hepatitis C	EVFCVQPEKGGRKPA	Influenza A H1N1	AFDERRNRYLEEHPS	Influenza A H3N2	LNGNGDPNNMDRAVK			Insects	GVHTACKYGSLKPNC
				Adenovirus	QQNGKLESQVEMQFF	Alphaherpesviridae	AGGTLGADDEEAGVP	Alphaproteobacteria	TAEVQFPMPVLPESL	Amaranthaceae	ITNVGIQDTTQIHTH	Arachnid	AEQKARDANLRAEKS	Aspergillus	YENLAKSLKNILGDK	Betaherpesviridae	GFITFNFYTKNDTRI	Betaproteobacteria	VLAQGDIIMDAKGGT	Betulaceae	QLADQVKIIAAIKEA	Clostridiales	RSERFNIARLVGAQF	Coronavirus	KVEAEVQIDRLITGR	Cupressaceae	NYSKIFKNQCPQAYS	Dengue	STWVTYGTCNQAGER	Diabetes	TGFEAHVDKCLELAE	Fabaceae	QCGLRAPQRCDLDVE	Gammaherpesviridae	PPRSPSQMSVRDRLA	Gluten	QQQQLVQQQIPIVQP	Hepatitis B	LTIPLSLDSWWTSLN	Hepatitis C	RQEMGSNITRVESET	Influenza A H1N1	TDSQTATKRIRMAIN	Influenza A H3N2	IESIRNGTYDHDVYR			Insects	SFPGVKIENVDVGKL
				Adenovirus	ETLAKIKPKAGEENK	Alphaherpesviridae	AGLAAAFFAFRYVMR	Alphaproteobacteria	FVIMYFLIIRPQRTQ	Amaranthaceae	HARKNADGVGGYSFV	Arachnid	PNVATLEPKTVCYYE	Aspergillus	LWLWLYSSTGSSTSA	Betaherpesviridae	IINNPIVTKEERDIS	Betaproteobacteria	MKLNGKVLSTKTTLG	Betulaceae	RIFDLFDKNSDGIIT	Clostridiales	TIGKSKYFQDPALLL	Coronavirus	STPGSSRGNSPARMA	Cupressaceae	TLRYGATREKALWII	Dengue	SWTMKILIGVIITWI	Diabetes	SHTVCGMDKFSITLH	Fabaceae	VAINASSELHLLGFG	Gammaherpesviridae	WLYIVMSDWTGGALL	Gluten	FPQQQPPFIQPSLQQ	Hepatitis B	RRRFIIFLFILLLCL	Hepatitis C	AYGIDPNIRTGNRTV	Influenza A H1N1	DNPRPNDKTGSCGPV	Influenza A H3N2	LAMITYITKNQPEWF			Insects	VASQECVGGACVCPN
				Adenovirus	NKRVVAPGLVDCYIN	Alphaherpesviridae	RHDGDDARGKPAAAA	Alphaproteobacteria	IVRGTTSKVNCALVS	Amaranthaceae	DAGNFEEVLDPSISD	Arachnid	VIYPETHENVTRSIN	Aspergillus	RLRLGSWAGGDPSNP	Betaherpesviridae	GVKLPAEAQSNTGDV	Betaproteobacteria	DLSENGDKTKNSTTE	Betulaceae	GDNLFPKVAPQAISS	Clostridiales	MALADVFDALVSKRC	Coronavirus	DGFLYVYKGYQPIDV	Cupressaceae	SSDGSKSACSGEVVM	Dengue	FHELIMKDGRKLVVP	Diabetes	VGLAADWLTSTANTN	Fabaceae	AKDLAFPGSGEQVEK	Gammaherpesviridae	AYITEHRTTMQFLVF	Gluten	AQGQQGQQPGQGQQG	Hepatitis B	SPTVWVLGIWMIWYW	Hepatitis C	GRKAARLIVYPDLGV	Influenza A H1N1	ATEIRASVGKMIGGI	Influenza A H3N2	TIVLLRAFTEEGAVV			Insects	DWQTAACTNEAAGLK
				Adenovirus	ATALEMNLEEEDDDN	Alphaherpesviridae	AVYLRNAVVAGNRLG	Alphaproteobacteria	LKPRAPFDMATMEVD	Amaranthaceae	PPMALSYHVEEAIDA	Arachnid	DDLAEAKSQLNDAHR	Aspergillus	TKKAAINMSLGGGYS	Betaherpesviridae	QRSNMFQSLKNRLLT	Betaproteobacteria	RGPLSLKGAGVVSAG	Betulaceae	PSEFGNDVDRVHAVE	Clostridiales	KKPTARYTIATLKNE	Coronavirus	MGCVLAWNTRNIDAT	Cupressaceae	TNIWIDHNSFSNSSD	Dengue	VGNDTGKHGKEIKVT	Diabetes	QCGRHVDVFKLWLMW	Fabaceae	LAFPGSGEQVEKLIK	Gammaherpesviridae	TPKTHPVKRTNVKTS	Gluten	QLQCERELQERELKA	Hepatitis B	LQTLPANPPPASTNR	Hepatitis C	FCAAWYIKGRLVPGA	Influenza A H1N1	RSSNETGGPPFTPTQ	Influenza A H3N2	IYSLIRPNENPAHKS			Insects	MDYLGQMIEGTSNSP
				Adenovirus	MNKRVVAPGLVDCYI	Alphaherpesviridae	VAGALGPALPRSPRL	Alphaproteobacteria	NENLAATIDLALITK	Amaranthaceae	KEEISKVVKLQEELD	Arachnid	VLQADLTGSFEHDKE	Aspergillus	VPKRAPFDLFETKKT	Betaherpesviridae	TPDQITDITSLVRLV	Betaproteobacteria	QNTQYLGGNLSIEAT	Betulaceae	EEKLLKDIQESPIPI	Clostridiales	PGAKVNIAKMGNNVT	Coronavirus	AATVLQLPQGTTLPK	Cupressaceae	EVTKRIGCETTSACA	Dengue	QQRVFKEKVDTRTQE	Diabetes	GTKMIWVAVIGDWLN	Fabaceae	LPKHADADNILVIQQ	Gammaherpesviridae	TLLLLAFVLWLSSPG	Gluten	SGQLQCERELQEREL	Hepatitis B	STGPCKTCTTLAQGT	Hepatitis C	CWTPVTPTVAVRYVG	Influenza A H1N1	LSIEDPNHEGEGIPL	Influenza A H3N2	EQGQTLWSKMSDAGS			Insects	VPLVGDDSWKFRLDG
				Adenovirus	EQQKTHVFGQAPYSG	Alphaherpesviridae	WNMRGSDGTSTYATF	Alphaproteobacteria	AEVPLTNLVAEEIVD	Amaranthaceae	REYKAKKISEEEYVK	Arachnid	KGDCYIVACCTENPT	Aspergillus	GQHEAHELRDGDKTQ	Betaherpesviridae	GGGGGRDVSGGPSDG	Betaproteobacteria	PHGNVIETGGARRFA	Betulaceae	SFGGFKVFDEDGDGY	Clostridiales	PDENKPGNNKKPENN	Coronavirus	DDVRQIAPGQTGVIA	Cupressaceae	VSSGKTEETNIYTSN	Dengue	QHGTTVVKVKYEGAG	Diabetes	CNQMHASYLFQQDKH	Fabaceae	EKEDQEEENQGGKGP	Gammaherpesviridae	DNIPGSRRFSWTLFL	Gluten	AQGQQGQQPGQGQQP	Hepatitis B	TTVVRRRDRGRSPRR	Hepatitis C	SDMETKIITWGADTA	Influenza A H1N1	HLILWIIDRLFSKSI	Influenza A H3N2	RRSGAAGAAVKGIGT			Insects	YYSEFNWENKTMGFG
				Adenovirus	NPCEWDEAATALEIN	Alphaherpesviridae	FQGKKEADQPWIVVN	Alphaproteobacteria	QLPVTDAGSIAQNLA	Amaranthaceae	ITAHARKNADGVGGY	Arachnid	IGTSVAIGEQAIRLP	Aspergillus	KGNGTGGKSIYGDRF	Betaherpesviridae	PLNKPTPTSVAVTNT	Betaproteobacteria	ALAWALMLACTGLPL	Betulaceae	EVKAEQVKASKEMGE	Clostridiales	FRIFCKALNPKEIEK	Coronavirus	LNDLCFSNVYADSFV	Cupressaceae	WIDHNSFSNSSDGLV	Dengue	LITVNPIVTEKDSPV	Diabetes	GGSGDGIFSPGGAIS	Fabaceae	CMCEALQQIMENQSD	Gammaherpesviridae	RRAALSGHLLDTEDN	Gluten	HSIIMQQEQQEQQQG	Hepatitis B	TTASPLSSIFSRIGD	Hepatitis C	PVVHGCPLPPAKAPP	Influenza A H1N1	EGSYFFGDNAEEYDS	Influenza A H3N2	IDSVMGMIGVLPDMT			Insects	LTETDVKKTFQEIVI
				Adenovirus	AVVDLQDRNTELSYQ	Alphaherpesviridae	GDNATVAAGHATLRE	Alphaproteobacteria	AAENSPWLRSSVSYS	Amaranthaceae	PIPWKLRFKIAAEIA	Arachnid	GNVEKAEEIDFSGRC	Aspergillus	PISKIHARSVYDSRG	Betaherpesviridae	AFSSIAIMPISYDKI	Betaproteobacteria	ENGTVTISADSAVLE	Betulaceae	LAASAIVGHDGSVWA	Clostridiales	GNFIGALETTGVVLL	Coronavirus	QRSAPRITFGGPTDS	Cupressaceae	VIGSCFSDNPIDSCW	Dengue	LMGLDKGWPISKMDI	Diabetes	ALLFLWESHPTQAFV	Fabaceae	DPRGHTGTTNQRSPP	Gammaherpesviridae	ESEDTESDGDDEDLP	Gluten	ILVPLSQQQQVGQGT	Hepatitis B	RTLGLSVMSTTDLEA	Hepatitis C	DIWDWICEVLSDFKT	Influenza A H1N1	EGSYFFGDNAEEYDN	Influenza A H3N2	EKFFPSSSYRRPIGI			Insects	NLKINKDISIDLVRK
				Adenovirus	EDVDIETPDTHISYM	Alphaherpesviridae	ILSTIEVASHRRLFD	Alphaproteobacteria	GALTEPSDVLDMGNS	Amaranthaceae	KGNHLFKDCYIEGTV	Arachnid	EDNIMILDVMDKIYV	Aspergillus	PSPLDARATWTCINQ	Betaherpesviridae	RSNSRSSSVSFSQDD	Betaproteobacteria	SRLPVRGVALVAKLM	Betulaceae	KGLGVTLLHGDLYDH	Clostridiales	YKNGDKIVVTVVATI	Coronavirus	HADQLTPAWRIYSTG	Cupressaceae	ETNIYTSNEAFKVEN	Dengue	GMSNRDFVEGVSGGS	Diabetes	NQTVGTKMIWVAVIG	Fabaceae	PINLREGEPDLSNNF	Gammaherpesviridae	LSNLILDSGLDTQHI	Gluten	QVMDQQLRDISPKCH	Hepatitis B	LPAGGSSSGTVNPAP	Hepatitis C	AMYVGDLCGSVFLIS	Influenza A H1N1	PKLSKSYVNNKEKEV	Influenza A H3N2	IAEAIIVAMVFSQED			Insects	YGLTKQEKQDILKEH
				Adenovirus	ETEINHAAGRVLKKT	Alphaherpesviridae	PKMTRGAPKASATPA	Alphaproteobacteria	WIATIGYQYVNPSLM	Amaranthaceae	CNLSDAVKPEGWSDN	Arachnid	RTKCSSTWGSVNAIT	Aspergillus	VDIFAPGQDILSAWI	Betaherpesviridae	YRPAFLLMPAATAVS	Betaproteobacteria	VMATKGEMQIAGKGG	Betulaceae	GKFIVEASAKSGHPT	Clostridiales	IGLIYGTLRLLRTKL	Coronavirus	SNVPFSPDGKPCTPP	Cupressaceae	KGACAKGDSTCISLS	Dengue	LMGLDKGWPISKMDL	Diabetes	QVELGGGPGAGSLQP	Fabaceae	RLQGRQQEQQFKREL	Gammaherpesviridae	EGFACLTVETHRNRW	Gluten	SLWSMILPRSDCQVM	Hepatitis B	ASRDLVVNYVNTNMG	Hepatitis C	YHVTNDCPNSSVVYE	Influenza A H1N1	NINNTNVVAGKDKTS	Influenza A H3N2	ATAQMALQLFIKDYR			Insects	GNITIHLQKFIENLD
				Adenovirus	IKEGNSRELMGQQSM	Alphaherpesviridae	PARLVEDINRVFLCI	Alphaproteobacteria	QDKLLDERQHELDAK	Amaranthaceae	RHETCYQIALAIEDE	Arachnid	HADKNNLKMHMDFPN	Aspergillus	VAIKNLFLLAATAVS	Betaherpesviridae	ALNLCLPLMQKFPKQ	Betaproteobacteria	LDAKHDLTVTASGQA	Betulaceae	ISFPEGFPFRYVKDR	Clostridiales	AYAGEKILSGTAAKG	Coronavirus	PASTVHATATIPLQA	Cupressaceae	GRTGCTFDASGKGSC	Dengue	STWVTYGTCNQAGEH	Diabetes	MSNVGDPRNIFFIYF	Fabaceae	RGRVSPLMLLLGILV	Gammaherpesviridae	GCLLVLGIWIYLLEM	Gluten	LRTLPTMCSVNVPLY	Hepatitis B	IISCSCPTVQASKLC	Hepatitis C	EKALDCQIYGACYSI	Influenza A H1N1	LNFVNRANQRLNPMH	Influenza A H3N2	SICEKLEQSGLPVGG			Insects	IKRNSKDDFQGDKIA
				Adenovirus	NFMSMGALTDLGQNL	Alphaherpesviridae	NQSLRPLLADTVAAA	Alphaproteobacteria	PFAFEIMTRSPDEEK	Amaranthaceae	TKTLDLIKSGFPSGK	Arachnid	NKNYATVEEEEVARK	Aspergillus	YKGNVGKPWGSNIIE	Betaherpesviridae	LPSVCHPIVHDSTIV	Betaproteobacteria	VASDGLTGHVKGDAN	Betulaceae	GFPFRYVKDRVDEVD	Clostridiales	PELVMKLANTQDGII	Coronavirus	GNFGDQDLIRQGTDY	Cupressaceae	SSGKTEETNIYTSNE	Dengue	WIEENPWMEDKTHVS	Diabetes	LIQISVCISRVFIAT	Fabaceae	EGGRWGPAGPRERER	Gammaherpesviridae	GQGAGDSPTPGPSNA	Gluten	FPQPQLSYSQPQPFR	Hepatitis B	VVRRRGRSPRRRTPS	Hepatitis C	CGGPMFNSKGAQCGY	Influenza A H1N1	NQTYVNISNTNFAAG	Influenza A H3N2	IAPIMFSNKMARLGK			Insects	GRFFSEVCSHSRAVI
				Adenovirus	PNPCEWDEAATALEM	Alphaherpesviridae	TLVAELKRSFCDTSF	Alphaproteobacteria	PFILIFVIMYFLIIR	Amaranthaceae	SDEKLLSVFREGVKY	Arachnid	TACLLGLGQAQHCEV	Aspergillus	DAYKDAASSTGTASS	Betaherpesviridae	TSILRQRAPIRSNSR	Betaproteobacteria	GRELSAAANAAVNTG	Betulaceae	EQIKASKEMGETLLR	Clostridiales	LTIKDAYAGEKILSG	Coronavirus	SPCAFGGVSVITPGT	Cupressaceae	YDQWNIYAIGGSSNP	Dengue	FLDLPLPWTSGASTS	Diabetes	PPRAAARKAACACDQ	Fabaceae	VAKISMPVNTPGQFE	Gammaherpesviridae	LDELNNVIVSFLCDS	Gluten	STYQLVQQFCCQQLW	Hepatitis B	VGLSPTVWLSVIWMM	Hepatitis C	LALPQRAYALDTEVA	Influenza A H1N1	KGFEWNGNTVRVSEA	Influenza A H3N2	MLYNKMEFEPFQSLV			Insects	LETSPDFLALYNAIR
				Adenovirus	INTETLAKIKPKAGE	Alphaherpesviridae	VGRLAATHARLAAVQ	Alphaproteobacteria	VDGVDTQALDRLVKT	Amaranthaceae	AAFYNCKFTGFQDTV	Arachnid	FGDKEVKIIREFNGD	Aspergillus	AFSKNIKLGIHEDAQ	Betaherpesviridae	ILQSFKAKMLATLFL	Betaproteobacteria	EGRVNIGRARSDSDV	Betulaceae	ITIKKTGQALVFGIY	Clostridiales	MKVSFNQNNTKTDIP	Coronavirus	HGVVFLHVTYVPSQE	Cupressaceae	YSYAKDDTATFACAS	Dengue	KLYSGKDVFFTPPEK	Diabetes	TLHRLTWSFLWSVFW	Fabaceae	PGQFEDFFPASSRDQ	Gammaherpesviridae	FPKDAKQTDYDASTE	Gluten	TTSPQLSGQGQQLGQ	Hepatitis B	RTCTTPAQGTSMFPS	Hepatitis C	SCGGAVFMGLAFLTL	Influenza A H1N1	GVHHPPNIGDQKALY	Influenza A H3N2	VNRTHQYSEKGKWTT			Insects	NIKYNSMNNFRGETI
				Adenovirus	PNPCEWDEAATALEI	Alphaherpesviridae	IAFWVRRRRSVAPKR	Alphaproteobacteria	VNAQTGAPDILTSLD	Amaranthaceae	RGNASLPAMEMTKWF	Arachnid	GPSTCLSTKYPTIYS	Aspergillus	ASTSTSSSSSASGSG	Betaherpesviridae	AFSSIAIMPISYDKT	Betaproteobacteria	SAARAATVAELKSLD	Betulaceae	IKKISFPEGFPFRYV	Clostridiales	KSNAASTIEIHNIDD	Coronavirus	VSTAIHADQLTPAWR	Cupressaceae	VLVSESIGVEPVHAQ	Dengue	KEENMVKSLASAGSG	Diabetes	LMWRAKGTTGFEAHV	Fabaceae	PREREREEDWRQPRE	Gammaherpesviridae	WPMGYRTATLRTLTP	Gluten	MCNVYVRPDCSTINA	Hepatitis B	LPVCPLIPGSPTTST	Hepatitis C	TCVVHPALVFDITKL	Influenza A H1N1	LSALAAADADTICIG	Influenza A H3N2	ANVVRKMMTNSQDTE			Insects	KVLPYWWYTYQDKES
				Adenovirus	DRMYSFFRNFQPMSR	Alphaherpesviridae	HPGFGFTVVRQDRFV	Alphaproteobacteria	THWIATIGYQYVNPS	Amaranthaceae	SYHVEEAIDAGNFEE	Arachnid	MKITVQINGKNVYFT	Aspergillus	KTSDAPVSQATPVSN	Betaherpesviridae	CLNSDSEIQYSCSEG	Betaproteobacteria	AEVGKATVTTVQVQS	Betulaceae	IDRVEKMIVSVDSNR	Clostridiales	ATVGTDGKWSVDLNE	Coronavirus	NKLVKDPPNVQIHTI	Cupressaceae	NSLSDSSDGLVDVTL	Dengue	QRAGVLWDVPSPPPV	Diabetes	TSLTILQLYHFLQIP	Fabaceae	AHASARQQWELQGDR	Gammaherpesviridae	TAVEVETAFIEARGE	Gluten	SQPQQPISQQQQQQQ	Hepatitis B	PAGGSSSGTVNPAPN	Hepatitis C	VFGPLWILRTSLLKV	Influenza A H1N1	RKRRVRDNVTKKMVT	Influenza A H3N2	ECVCINGTCTVVMTD			Insects	DPVKLVKMWEDEVKD
				Adenovirus	FVGYLAPTMREGQAY	Alphaherpesviridae	RRAQMAPKRLRLPHI	Alphaproteobacteria	REESIEEMHHADKLI	Amaranthaceae	RHEDEERRLGTTQSP	Arachnid	TNGPPIGVSKIYRHN	Aspergillus	AILGVSLAVAKAGAA	Betaherpesviridae	VTAPKETTIMVAKHS	Betaproteobacteria	FKAGKRGAEIAFYPK	Betulaceae	EEPGHLAPTGLHLGG	Clostridiales	DLSDKFNAYLANKWV	Coronavirus	LDRLNQLESKVSGKG	Cupressaceae	CQPHLSFKVDGTIVA	Dengue	RLEMDFDFCEGTTVV	Diabetes	HRPYWWVQETQIYPN	Fabaceae	NGNNRKSFNLDEGHA	Gammaherpesviridae	RTCVLGKELFGSAVE	Gluten	YPTSSQQPGQSQQPG	Hepatitis B	QTLQDPRVRGLYLPA	Hepatitis C	GTTVGGVMWTVYHGA	Influenza A H1N1	DDATAGLTHMMIWHS	Influenza A H3N2	LIRALTLNTMTKDAE			Insects	AECIKHECCLIGIPK
				Adenovirus	AVDSITQKKFLCDRT	Alphaherpesviridae	PIDIRAHGDVAFPTL	Alphaproteobacteria	SPSEGQSYASQFQGD	Amaranthaceae	VSARLDAQQKKLNLP	Arachnid	MDLEKATRHAQQLEK	Aspergillus	PSGSGIFYKGNVGKP	Betaherpesviridae	LRQIADFALQLHKTH	Betaproteobacteria	FETYALTGISICNPG	Betulaceae	KIYVPEEKLLKDIQE	Clostridiales	AAKEGDEFIIQQQEK	Coronavirus	DVDLGDISGINASVV	Cupressaceae	DYYPQKWVCSCHNKI	Dengue	WELVDRERNLHLEGK	Diabetes	CFQFNQTVGTKMIWV	Fabaceae	GQRRWSTRSSENNEG	Gammaherpesviridae	DQVSQFPHLQSETGP	Gluten	VPVPQLQPQNPSQQQ	Hepatitis B	FPAGGSSSGTVNPVL	Hepatitis C	HVKNGSMRLAGPRTC	Influenza A H1N1	NGDDATAGLTHMMIW	Influenza A H3N2	TAQMALQLFIKDYRY			Insects	FLALYNAIKSPEFQS
				Adenovirus	PKGAPNPCEWDEAAT	Alphaherpesviridae	GAAGPEAGDVPTWAR	Alphaproteobacteria	LRQHQFLKVEMVSIT	Amaranthaceae	PVAIKVLRPNVSQGL	Arachnid	LLDLDNALSPREGTM	Aspergillus	VEFESRASLAYNAAG	Betaherpesviridae	SSAPLNKPTPTSVAV	Betaproteobacteria	MPIDRKTLCHLLSVL	Betulaceae	DLYDHESLVKAFKQV	Clostridiales	KKPTINSVKEGAKVI	Coronavirus	PTKRSFIEDLLFNKV	Cupressaceae	DDPVNPAPGTLRYGA	Dengue	LGVPLLALGCYSQVN	Diabetes	YTPMSRREVEDPQVA	Fabaceae	AENNHRIFLAGDKDN	Gammaherpesviridae	IAASCFTASVSTVVT	Gluten	MQQQCCQQLPQIPEQ	Hepatitis B	LGPLLVLQAGFFSLT	Hepatitis C	AAAPVVESKWRALEA	Influenza A H1N1	KIDGVKLESMGVYQI	Influenza A H3N2	DVLGTFDTTQIIKLL			Insects	NWENKTMGFGRSVES
				Adenovirus	VKISDNPNTYDYMNK	Alphaherpesviridae	DFNRNDGRLLHNTQA	Alphaproteobacteria	ILASHGMMSVMTGDA	Amaranthaceae	VNALAKALAGQKDEA	Arachnid	FTITRDHDNTAIYAV	Aspergillus	LPLNLSRETLQQNKI	Betaherpesviridae	TNLDLRDKSHGNYRI	Betaproteobacteria	VVAEKVTTPAVQPQL	Betulaceae	GTYTIRAVDDPRTLN	Clostridiales	DKFNAYLANKWVFIT	Coronavirus	DKVEAEVQIDRLITG	Cupressaceae	TVFNVEQYGAVGDGK	Dengue	PPPVGKAELEDGAYR	Diabetes	GPGAGDLQTLALEVA	Fabaceae	PNTLVLPKHADADNI	Gammaherpesviridae	IRPIPTRFPPPPMPL	Gluten	AIILHQQQKQQQQPS	Hepatitis B	GLKFRQLLWFHISCL	Hepatitis C	CVALWLMLMISQAEA	Influenza A H1N1	HSIQTGSQNHTGVCN	Influenza A H3N2	GVLIGGLEWNDNTVR			Insects	MYLGKLEDVLKANIR
				Adenovirus	LTDLGQNLLYANSAH	Alphaherpesviridae	LAAVPGLAGARPAAP	Alphaproteobacteria	VEIDDTAFIDTSFPG	Amaranthaceae	VGNTKRVIITIGPGE	Arachnid	AIQSNYYHGVVTEPT	Aspergillus	ETSLLVSGFTIEEPA	Betaherpesviridae	MLLKNGTVLEVTDVV	Betaproteobacteria	RIDNSGTMAAGHDAT	Betulaceae	FILDGDKLLPKVAPE	Clostridiales	RDYTMLGSVRVLIDD	Coronavirus	NTNSGPDDQIGYYRR	Cupressaceae	RRVGCESPSTCANWV	Dengue	ETSWHYDQDHPYKTW	Diabetes	VGDPRNIFFIYFPLC	Fabaceae	SPEKESPEKEDQEEE	Gammaherpesviridae	TATLRTLTPVPNRVG	Gluten	DPSGQVPWPQQQPFP	Hepatitis B	GSSTTSTGPCRTCMT	Hepatitis C	QLAEQFKQKAIGLLQ	Influenza A H1N1	WVLLNASWFNSFLTH	Influenza A H3N2	TESAFGLICATCEQI			Insects	ELDERRHYFVEMDRF
				Adenovirus	VSWPGNDRLLTPNEF	Alphaherpesviridae	EVDEMLRSEYGGSFR	Alphaproteobacteria	NGSGAAVGRALIAVM	Amaranthaceae	GAVPARYGFNGGEIG	Arachnid	EARMMAEDADRKYDE	Aspergillus	LPAVFGAPVQETRRA	Betaherpesviridae	ARLRRRTRRSTETND	Betaproteobacteria	TAGKDITVTSRGGFD	Betulaceae	DVDRVHAVEPAKTAF	Clostridiales	PEGTTFELAQNSVDG	Coronavirus	TDNTFVSGNCDVVIG	Cupressaceae	KTIDGRGAVVHLGNG	Dengue	TEYQKTKLNDWDFVV	Diabetes	AEDLQVGQVELGGGP	Fabaceae	THAKSSPYQKKTENP	Gammaherpesviridae	CIRDSRVHGNGTLHP	Gluten	MQQEQQQGIQILRPL	Hepatitis B	IASHISSISARTGDP	Hepatitis C	NDCSNSSIVYEADEV	Influenza A H1N1	HKGKSSFYRNLLWLT	Influenza A H3N2	GVHHPGTNNDQISLY			Insects	HECELDERRHYFVEM
				Adenovirus	DPDVRIIENHGTEDE	Alphaherpesviridae	CFRISGAARNSSSFI	Alphaproteobacteria	RVNDDYDVEQTGGTI	Amaranthaceae	KHVKVGNTKRVIITI	Arachnid	AVARDQVDVKDCANH	Aspergillus	SSSHSDSSSSSGVSA	Betaherpesviridae	QNISDLDLDLSRLPI	Betaproteobacteria	KSLKKKNQVRPVETP	Betulaceae	GIMKDFEEPGHLAPT	Clostridiales	NLISIDIKNDLYEKT	Coronavirus	RVDFCGKGYHLMSFP	Cupressaceae	SHVHVNRAKFIDTQN	Dengue	QLTKRFSLGMLQGRG	Diabetes	VDVFKLWLMWRAKGT	Fabaceae	DRRGAGSSQHQERCC	Gammaherpesviridae	PFFHPVGDADYFEYL	Gluten	PQLPFPQQSEQIIPQ	Hepatitis B	DPYKEFGASVELLSF	Hepatitis C	METKIITWGADTAAC	Influenza A H1N1	VRVSETLQRFAWRSS	Influenza A H3N2	VRGSGMRILVRGNSP			Insects	PKKGFSIYWNIPTHF
				Adenovirus	ADKTFQPEPQIGESQ	Alphaherpesviridae	IQRHVNDMLGRVAIA	Alphaproteobacteria	LGQGRVNVVYEINEG	Amaranthaceae	VETIEVRQDGSGKFK	Arachnid	PKREIGITRNIAREY	Aspergillus	CNALLLKVNQIGTLT	Betaherpesviridae	APPSPARGQNNARLR	Betaproteobacteria	NTDGHDVSSVNGLIQ	Betulaceae	GGEDEDDNEEDMRKS	Clostridiales	IMQMAFCPEYVPTFD	Coronavirus	NTFVSGNCDVVIGII	Cupressaceae	MPLYVAGHKTIDGRG	Dengue	EKRYVLGRLITVNPI	Diabetes	PLCFQFNQTVGTKMI	Fabaceae	NRHDNQNLRVAKISM	Gammaherpesviridae	AYGRTCVLGKELFGS	Gluten	LQLQPFLQPQLPYSQ	Hepatitis B	WGMDIDPYKEFGASV	Hepatitis C	TWLSAKIMPALPGLP	Influenza A H1N1	VLRGFLILGKEDRRY	Influenza A H3N2	GAVTTESAFGLICAT			Insects	GCPNALKGKTVLENF
				Adenovirus	RLLTPNEFEIKRSVD	Alphaherpesviridae	FDELELDPPEIEPGV	Alphaproteobacteria	MVALDADGKPTPAPQ	Amaranthaceae	QEIDVLGRMRHPNMV	Arachnid	KITLKSPEHEFNTEF	Aspergillus	SKSIGWADEEGRTKR	Betaherpesviridae	TSTVPYSPPQSDRST	Betaproteobacteria	NRYGGAAKGNAGTEE	Betulaceae	VIEGGPMGDTLEKIS	Clostridiales	FLIIEEGLGTQFDPV	Coronavirus	DLCFSNVYADSFVVK	Cupressaceae	LVPANKKFFVNNLVF	Dengue	YNHALSELPETLETL	Diabetes	LLWSVPIAKKWCANP	Fabaceae	AGSSQHQERCCNELN	Gammaherpesviridae	ALERPVYPKPVRPAP	Gluten	LAQGTFLQPHQIAHL	Hepatitis B	HLPTSCPPTCPGYRW	Hepatitis C	SWHINSTALNCNESI	Influenza A H1N1	FKLLQTSQVYSLIRP	Influenza A H3N2	KRRVRDNMTKKMVTQ			Insects	NYESRVEKAIDFDAF
				Adenovirus	GILVKQQNGKLESQV	Alphaherpesviridae	ATEAIALLTGEALDG	Alphaproteobacteria	YASQFQGDKALDKQY	Amaranthaceae	SPRIPPTEELADRIR	Arachnid	ESLKVQLDEESEARL	Aspergillus	EGVLSVVAAGNENSD	Betaherpesviridae	TGNTQISETHYCNYA	Betaproteobacteria	NTGRVDARNDIALDV	Betulaceae	GPGTIKKISFPEGFP	Clostridiales	VVATIKGSTTKVYSL	Coronavirus	RLITGRLQSLQTYVT	Cupressaceae	SYKKQVTIRIGCKTS	Dengue	SLSVTLVLVGIVTLY	Diabetes	GVIGGMLVAEAFEHT	Fabaceae	RRPSHQQPRKIRPEG	Gammaherpesviridae	HLEPAQKGTKRKRVD	Gluten	QPFPQPQQQLPQPQQ	Hepatitis B	MFPSCCCTKPSDGNC	Hepatitis C	SDIRTEESIYQCCDL	Influenza A H1N1	KLSKSYVNNKGKEVL	Influenza A H3N2	NRANQRLNPMHQLLR			Insects	MPEYQSLIQKLKDKG
				Adenovirus	KLESQVEMQFFSTTE	Alphaherpesviridae	YLGRGAPPLLDNAAA	Alphaproteobacteria	LSKELSDALSTIPNI	Amaranthaceae	LKAFTDAYADLESTL	Arachnid	LKQGSEDGAFKSYFP	Aspergillus	KLVGSPCAIRTGQFG	Betaherpesviridae	NMFHTRQLLVFAHSY	Betaproteobacteria	AVRVDQARSLADISL	Betulaceae	GAVGDALEKVCNEIK	Clostridiales	AIEFMIESGLIEVSG	Coronavirus	RVRGGDGKMKELSPR	Cupressaceae	SGKTEETNIYTSNEA	Dengue	QSNAPIQDEERDIPE	Diabetes	LALLFLWESHPTQAF	Fabaceae	EEEDEDEEEEGSNRE	Gammaherpesviridae	STYGTPRPPVPKPRP	Gluten	SGQVQWLQQQLVPQL	Hepatitis B	GPNLCSILSPFIPLL	Hepatitis C	SEANAEDVVCCSMSY	Influenza A H1N1	GISSMVEAMVSRARI	Influenza A H3N2	GVSGINESADMSIGV			Insects	MSWLFNNQNVLLPSI
				Adenovirus	LKKTTPMKPCYGSYA	Alphaherpesviridae	EDGFIEAPNVPLHRS	Alphaproteobacteria	LKPYPTDIYAVHDHL	Amaranthaceae	SIIDMDADVITIENS	Arachnid	SQHGCHGDTIPRGIE	Aspergillus	TPTDSPSATIDVPPN	Betaherpesviridae	RLRRRTRRSTETNDE	Betaproteobacteria	SDGQAALGSLAAKGE	Betulaceae	LHQSLNDSYFAYGGE	Clostridiales	DGFFGVTDKGHDWIF	Coronavirus	SEILDISPCSFGGVS	Cupressaceae	TYKNIHGTSATAAAI	Dengue	GKTSIGLICVIASSG	Diabetes	LFGHRPYWWVQETQI	Fabaceae	LEYDPRCVYDPRGHT	Gammaherpesviridae	DVDLPKNSIIMLGQD	Gluten	LTVAEGEASGQLQCE	Hepatitis B	STTSTGPCRTCTTPA	Hepatitis C	SWHINSTALNCNESL	Influenza A H1N1	KYNKKFKPEIATRPK	Influenza A H3N2	QPAATALANTIEVFR			Insects	RRGEQFYYTYHQIYA
				Adenovirus	DNLTPKVVLYSEDVD	Alphaherpesviridae	PFETDDTRPRKHDAR	Alphaproteobacteria	TGGESPGAQVEAAIT	Amaranthaceae	SATLIVESDYFVGAN	Arachnid	DEKPHTVDYENEFLF	Aspergillus	YDVIVNGDKANVLFR	Betaherpesviridae	RDVTNSFVKTVLTYA	Betaproteobacteria	KGVQDVGGGEHGRWS	Betulaceae	ILDGDKLLPKVAPEA	Clostridiales	LSVVVSILTDGFFGV	Coronavirus	LLPAADMDDFSRQLQ	Cupressaceae	KPQDYYPQKWVCSCH	Dengue	KARNTPFNMLKRERN	Diabetes	QTLALEVAQQKRGIV	Fabaceae	QSPSSPEKESPEKED	Gammaherpesviridae	FRNLAYGRTCVLGKE	Gluten	QQSEQIIPQQLQQPF	Hepatitis B	ESRGRPVSGPFGTLP	Hepatitis C	APPCNIYGGEGNTKN	Influenza A H1N1	NPECESLFSKKSWSY	Influenza A H3N2	NMDNMGSSTLELRSG			Insects	TYCPVKALGEPIRFL
				Adenovirus	ETVYLRTPFSAGNAT	Alphaherpesviridae	ESTLATDPGPSWSPS	Alphaproteobacteria	ANETAPDYALSMHGD	Amaranthaceae	EYVKAIKEEISKVVK	Arachnid	TENPTGGHSKMESKP	Aspergillus	FFDITIDGQPAGRIT	Betaherpesviridae	MKCSSGGGASVTSSH	Betaproteobacteria	LEAHAGRGMTAGAEV	Betulaceae	YSVIEGGPMGDTLEK	Clostridiales	FFMMFLLSYLHIHIP	Coronavirus	GARPKQRRPQGLPNN	Cupressaceae	TTWNAACKKASAVLL	Dengue	GHLKCRLRMDKLQLK	Diabetes	MDFLHRNGVLIIQHL	Fabaceae	RSPPGERTRGRQPGD	Gammaherpesviridae	HHLLVSGAGDGPPLC	Gluten	MDVVLQQHNIVHGKS	Hepatitis B	DIDPYKEFGATVELL	Hepatitis C	VMLLFAGVDGQTYTT	Influenza A H1N1	TGAEKPKFLPDLYDY	Influenza A H3N2	SNRPIVDINIKDYSI			Insects	MYFRYIYPTWFNTTL
				Adenovirus	DDDNEDEVDEQAEQQ	Alphaherpesviridae	VPAPGHPEPRAFPPR	Alphaproteobacteria	GLLEGEDVLRTADAM	Amaranthaceae	DAYADLESTLSGLNV	Arachnid	KRSSKEKNSAVEYRA	Aspergillus	ISHGLSKVIDAYTAD	Betaherpesviridae	IGSPSSGITDVVNGF	Betaproteobacteria	ISQSVLAAKGDKGKP	Betulaceae	GDHEVKAEQVKASKE	Clostridiales	PVFKDKSGKIIKMPQ	Coronavirus	GIINNTVYDPLQPEL	Cupressaceae	LKNAFKVFDRDCNGS	Dengue	EVTAKWLWGFLSRNK	Diabetes	QISVCISRVFIATHF	Fabaceae	PRGHTGTTNQRSPPG	Gammaherpesviridae	SSCNNPAVNYWFHKT	Gluten	VHAIILHQQQKQQQQ	Hepatitis B	LSTTGDPVPNMENIA	Hepatitis C	TTDRFGVPTYRWGEN	Influenza A H1N1	YNRMGTVTTEAAFGL	Influenza A H3N2	YRYGFVANFSMELPS			Insects	TYVPLVGDDSWKFRL
				Adenovirus	IKPKAGEENKWEKDA	Alphaherpesviridae	VIEFRDSDAESSDGE	Alphaproteobacteria	NLFAGQYRRTQSFWE	Amaranthaceae	DDKGNHLFKDCYIEG	Arachnid	GVVQESYYRYVAREQ	Aspergillus	YKIKDFAAYAGSFDD	Betaherpesviridae	EHAKTNCQKYDFTLK	Betaproteobacteria	LVQTPRGSAATFTLA	Betulaceae	DGDGYISARELQMVL	Clostridiales	GDWKVTIDAKKFKAG	Coronavirus	VVFLHVTYVPSQERN	Cupressaceae	GSSNPTILSEGNSFA	Dengue	EAHFTDPASIAARGY	Diabetes	VAQLELGGGPGAGDL	Fabaceae	LDEGHALRIPSGFIS	Gammaherpesviridae	DAIKDLVMIKPAPTC	Gluten	MHQQEQQQQLQQQQQ	Hepatitis B	SLRGLPVCAFSSAGP	Hepatitis C	VILLTCAIHPELIFT	Influenza A H1N1	SIELNAPNFHYEECS	Influenza A H3N2	INKTGTFEFTSFFYR			Insects	LPDVTFVINGRNFNI
				Adenovirus	MLLGNGRYVPFHIQV	Alphaherpesviridae	PSGTTGSMQCMALRA	Alphaproteobacteria	RIIRLQGKPHLIARD	Amaranthaceae	LEVNALAKALAGQKD	Arachnid	DLNLCDDRRIDLRQT	Aspergillus	GKIKIAMDVASSEFY	Betaherpesviridae	VAGSEAKLTTHSTET	Betaproteobacteria	EDATFETYALTGISI	Betulaceae	IEGGPVGDTLEKISN	Clostridiales	NKIIEEKKANSLNKK	Coronavirus	GSFCTQLNRALSGIA	Cupressaceae	NIYNNNEAFKVENGS	Dengue	VVSPTSYLDVDLHPA	Diabetes	FLWESHPTQAFVKQH	Fabaceae	SYERDPYSPSQDPYS	Gammaherpesviridae	RLLLMRAGKRTEQGK	Gluten	AMCRLEGGHALSASQ	Hepatitis B	TVWLSAIWMMWYWGP	Hepatitis C	HVRGKLVPLVTYSLT	Influenza A H1N1	ICKAAMGLRISSSFS	Influenza A H3N2	NAEIEDLIFLARSAL			Insects	IIWGVSYELTDRKRC
				Adenovirus	LQSSLGNDLRVDGAS	Alphaherpesviridae	PADRRFVALSGSLEA	Alphaproteobacteria	DERRLSKELSDALST	Amaranthaceae	GYSFVHCKVTGTGGT	Arachnid	EKIINDKKVDRSIGG	Aspergillus	AFTQLKEFDGKKLVD	Betaherpesviridae	QLPRVATGNDVTAPK	Betaproteobacteria	GHDIHIINSAKLENT	Betulaceae	GVFNYEAETPSVIPA	Clostridiales	SLDKNSPKGVKIDPK	Coronavirus	TTFMLKYDENGTITD	Cupressaceae	APNESYKKEVTKRIG	Dengue	TCSQTGEHRRDKRSV	Diabetes	MEYGTTMVSYQPLGD	Fabaceae	RCVYDPRGHTGTTNQ	Gammaherpesviridae	DLSYIKSFVSDALGT	Gluten	VAVVVALVALTVAEG	Hepatitis B	LDTASALYREALESP	Hepatitis C	PPAMPIWARPDYNPP	Influenza A H1N1	FVGSSKYNKMFKPEI	Influenza A H3N2	FDDGNDVWMGRTINE			Insects	MCHQYDLYFDEVTNF
				Adenovirus	RGVIETVYLRTPFSA	Alphaherpesviridae	VMWPPGFGAAETVLE	Alphaproteobacteria	ALTGNRGLGDILRDP	Amaranthaceae	IFFGEYKNTGPGAAA	Arachnid	REYKTDVDLSLRSSD	Aspergillus	ATDLIPEWLGFIKGV	Betaherpesviridae	TYTTSSGAKISGVMV	Betaproteobacteria	RLYLTEATRQGITDQ	Betulaceae	EKIYVPEEKLLKDIQ	Clostridiales	KPEKAGETTVKPDGT	Coronavirus	DCNMYICGDSTECAN	Cupressaceae	YKNIHGTSATAAAIQ	Dengue	EEALRGLPIRYQTPA	Diabetes	FIPYSVHMLMKQSGK	Fabaceae	NNHRIFLAGDKDNVI	Gammaherpesviridae	DCPLTYMTSIKQTNF	Gluten	YYSTSPQQPGQWQQP	Hepatitis B	PRVRGLYLPAGGSSS	Hepatitis C	KWEFVVLVFLLLADA	Influenza A H1N1	SKVNDAGSDRVMISP	Influenza A H3N2	GWYGFRHQNSEGIGQ			Insects	EGNGYITTAVLREIL
				Adenovirus	FEIKRSVDGEGYNVA	Alphaherpesviridae	RPGAAGPEAGDVPTW	Alphaproteobacteria	RRTQSFWEGSQLSSV	Amaranthaceae	WVNPDCGLKTRKYNE	Arachnid	IAVKITMPDYNSKIH	Aspergillus	YTADLAGVDGIGGKV	Betaherpesviridae	QILIIITKFKFSRSR	Betaproteobacteria	PPAVALPRPLFETRI	Betulaceae	RRKTEAEGIPYTYVS	Clostridiales	ELGKKFNIKTRLSYF	Coronavirus	FKDGIYFAATEKSNV	Cupressaceae	AMGGKGGAFYTVTSS	Dengue	SRKTFDFEYIKTRTN	Diabetes	LTILQLYHFLQIPTH	Fabaceae	VSKKGSEEEGDITNP	Gammaherpesviridae	RQSPDNERGDNVQTT	Gluten	LAQGQQPAQGQQGQQ	Hepatitis B	ELMTLATWVGVNLED	Hepatitis C	PMQHWAAAGLKDLAV	Influenza A H1N1	LFQQMRDVLGTFDTT	Influenza A H3N2	EALKMTMVSTPASRY			Insects	KHHRRGVGITGLIDD
				Adenovirus	DNRVLDMASTYFDIR	Alphaherpesviridae	ARWGLGAPLRPVYVA	Alphaproteobacteria	DAAVNKGNSGGPAFD	Amaranthaceae	QGLKQFQQEIDVLGR	Arachnid	STKDEAGVAAIKSVE	Aspergillus	SNTGSGSGSGSGSGS	Betaherpesviridae	SADLARLKISQPKSL	Betaproteobacteria	DNRGSLKAGHDFTVQ	Betulaceae	DGRVDFFEFKDMMRS	Clostridiales	SKIRSAIEFMIESGL	Coronavirus	YIKWPWYVWLGFIAG	Cupressaceae	ACKADINAVCPSELK	Dengue	PKNENDQYIYMGEPL	Diabetes	WSFLWSVFWLIQISV	Fabaceae	PRKIRPEGREGEQEW	Gammaherpesviridae	GARVTGGGGPRPSVT	Gluten	VSFQQPQQQYPSSQV	Hepatitis B	VLLDYQGMLSVCPLL	Hepatitis C	TAPPDQAFDDGDKES	Influenza A H1N1	LRGSVAHKSCLPACV	Influenza A H3N2	SIAEAIIVAMVFSQE			Insects	ADEQLQLPPEQISVL
				Adenovirus	DLQDRNTELSYQLLL	Alphaherpesviridae	APSSPGTPGVAAATQ	Alphaproteobacteria	QETSNRGPQFFGPPG	Amaranthaceae	DEAALREGLPLRKSG	Arachnid	FHGHESCPTQDLEIH	Aspergillus	DEGVLSVVAAGNENS	Betaherpesviridae	NIIPNTVTPVHCSFN	Betaproteobacteria	SATLTTSGAARNAGK	Betulaceae	ADSFGGFKVFDEDGD	Clostridiales	GLAEKTGRGIDRIYE	Coronavirus	LDKYFKNHTSPDVDL	Cupressaceae	NYDPWSIYAIGGSSN	Dengue	ISNMLSIINKRKKTS	Diabetes	FEHTPGIQTASLGTY	Fabaceae	RIFLAGDKDNVIDQI	Gammaherpesviridae	PKPRPEVPQSDETAT	Gluten	QQQQQQQPLSQVSFQ	Hepatitis B	SSILSTTGDPVPNME	Hepatitis C	ERCDLEDRDRPELSP	Influenza A H1N1	GPIYKRVDGKWVREL	Influenza A H3N2	KRSYEQMETDGDRQN			Insects	FAGKKVQELKLGKYS
				Adenovirus	TPSLGSGYNPYYTYS	Alphaherpesviridae	TTNLTEYPLSRVDLG	Alphaproteobacteria	VRVKKDVQETSNRGP	Amaranthaceae	AQSMTSRPMKGMLTG	Arachnid	YWIVRNSWDTTWGDS	Aspergillus	NAKKYKHVAQFVGSD	Betaherpesviridae	SYKAHLTSGQPHLPN	Betaproteobacteria	ATLLNAGGTLLVSGR	Betulaceae	IIAAIKEAGNIKRFF	Clostridiales	ETKKPDVKKPETEKN	Coronavirus	VIGIINNTVYDPLQP	Cupressaceae	GSSNPTILSEGNSFT	Dengue	EDNPWMEDKTPVTTW	Diabetes	PFAGLVRNLGVLFGL	Fabaceae	LQQIMENQSDRLQGR	Gammaherpesviridae	KWARQQGSGGVKVTL	Gluten	QILQQQLIPCRDVVL	Hepatitis B	HLSLRGLFVCAFSSA	Hepatitis C	SKWRTLEAFWAKHMW	Influenza A H1N1	RRNYFTAEVSHCRAT	Influenza A H3N2	YTPGGEVRNDDVDQS			Insects	YHKNGLAPSALEHHQ
				Adenovirus	KTKETPSLGSGYDPY	Alphaherpesviridae	VLQLQRNPMKALYPL	Alphaproteobacteria	GDSLFSIAKKHNVPV	Amaranthaceae	EKLLSVFREGVKYGA	Arachnid	LKSLEVSEEKAQQRE	Aspergillus	FYKTSDFQIVGDDLT	Betaherpesviridae	ESLVRSVFEHRSLVT	Betaproteobacteria	APQPGPQPPQPPQPQ	Betulaceae	IKKTGQALVFGIYEE	Clostridiales	QTKQFKNGEKTIIVK	Coronavirus	KRTATKQYNVTQAFG	Cupressaceae	ASCTLLAVLVFLCAI	Dengue	CIEGKITNITTDSRC	Diabetes	VNQHLCGSHLVEALY	Fabaceae	HALRIPSGFISYILN	Gammaherpesviridae	VAPYLFWLAAIAASC	Gluten	NVYVRPDCSTINAPF	Hepatitis B	CRTCTTPAQGTSMYP	Hepatitis C	RRGDSTASLLSPRPL	Influenza A H1N1	SPEEVSETQGTEKLT	Influenza A H3N2	RLGKGYMFESKRMKL			Insects	LLQKLREKGVDVDKI
				Adenovirus	TEINHAAGRVLKKTT	Alphaherpesviridae	APLRPVYVALGRDAV	Alphaproteobacteria	KSSPTNMASAGGAIA	Amaranthaceae	NYHYIVPELGPEVKF	Arachnid	GDCYIVACCTENPTG	Aspergillus	KLPEIRAKGVDVVAV	Betaherpesviridae	TAPLTDVDLLKPVTG	Betaproteobacteria	SSNSAFVSTSSSRRY	Betulaceae	NTLRLRRIFDLFDKN	Clostridiales	PDEELDIALRLITNV	Coronavirus	NLNESLIDLQELGKY	Cupressaceae	ASARFWGRTGCTFDA	Dengue	TLIAAVLLLVTHYAI	Diabetes	LPLLALLFLWESHPT	Fabaceae	DWRQPREDWRRPSHQ	Gammaherpesviridae	VCRAYITEHRTTMQF	Gluten	SQPQPFRPQQPYPQP	Hepatitis B	QGNSMFPSCCCTKPT	Hepatitis C	VIVGRIILSGRPAII	Influenza A H1N1	NDSSDPLVVAASIIG	Influenza A H3N2	TLNRNQPAATALANT			Insects	TYFEHFEHSLGNAMY
				Adenovirus	GGVINTETLAKIKPK	Alphaherpesviridae	FDPGALAEIAARRPG	Alphaproteobacteria	FLIGLVATAFGALPA	Amaranthaceae	FYNCKFTGFQDTVCD	Arachnid	PSLLHVKGKKRPIVY	Aspergillus	GEKGFGYKGSSFHRI	Betaherpesviridae	PQNLTILEGDVGIHF	Betaproteobacteria	GFSLGSESGLEAHAG	Betulaceae	GLGVTLLHGDLYDHE	Clostridiales	AKGYKVSIIIELKNE	Coronavirus	YDYCIPYNSVTDTIV	Cupressaceae	GRLIPTCKNLRPGPS	Dengue	AETQNSSFIIDGPST	Diabetes	DWLNLIFKWILFGHR	Fabaceae	SQSPSSPEKESPEKE	Gammaherpesviridae	IKDLVLPKPAPTCNI	Gluten	QFPGQQQPFPPQQPY	Hepatitis B	FTSARRMETTVNAHQ	Hepatitis C	DHLDLWESVFTGLTH	Influenza A H1N1	DDCKGISDLKQYDSD	Influenza A H3N2	KKAKLANVVRKMMTN			Insects	TPYVKQDEHDLESYH
				Adenovirus	FMSMGALTDLGQNLL	Alphaherpesviridae	DLPDDDDAPAEAGLV	Alphaproteobacteria	AKIGEERYGQLNAAP	Amaranthaceae	GPKRELKFALESFWD	Arachnid	QRLSQENTELIKEVH	Aspergillus	TLATSTKATPTPSGT	Betaherpesviridae	DDLLLIVEKDVIDVQ	Betaproteobacteria	VSSQGEIALGDATVQ	Betulaceae	GNDVDRVHAVEPAKT	Clostridiales	HFHHERYDGKGYPDG	Coronavirus	SAPRITFGGPTDSTD	Cupressaceae	CRNAYVDNCPATNYS	Dengue	KASLIEVKTCTWPKS	Diabetes	FVLLEYVTLKKMREI	Fabaceae	RCLQSCQQEPDDLKQ	Gammaherpesviridae	PIDEDESGEGSDTSE	Gluten	PAQGQQGQQPGQGQQ	Hepatitis B	NQVGVGAFGPRLTPP	Hepatitis C	LTSLLYPSLIFDITK	Influenza A H1N1	RASAGQISVQPTFSV	Influenza A H3N2	DALLGDPQCDGFQNK			Insects	KYIQEKWHKHYLVCN
				Adenovirus	CEWDEAATALEMNLE	Alphaherpesviridae	IVEEESEESTDSCEP	Alphaproteobacteria	APKRKFVYVAFGDDN	Amaranthaceae	ARYGFNGGEIGFDLY	Arachnid	HGCHGDTIPRGIEYI	Aspergillus	WTVVFWNKIGPDGGL	Betaherpesviridae	LRGDCKKPNYAGIPQ	Betaproteobacteria	VEAGNVLDIGGADIN	Betulaceae	SWQTYVDEHLMCDID	Clostridiales	VLRVDNKNYFPCRDG	Coronavirus	GGSQASSRSSSRSRG	Cupressaceae	FGSSTMGGKGGEIYT	Dengue	VQVKYEGTDAPCKIP	Diabetes	YVLSFCKSASIPLTV	Fabaceae	NLDEGHALRIPSGFI	Gammaherpesviridae	CALMPYMPPASDRLR	Gluten	VYYPTSPQQPGQGQQ	Hepatitis B	FLGGTPVCLGQNSQS	Hepatitis C	VKTCGAPPCNIYGDG	Influenza A H1N1	FTGEEMATKADYTLD	Influenza A H3N2	YRTLLMNELGVPFHL			Insects	FDREKKGCISTEMVG
				Adenovirus	ANYNIGYQGFYIPES	Alphaherpesviridae	RATSPTTRNLLTTPK	Alphaproteobacteria	AIATPPSVGGAYVVK	Amaranthaceae	EAVQKAAAGLKGSDH	Arachnid	LDNANHLKTQIAQQL	Aspergillus	VDSIGHGTHVAGTIG	Betaherpesviridae	TPIAVAANVIRFNDV	Betaproteobacteria	LLLRNDALTENGTVT	Betulaceae	GKLVEKFKGLGVTLL	Clostridiales	KWSVDLKEAAKHGDE	Coronavirus	NGGRNGARPKQRRPQ	Cupressaceae	VFIKRVSNVIIHGLH	Dengue	HYDEDNPYKTWAYHG	Diabetes	AFVKQHLCGSHLVEA	Fabaceae	PYSPSPYDRRGAGSS	Gammaherpesviridae	TYGTPRPPVPKPRPE	Gluten	QYPLGQGSFRPSQQN	Hepatitis B	YFPAGGSSSGTVNPV	Hepatitis C	RCFDSTVTGQDIRVE	Influenza A H1N1	RQTYDWTLNRNQPAA	Influenza A H3N2	VDINPGHADLSAKEA			Insects	KKTITRPVVFITHGF
				Adenovirus	IRGVLDRGPTFKPYS	Alphaherpesviridae	RRRDPDVARPPATLT	Alphaproteobacteria	FEWANSNLFAGQYRR	Amaranthaceae	IVGKDKLVVSTSCSL	Arachnid	YFQAGNNLMMIEQYP	Aspergillus	DSLKQKNFEVLFLVD	Betaherpesviridae	PLPNVTFVISPSYVI	Betaproteobacteria	KNQVRPVETPTPDVV	Betulaceae	FKGLGVTLLHGDLYD	Clostridiales	FGGQDANLISIDIKN	Coronavirus	PGSSRGNSPARMASG	Cupressaceae	TSSDDDPVNPAPGTL	Dengue	LVTFKTAHAKKQEVV	Diabetes	HQDIDFLIEEIERLG	Fabaceae	ASARQQWELQGDRRC	Gammaherpesviridae	EPAQKGTKRKRVDHD	Gluten	QPGYYPTSSQQPGQS	Hepatitis B	LGPQLVLQAGFFLLT	Hepatitis C	VVHGCPLPPTKAAPI	Influenza A H1N1	TEEQAVDICKAAMGL	Influenza A H3N2	HMAIIKKYTSGRQEK			Insects	FLALIPVDQIIAIAT
				Adenovirus	NITKEGIQIGVEGQT	Alphaherpesviridae	PDPQGGWRRQPPGPS	Alphaproteobacteria	SYLPHNWRDLYEAVM	Amaranthaceae	ADGVGGYSFVHCKVT	Arachnid	RASLKVDSKKYNLFH	Aspergillus	GFGYKGSSFHRIIPQ	Betaherpesviridae	NVDLTFFFPVGLYLP	Betaproteobacteria	KPAPTAPPMPKAPEL	Betulaceae	KVAPEAVSSVENIEG	Clostridiales	ILIASNWYFNHLKDK	Coronavirus	YNYKLPDDFMGCVLA	Cupressaceae	VQIQGVTYKNIHGTS	Dengue	SGNLLFTGHLKCRLR	Diabetes	VGQVELGGGPGAGSL	Fabaceae	IPSGFISYILNRHDN	Gammaherpesviridae	KGKSRDKQRKPGGPW	Gluten	IKAPFSSVVAGIGGQ	Hepatitis B	ARRMETTVKAQPFLP	Hepatitis C	ALFSCLIHPAAGLEW	Influenza A H1N1	DAGSDRVMISPLAVT	Influenza A H3N2	PKRNRSILNTSQRGI			Insects	PTAARNTRLVGQYIA
				Adenovirus	FDSSVSWPGNDRLLT	Alphaherpesviridae	EAAGVYDAVRTWGPD	Alphaproteobacteria	SVKNGQGNAPSVYDE	Amaranthaceae	DTVCDDKGNHLFKDC	Arachnid	FGIDAATHEIKLLDE	Aspergillus	AGPAATPATPGHHRV	Betaherpesviridae	DVATDAHTPLLQACR	Betaproteobacteria	DLGTLAAVGAVDVNG	Betulaceae	AKTAFATKAEIRRKT	Clostridiales	STTKVYSLFAKDGKT	Coronavirus	EDDSEPVLKGVKLHY	Cupressaceae	VTNAWIDHNSLSDCS	Dengue	CNSTSTWVTYGTCTT	Diabetes	PQVAQLELGGGPGAG	Fabaceae	QKACESRCTKLEYDP	Gammaherpesviridae	ELDLLKSMVVCRAYI	Gluten	QWPQQQPVPQPHQPF	Hepatitis B	WGPNLCSILSPFIPL	Hepatitis C	MAASCGGAVFVGLIL	Influenza A H1N1	EWFRNILSIAPIMFS	Influenza A H3N2	SKRMKLRTQIPAEML			Insects	HYKAFTYCGVGHGRK
				Adenovirus	CYGSYAKPTNENGGQ	Alphaherpesviridae	ANGGPATPAPPAPGA	Alphaproteobacteria	GNRGLGDILRDPTLR	Amaranthaceae	AYSSHKAVDEYKEAK	Arachnid	IDGVRGVLDRLMQRK	Aspergillus	HGKITYAALEPAKNH	Betaherpesviridae	IKDLRDKDGFRKQKK	Betaproteobacteria	IRRGDAPAGGAVPGG	Betulaceae	VHAVEPAKTAFATKA	Clostridiales	EDNKKPEAKKPDVKK	Coronavirus	SWFTALTQHGKEELR	Cupressaceae	PSTCANWVWRSTQDS	Dengue	RGRIGRNPAQEDDQY	Diabetes	AWCQVAQKFTGGIGN	Fabaceae	LRVAKISMPVNTPGQ	Gammaherpesviridae	TQEPSPLDRDPLGYD	Gluten	VRPDCSTINAPFASI	Hepatitis B	LDYQGMLPVCPLLPG	Hepatitis C	PPDQTSDDGDKESDV	Influenza A H1N1	RMDQAIMDKNIILKA	Influenza A H3N2	NEKKAKLANVVRKMM			Insects	CCLIGIPKSKSSQPI
				Adenovirus	SMLLGNGRYVPFHIQ	Alphaherpesviridae	HRSALECDVSDDGGE	Alphaproteobacteria	DMGNSGTAARLLSGI	Amaranthaceae	RAAFYNCKFTGFQDT	Arachnid	DAKASYTPMIDMNVQ	Aspergillus	DKFYSAFSKNIKLGI	Betaherpesviridae	ISEYCMKSNSCLNSD	Betaproteobacteria	STYELLDYLLDQNRY	Betulaceae	FTREGNIGLQFEDFI	Clostridiales	IFSENAKYGYMTVRI	Coronavirus	VSGTATAGWTFGAGA	Cupressaceae	CTGIQLSNVSLKLTS	Dengue	VMAFHLTTRNGEPHM	Diabetes	ARAWCQVAQKFTGGI	Fabaceae	QQCGLRAPQRCDLDV	Gammaherpesviridae	GSRERARGRGRGRGE	Gluten	QPGQWLQPGQGQQGY	Hepatitis B	TTSTGSCRTCTTPAQ	Hepatitis C	WKDLLEDTKTPIDTT	Influenza A H1N1	NEQGSGYAADQQSTQ	Influenza A H3N2	DSPHRILDGKNCTLI			Insects	PVDQIIAIATDYLAN
				Adenovirus	YETEINHAAGRVLKK	Alphaherpesviridae	NYTEGIAVVFKENIA	Alphaproteobacteria	VASVQPGQRIVYKRN	Amaranthaceae	RMGPKRELKFALESF	Arachnid	KTYCATYYECKKGDF	Aspergillus	FITDDATDLIPEWLG	Betaherpesviridae	ERDISTTYHVTQNIN	Betaproteobacteria	DDGIALYVAGEQAQA	Betulaceae	TREGNIGLQFEDFIS	Clostridiales	ISGTGKPGAKVNIAK	Coronavirus	QPYRVVVLSFELLNA	Cupressaceae	VTISNNLFFNHHKVM	Dengue	PRRCLKPVILKDGPE	Diabetes	WILFGHRPYWWVQET	Fabaceae	RCMCEALQQIMENQS	Gammaherpesviridae	AGGAGGAGAGEEAGG	Gluten	QQQQQQQQQPSSQVS	Hepatitis B	GRETVLEYLVSFGVW	Hepatitis C	HLGPADSLEGQGWRL	Influenza A H1N1	RFTPEIAKRPKVRGQ	Influenza A H3N2	FKIYHKCDNACIESI			Insects	FEDYRFQEGDWPNLK
				Adenovirus	AKIKPKAGEENKWEK	Alphaherpesviridae	LNAWRQRLAHGRVRW	Alphaproteobacteria	KKLRASVGVSLMWAS	Amaranthaceae	SYCNLSDAVKPEGWS	Arachnid	NSWDTTWGDSGYGYF	Aspergillus	NATQRRQIEAGLNEA	Betaherpesviridae	ETETSDLKVGQDESF	Betaproteobacteria	LVADHATLANVGDTW	Betulaceae	TIRAVDDPRTLNKIV	Clostridiales	VRINEDSNKPLLELF	Coronavirus	ATEGALNTPKDHIGT	Cupressaceae	SPSTCANWVWRSTQD	Dengue	LRAQNALDNLVMLHN	Diabetes	YWWVQETQIYPNHSS	Fabaceae	TNQRSPPGERTRGRQ	Gammaherpesviridae	PLTHQSTPNDPDSPE	Gluten	KTFLILALVATTATT	Hepatitis B	WWTSLNFLGAAPTCL	Hepatitis C	TALNCNASLDTGWLA	Influenza A H1N1	CSGIFGDNPRPNDKT	Influenza A H3N2	LKVPAQNAISTTFPY			Insects	DLDMMIEEIDSDGSG
				Adenovirus	DSSVSWPGNDRLLTP	Alphaherpesviridae	PPPGASANASVERIK	Alphaproteobacteria	DAAVKRLFAMGLFSD	Amaranthaceae	VYEYMENGSLEDRLF	Arachnid	INLQKNQQNLQQKLH	Aspergillus	PLSDGKTGSSYPHWF	Betaherpesviridae	KLFEISIFATKANIC	Betaproteobacteria	DVKLGGVYEAGSSYE	Betulaceae	IVEASAKSGHPTFAL	Clostridiales	PEKKPEDEKKPGDNK	Coronavirus	KLPDDFMGCVLAWNT	Cupressaceae	GSKSACSGEVVMEQS	Dengue	DNPWMEDKTPVTTWE	Diabetes	PDPAAAFVNQHLCGS	Fabaceae	DRRQPRREEGGRWGP	Gammaherpesviridae	TWIQELFRTAVEVET	Gluten	SAIAQMETSCISGLE	Hepatitis B	DPRVRGLYLPAGGSS	Hepatitis C	KQAEAAAPVVESKWR	Influenza A H1N1	MASRGLWDSFRQSER	Influenza A H3N2	PGTGNDQISLYAQAS			Insects	GPKAYVNPINEAIGC
				Adenovirus	LPDKLKYSPSNVKIS	Alphaherpesviridae	QCLSHMNSGCTFTSP	Alphaproteobacteria	VNVVYEINEGSRTKI	Amaranthaceae	ADVITIENSRSDEKL	Arachnid	SFESHERSFVTLYKC	Aspergillus	APDIQTAEEALDLIT	Betaherpesviridae	SVDNAGEKILLKEAT	Betaproteobacteria	RDKDGGSGGLNVGIS	Betulaceae	LLKDIQESPIPINVI	Clostridiales	HGLYGMQVSSHEIIP	Coronavirus	NNKSQSVIIINNSTN	Cupressaceae	LLGHDDTYDDDKSMK	Dengue	FTTNIWLKLKERQDV	Diabetes	ETGPGSPSGHAMGAS	Fabaceae	MQKIQRDEDSYERDP	Gammaherpesviridae	VWLTVMSNTLLSAWI	Gluten	QIIQQILQQQLIPCM	Hepatitis B	LTTASPLSSIFSRIG	Hepatitis C	VGMVVAHVLRLPQTL	Influenza A H1N1	IATRPKVRNQTGRMN	Influenza A H3N2	IADSQHKSHRQMVTT			Insects	LQNHPEFKKKTITRP
				Adenovirus	LGNDLRVDGASIKFD	Alphaherpesviridae	WASAAGRAGTVLAAA	Alphaproteobacteria	PVASAQVKSAVLLAG	Amaranthaceae	KLLSVFREGVKYGAG	Arachnid	KKAIVSSLQALSDGN	Aspergillus	ASFYKSLSNDWEDHL	Betaherpesviridae	VTSINKLVYLGKLFV	Betaproteobacteria	VTGDQVDQPVVAVGL	Betulaceae	EAMEKAGHGHASTPR	Clostridiales	DVKKPETEKNPEGEK	Coronavirus	MPVSMAKTSVDCNMY	Cupressaceae	PTPGTLRYGATREKA	Dengue	LKLRDSYTQMCDHRL	Diabetes	YVMVTAALSHTVCGM	Fabaceae	QEEENQGGKGPLLSI	Gammaherpesviridae	SENDRLRLLLKQMCP	Gluten	QGQQLGQGQGYYPTS	Hepatitis B	VSTIPPPASTNRQSG	Hepatitis C	PAKAPPIPPPRRKRT	Influenza A H1N1	TEIRASVGRMVSGIG	Influenza A H3N2	GGDIWVTREPYVSCD			Insects	FEHFEHSLGNAMYLG
				Adenovirus	WNETEINHAAGRVLK	Alphaherpesviridae	KPANAATRTSRGWHT	Alphaproteobacteria	VPPALIVDHFVWAYC	Amaranthaceae	VRNDQPRHETCYQIA	Arachnid	FQVTQSGFDRELNNA	Aspergillus	AQTSALASAVSSYNG	Betaherpesviridae	SKNKIHPGFAATLVR	Betaproteobacteria	ALGSASSNALSVRAG	Betulaceae	TLLHGDLYDHESLVK	Clostridiales	LRRSLFGNFIFSENA	Coronavirus	ISSVLNDILSRLDKV	Cupressaceae	AITMRNVTNAWIDHN	Dengue	PVESWEEIPYLGKRE	Diabetes	VMVTAALSHTVCGMD	Fabaceae	DWRRPSHQQPRKIRP	Gammaherpesviridae	KHRGEGGSSQKFENI	Gluten	PQPQPFRPQQSYPQP	Hepatitis B	LGFFPDHQLDPAFGA	Hepatitis C	AHGILPFLVFFCAAW	Influenza A H1N1	NEQGSGYAADRKSTQ	Influenza A H3N2	IALSYILCLVFAQKL			Insects	AIDFDAFDEHRTPYS
				Adenovirus	NPCEWDEAATALEMN	Alphaherpesviridae	QEVDEMLRAEYGGSF	Alphaproteobacteria	GGEPVGDLHVQASSL	Amaranthaceae	EERRLGTTQSPISYR	Arachnid	QITELQAHYDEVHRQ	Aspergillus	AAVTARIKELATNGV	Betaherpesviridae	GRASSRASSSHSTST	Betaproteobacteria	FAHAEHEKDVRQLSL	Betulaceae	VVIFGDGNARAVFNK	Clostridiales	KTKVEINIEKSEKNK	Coronavirus	LLLFVTIYSHLLLVA	Cupressaceae	SNWDQNRMKLADCAV	Dengue	TCTTMGEHRREKRSV	Diabetes	DGKPQHTNVCFWYIP	Fabaceae	TPGSHVREETSRNNP	Gammaherpesviridae	FLDLILLIIALYLQQ	Gluten	FIQPSLQQQVNPCKN	Hepatitis B	PASRDLVVNYVNTNM	Hepatitis C	NKTLTCPTDCFRKHP	Influenza A H1N1	RDEVEVTTHFQRKRR	Influenza A H3N2	TLNTMTKDAERGKLK			Insects	IVVTLDALPELQNFL
				Adenovirus	AGRVLKKTTPMKPCY	Alphaherpesviridae	CLGISHMEPSFGLIL	Alphaproteobacteria	RTEGGEPVGDLHVQA	Amaranthaceae	QQKKLNLPVLPTTTI	Arachnid	AVNALPNDASHMDRY	Aspergillus	IKFGKADCDRPPKHS	Betaherpesviridae	AHYRNLVSLIRLVKR	Betaproteobacteria	GRGQVDLHDLSAARG	Betulaceae	CNMVVERLGDYLIDQ	Clostridiales	ELTNLGESKIRSAIE	Coronavirus	KDKKKKTDEAQPLPQ	Cupressaceae	GLNIHGCNTSVSGNV	Dengue	GAYRIKQKGILGYSQ	Diabetes	MSRLSKVAPVIKARM	Fabaceae	EGEPDLSNNFGKLFE	Gammaherpesviridae	DLPLIQPISQGAPVA	Gluten	PQQPQQPFLQPQQPF	Hepatitis B	AFARFLWEWASVRFS	Hepatitis C	IGSQLPCEPEPDVSV	Influenza A H1N1	TPLGAINSSLPFQNI	Influenza A H3N2	VLFQNWGIEHIDSVM			Insects	ALEHHQTALRDPAFY
				Adenovirus	QNLLYANSAHALDMT	Alphaherpesviridae	PQGQRLIEVSVEENH	Alphaproteobacteria	PGGGTVETHMDHRLA	Amaranthaceae	EDLEKAGINVIQIDE	Arachnid	VTKGEQYRVSVKLPE	Aspergillus	FQGESSSTSIILDGF	Betaherpesviridae	SMSRQSRALQNGQRR	Betaproteobacteria	VDAAHTDLSVARDAR	Betulaceae	DRVHAVEPAKTAFAT	Clostridiales	KLLEHPELGLDDAFL	Coronavirus	EAQPLPQRQKKQPTV	Cupressaceae	AIVSCYSDNPIDSCW	Dengue	PSMFEPEREKVDAID	Diabetes	AAALGIGTDSVILIK	Fabaceae	QEERGQRRWSTRSSE	Gammaherpesviridae	YNSMTAKADRPRATW	Gluten	FPQTQQPQQLFPQSQ	Hepatitis B	PCRTCTTPAQGNSMF	Hepatitis C	LVYATTSRSASLRQK	Influenza A H1N1	AMVFSQEDCMVKAVR	Influenza A H3N2	PLASLLEMCHSTQIG			Insects	LKYLLLFVYFVQVLN
				Adenovirus	ESQVEMQFFSTTEAT	Alphaherpesviridae	RAPSEDADSIYESVG	Alphaproteobacteria	GSIAQNLANHLEQMV	Amaranthaceae	LLSLLPKILPVYKEV	Arachnid	HLKTQIAQQLEDTRH	Aspergillus	FNNAVENAFDEGVLS	Betaherpesviridae	DVLMSLIREGMGPGY	Betaproteobacteria	AKGGTLLLRNDALTE	Betulaceae	VEPAKTAFATKAEIR	Clostridiales	GDKVTVYQTKQFKNG	Coronavirus	TRRVRGGDGKMKELS	Cupressaceae	YNGAYFVSSGKYEGG	Dengue	CGGLKNVREVKGLTK	Diabetes	MDKFSITLHRLTWSF	Fabaceae	TCVEIKEGALMLPHF	Gammaherpesviridae	RTTEDGNWVAGVFVY	Gluten	MKTLLIQTILVMAIT	Hepatitis B	VIWMMWFWGPNLCNT	Hepatitis C	NVVDVQYLYGIGSAV	Influenza A H1N1	FNGNTEGRTSDMRTE	Influenza A H3N2	YKYPALNVTMPNNGK			Insects	ILPVDDLYALFQEKL
				Adenovirus	NSAHALDMTFEVDPM	Alphaherpesviridae	NNLETTAFHRDDHET	Alphaproteobacteria	FIAVHEMLDGFRAEL	Amaranthaceae	YSFVHCKVTGTGGTA	Arachnid	TINVNLASAKSKLES	Aspergillus	QLADLYKSLAAKYPI	Betaherpesviridae	ELAYVIETLVHGNKH	Betaproteobacteria	IERGANVTVQRSAIV	Betulaceae	EGSEIDRVEKMIVSV	Clostridiales	VEINIEKSEKNKTNK	Coronavirus	LPQRQKKQPTVTLLP	Cupressaceae	VTSAEDNPVNPTPGT	Dengue	STELHNHTFLIDGPE	Diabetes	TVCGMDKFSITLHRL	Fabaceae	STRSSENNEGVIVKV	Gammaherpesviridae	YFDIPLTEPINQGAS	Gluten	QQQQQQQQQIIQQIL	Hepatitis B	KEFGASVELLSFLPS	Hepatitis C	LADARICSCLWMMVL	Influenza A H1N1	VKLESMGIYQILAIY	Influenza A H3N2	ESAFGLICATCEQIA			Insects	IFNIVRDTRGLPEDL
				Adenovirus	FSTTEAAAVNGDNLT	Alphaherpesviridae	FYVCPPPTGATVVQF	Alphaproteobacteria	ESLMQEINKTGDPKA	Amaranthaceae	KQLTEADAKTFTSLE	Arachnid	NQVVGIVSWGYGCAR	Aspergillus	QLKHDKPGLLSMANA	Betaherpesviridae	TNQMLEHAKTNSHNY	Betaproteobacteria	GALDAQGGQLHIEAK	Betulaceae	EKAGHGHASTPRKRS	Clostridiales	DEHGNWSANLVDELK	Coronavirus	DPIYDEPTTTTSVPL	Cupressaceae	LGRDNSRAEVSHVHV	Dengue	FIDENKWKSAREAVE	Diabetes	PTQAFVKQHLCGSHL	Fabaceae	GRQPGDYDDDRRQPR	Gammaherpesviridae	IDEDESGEGSDTSEP	Gluten	SLVSSLWSMILPRSD	Hepatitis B	GSLGPLLVLQAGFFL	Hepatitis C	PPTVHGCALPPRGAP	Influenza A H1N1	CRATEYIMKGVYINT	Influenza A H3N2	NSCLETMEVVQQTRV			Insects	FYYTYHQIYARYFLE
				Adenovirus	DYLSAANMLYPIPAN	Alphaherpesviridae	APARGRRWFVVWALL	Alphaproteobacteria	FQGRRMNARYRPEGE	Amaranthaceae	SSLKIGEGGYGPVYR	Arachnid	ASDKSFESHERSFVT	Aspergillus	YADNWGVMVSHRSGE	Betaherpesviridae	APSGVGAASGVGGGG	Betaproteobacteria	ADLALQAGDALQAGF	Betulaceae	SNKYHTKGDHEVKEE	Clostridiales	NPEKKPEDEKKPGDN	Coronavirus	EGSRGGSQASSRSSS	Cupressaceae	SKNIIHNVDKNGDGL	Dengue	ANFKAERVIDPRRCM	Diabetes	WVAVIGDWLNLIFKW	Fabaceae	SDRLQGRQQEQQFKR	Gammaherpesviridae	RLRAEAQVKQASVEV	Gluten	PYPQQPYPSQQPYPS	Hepatitis B	LSFLGGNTVCLGQNS	Hepatitis C	SIYQCCDLAPEARQV	Influenza A H1N1	SILTDSQTATKRIRM	Influenza A H3N2	YDWTLNRNQPAATAL			Insects	LDMMIEEIDSDGSGT
				Adenovirus	LGQNLLYANSAHALD	Alphaherpesviridae	GTYGIVDAIVSTVEV	Alphaproteobacteria	DMAAGIRSAERARGR	Amaranthaceae	LIKSGFPSGKYLFAG	Arachnid	RNGIFKQVANYEPDD	Aspergillus	LEFRAILYVPKRAPF	Betaherpesviridae	AFLLIRTFVARCIVN	Betaproteobacteria	VLQGGNKVPVVNIAD	Betulaceae	VTLLHGDLYDHESLV	Clostridiales	NPERETEYGLFRIPI	Coronavirus	GIAAEQDRNTREVFA	Cupressaceae	SVSGNVLISEASGVV	Dengue	ITNITTDSRCPTQGE	Diabetes	KYAIKTGIVSSKIIK	Fabaceae	EQEERGQRRWSTRSS	Gammaherpesviridae	TWRIEDPPFNSLLFA	Gluten	SIIMQQEQQEQRQGV	Hepatitis B	SNPLGFFPDHQLDPA	Hepatitis C	ILPCSFTPMPALSTG	Influenza A H1N1	SGRDEQSIVEAIVVA	Influenza A H3N2	PSFGVSGINESADMS			Insects	GPQPPAKNMKNLVWN
				Adenovirus	ILHQHNNSGFVGYLA	Alphaherpesviridae	SHAPPARTPKMTRGA	Alphaproteobacteria	GDDKKLRASVGVSLM	Amaranthaceae	IKSGFPSGKYLFAGV	Arachnid	VPFYARTWILEKMNK	Aspergillus	IVTFKPGTDTATIES	Betaherpesviridae	KSHGNYKIGPSGILD	Betaproteobacteria	FVSTSSSRRYTEVYL	Betulaceae	EVKEEQIKASKEMGE	Clostridiales	VNEDSIKKGDKVRVI	Coronavirus	LSSNFGAISSVLNDI	Cupressaceae	FGVEPVHPQDGDALT	Dengue	KGIIFILLMLVTPSM	Diabetes	GGSQPPRAAARKAAC	Fabaceae	ASVSATHAKSSPYQK	Gammaherpesviridae	RYHVLLEEIIERNSE	Gluten	VLQQHNIVHGKSQVL	Hepatitis B	LPSPSSAAVPTDHGA	Hepatitis C	YTTGPSTPCPSLNYT	Influenza A H1N1	PNSENGTCYPGYFAD	Influenza A H3N2	KMTMASPPASRYITD			Insects	KLETSPDFLALYNAI
				Adenovirus	LSAANMLYPIPANAT	Alphaherpesviridae	VRASVLRYDDFHTDE	Alphaproteobacteria	GKKSSPTNMASAGGA	Amaranthaceae	NDIIHSIIDMDADVI	Arachnid	EEVTMLMEQAQKELR	Aspergillus	WTNTPAEGEYCTDGF	Betaherpesviridae	NAKFIKEVLIRDSYN	Betaproteobacteria	GSVDAAHTDLSVARD	Betulaceae	SSNFFAGYFLPTLAQ	Clostridiales	LNKNEVRGIVLRVDN	Coronavirus	DPPNVQIHTIDGSSG	Cupressaceae	GNGGPCVFIKRVSNV	Dengue	SGNEWITDFAGKTVW	Diabetes	TVGTKMIWVAVIGDW	Fabaceae	TNPINLREGEPDLSN	Gammaherpesviridae	IDPADLDESWDYIFE	Gluten	YYLTSLLQPGQGQQG	Hepatitis B	WWTSLNFLGGTPGCP	Hepatitis C	LVALGINAAAYYRGL	Influenza A H1N1	LLFTASSWSYIVETS	Influenza A H3N2	NKKWDLFVERSKAYS			Insects	SCLREILRELDEQLT
				Adenovirus	TAVDSITQKKFLCDR	Alphaherpesviridae	RSAAAEEPGAPLTTP	Alphaproteobacteria	GVSLMWASPFGPLRF	Amaranthaceae	PSNTFAYYDQVLDTT	Arachnid	KALQTAEGDVAALNR	Aspergillus	YNAAGGSHVDSIGHG	Betaherpesviridae	FAHSYALVTLIAEHL	Betaproteobacteria	DNETGAEVMAKSATL	Betulaceae	GKTLEKIYVPEEKLL	Clostridiales	FSLDKNSPKGVKIDP	Coronavirus	DDQIGYYRRATRRVR	Cupressaceae	VHVANNNYDPWTIYA	Dengue	KAELEDGAYRIKQKG	Diabetes	CALTSLTILQLYHFL	Fabaceae	REEGGRWGPAGPRER	Gammaherpesviridae	QSCNPRYSIFFDYMA	Gluten	LARSQMWQQSSCHVM	Hepatitis B	NSQSPTSNHSPTSCP	Hepatitis C	LLGLLQRASQQQAVI	Influenza A H1N1	KWELMDEDYQGRLCN	Influenza A H3N2	VRKTRFLPVAGGTSS			Insects	NVPTFMCHQYDLYFD
				Adenovirus	NGGQGILVKQPNGKL	Alphaherpesviridae	SMVDEAVRTIPSPPP	Alphaproteobacteria	DNVELRRIGNPHNFS	Amaranthaceae	IIDMDADVITIENSR	Arachnid	ELYSKANAEVTDNMI	Aspergillus	DFKNPESDPSKWLTY	Betaherpesviridae	EGDDVDDLKTLYNLL	Betaproteobacteria	KLGGVYEAGSSYENK	Betulaceae	SSFPQFKPQEITGIM	Clostridiales	AELGMLDYSAQPLAG	Coronavirus	VTEGDGISTPKLKED	Cupressaceae	VVPVHAQDGDAITMR	Dengue	TKKDLGIGHVVAENH	Diabetes	YVTLKKMREIIGWPG	Fabaceae	HQERCCNELNEFENN	Gammaherpesviridae	SDRLRNEQMIGQVLL	Gluten	QQIFPQPQQTFPHQP	Hepatitis B	WGPNLCNTLSPFLPL	Hepatitis C	DFKTWLQSKLLPRLP	Influenza A H1N1	TEGRTSDMRAEIIKM	Influenza A H3N2	IRLSAGGDIWVTREP			Insects	KTTTRRICKLDCSKI
				Adenovirus	LDYMDNVNPFNHHRN	Alphaherpesviridae	TIEGLLDLPDDDDAP	Alphaproteobacteria	EDSVLSVTESVAGSG	Amaranthaceae	TPVAIKVLRPNVSQG	Arachnid	VIDYKNNGSPIDSKM	Aspergillus	EGVIDDLISKKDKFV	Betaherpesviridae	LVDVLVHGNVDAFLL	Betaproteobacteria	GGLAGYTRGDRGFTG	Betulaceae	IPYTYVSSNFFAGYF	Clostridiales	KNDLYEKTLNDYKAI	Coronavirus	ATKQYNVTQAFGRRG	Cupressaceae	FWGRTGCTFDASGKG	Dengue	GMMVLKMVRKMEKYQ	Diabetes	DNEERMSRLSKVAPV	Fabaceae	ANGNNRKSFNLDEGH	Gammaherpesviridae	GRGRGRGEKRPRSPS	Gluten	NVPLYSATTSVPFGV	Hepatitis B	LNFLGGAPTCPGQNL	Hepatitis C	CDLDDRDRSELSPLL	Influenza A H1N1	ILRGSVAHKSCLPAC	Influenza A H3N2	PGVRCVCRDNWKGSN			Insects	CVCVGLNAKKYPSRG
				Adenovirus	EDEVDEQAEQQKTHV	Alphaherpesviridae	RRPAARPGFGWHGGP	Alphaproteobacteria	IKNPHDGLYGKFIQE	Amaranthaceae	DQPRHETCYQIALAI	Arachnid	DEVEELRRKMAQKIS	Aspergillus	SHRSGETEDVTIADI	Betaherpesviridae	FNTSYNQTYEKYGNV	Betaproteobacteria	SDGQVRATSAGAMTV	Betulaceae	KILIIGGTGYIGKFI	Clostridiales	LRLITNVAGNYVPTV	Coronavirus	QGLPNNTASWFTALT	Cupressaceae	PCLVALLVLSFVIGS	Dengue	GFGVFTTNIWLKLRE	Diabetes	LLYGDAEKPAESGGS	Fabaceae	GLRAPQRCDLDVESG	Gammaherpesviridae	QQPESLEECDSELEI	Gluten	LPSMCNVYVPPECSI	Hepatitis B	TGDPVTNMENITSGF	Hepatitis C	TGCPQRLSSCKPITY	Influenza A H1N1	AIEECLINDPWVLLN	Influenza A H3N2	HLGTKQVCIAWSSSS			Insects	KYKNRLPRYTYDELS
				Adenovirus	NFQPMSRQVVDDTKY	Alphaherpesviridae	QIRWASAAGRAGTVL	Alphaproteobacteria	DTDKVQNFNFGVSTK	Amaranthaceae	MTKWFDTNYHYIVPE	Arachnid	AEETASVDESVKTSV	Aspergillus	TKNNIKLYVRRVFIT	Betaherpesviridae	VIDQILNINALHTVL	Betaproteobacteria	LAAQLDLSENGDKTK	Betulaceae	EDFISLHQSLNDSYF	Clostridiales	YSLDKIILDYNLQSK	Coronavirus	TEPKKDKKKKTDEAQ	Cupressaceae	TAPACKADINAVCPS	Dengue	YSDPLALKEFAAGRK	Diabetes	NELLQEYNWELADQP	Fabaceae	NASSELHLLGFGINA	Gammaherpesviridae	PVAEADYFEYHQEGG	Gluten	PGYHPTSPQQSGQGQ	Hepatitis B	KIPQSLDSWWTSLNF	Hepatitis C	LLESLRPPSGRWFGC	Influenza A H1N1	AKGEKANVLIGQGDV	Influenza A H3N2	VAMVFSQEDCMIKAV			Insects	GNVQVKFFDTGSAVG
				Adenovirus	MQFFSTTEATAGNGD	Alphaherpesviridae	SAEQRKKKKTTTTTQ	Alphaproteobacteria	GFPNLQTVSPLRIGQ	Amaranthaceae	MDLESHQLKAFTDAY	Arachnid	SGDEQQFRRMVKRCN	Aspergillus	FPSDVVFSYIPWSED	Betaherpesviridae	AVVPMEIKLSRLSVP	Betaproteobacteria	TKISDFGSFIGFKGS	Betulaceae	DEHLMCDIDGQGEEL	Clostridiales	GFNIESKDLKSEYKG	Coronavirus	VPFSPDGKPCTPPAL	Cupressaceae	ATFACASGTDYSIVF	Dengue	QIGAGVYKEGTFHTM	Diabetes	LWMRLLPLLALLALW	Fabaceae	DLKQKACESRCTKLE	Gammaherpesviridae	FVYKFLAFKLKNCNY	Gluten	QQSFPQQQRPFIQPS	Hepatitis B	TTPAQGTSMFPSCCC	Hepatitis C	VVKKLPPAVMGSSYG	Influenza A H1N1	IETNKFAAICTHLEV	Influenza A H3N2	KLYIWGVHHPSTDRD			Insects	QAAVEYLKSDEFETI
				Adenovirus	FQPMSRQVVDDTKYK	Alphaherpesviridae	FVYMSPFYGYREGSH	Alphaproteobacteria	ATRNDLPSNTKTTMI	Amaranthaceae	MEMTKWFDTNYHYIV	Arachnid	YVAREQQCRRPNSQH	Aspergillus	ACALVFGAVAAVLAF	Betaherpesviridae	ALPLHCSSNQALLES	Betaproteobacteria	ARGDGALDAQGGQLH	Betulaceae	KSKILIIGGTGYIGK	Clostridiales	DEINNLKNKLEEKAN	Coronavirus	TPGTNASSEVAVLYQ	Cupressaceae	KNQCRYTVWAAGLPG	Dengue	RTTTVTGKTIHEWCC	Diabetes	AALSHTVCGMDKFSI	Fabaceae	FNLDEGHALRIPSGF	Gammaherpesviridae	RPAPWTPNPPRSPSQ	Gluten	TSIALRTLPTMCSVN	Hepatitis B	TSGSLGPLLVLQAGF	Hepatitis C	TEPVIFSPMEIKVIT	Influenza A H1N1	RTLLAKSVFNSLYAS	Influenza A H3N2	VQAMRAIGTHPSSST			Insects	FGVYFKELKQFNIKY
				Adenovirus	SQVEMQFFSTTEAAA	Alphaherpesviridae	RQSRGLGLGAADFVD	Alphaproteobacteria	LPATGQGAPRPMDNN	Amaranthaceae	LAGQKDEAFFSANAA	Arachnid	EGTETIDISFVKNGP	Aspergillus	TSWLDGAHVVFGEVE	Betaherpesviridae	TGHRFSQLCQLKITR	Betaproteobacteria	TSPAWADDPPATVYR	Betulaceae	VRESTVSDPVKGKLV	Clostridiales	VRLLLATVGCMIMNS	Coronavirus	ASYHTVSLLRSTSQK	Cupressaceae	STSACANWVWRSTRD	Dengue	TCVYNMMGKREKKLG	Diabetes	VLLEYVTLKKMREII	Fabaceae	AQRCLQSCQQEPDDL	Gammaherpesviridae	RTNVKTSDRSDKAEA	Gluten	QPQQTCPHQPQQQFP	Hepatitis B	FTSARRMETTVNAHR	Hepatitis C	TGCPQRLSSCKPITF	Influenza A H1N1	ENGRKTRIAYERMCN	Influenza A H3N2	GTGYTMDTVNRTHQY			Insects	ACVCPNLQKYEKLKP
				Adenovirus	KYADKTFQPEPQIGE	Alphaherpesviridae	AVFASSRTFGPASFA	Alphaproteobacteria	GETRVEEPVPTRDHT	Amaranthaceae	PMKGMLTGPVTILNW	Arachnid	SGFTKMIDELKPSLL	Aspergillus	SVTACALVFGAVAAV	Betaherpesviridae	QSGTELKLPTENKLG	Betaproteobacteria	TLCHLLSVLPLALLG	Betulaceae	YTYVSSNFFAGYFLP	Clostridiales	KMKEHSADGARVLSK	Coronavirus	DVSEKSGNFKHLREF	Cupressaceae	VMEQSVHELEEVFKK	Dengue	MCTGSFKLEKEVAET	Diabetes	VPIAKKWCANPDWIH	Fabaceae	RGQRRWSTRSSENNE	Gammaherpesviridae	PWWPPICDPPQPSKT	Gluten	LQPQQPISQQQAQQQ	Hepatitis B	LHNILNPFLPLLPIF	Hepatitis C	CSSNVSVAHDASNKR	Influenza A H1N1	VGSSKYNKKFKPEIA	Influenza A H3N2	SDAGSDRVMVSPLAV			Insects	NSLSKCKRLQDYLLT
				Adenovirus	TIKEGNSRELMGQQS	Alphaherpesviridae	SGGTYGIVDAIVSTV	Alphaproteobacteria	AAGETANLLRKSQVY	Amaranthaceae	ADAGIKYIPSNTFAY	Arachnid	RYRDITVEGNENAYV	Aspergillus	LYSQAKAESNSHHAP	Betaherpesviridae	ELNVEDFYKPDNPTL	Betaproteobacteria	FVRSGQPVIGACTSP	Betulaceae	KAFILDGDNLVPKVA	Clostridiales	ERIISGTGKPGAKID	Coronavirus	LYLYALIYFLQCINA	Cupressaceae	APNESYKKQVTIRIG	Dengue	FVERNMVIPEGRVID	Diabetes	GPGSPSGHAMGASCV	Fabaceae	GGEQEERGQRRWSTR	Gammaherpesviridae	EHVPPETRETVVGGA	Gluten	QQQQQQQQQQPLSQV	Hepatitis B	PRVRGLYFPAGGSSS	Hepatitis C	TVGLNSYAIGSQLPC	Influenza A H1N1	NILKGKFQTAAQRAM	Influenza A H3N2	VDRFYRTCKLVGINM			Insects	NYHYDADENSKQKKW
				Adenovirus	RGPTFKPYSGTAYNA	Alphaherpesviridae	RPEATPPPDANATVA	Alphaproteobacteria	VTVYGHNSQIMVQRG	Amaranthaceae	GSRCVKPPIIYGDVS	Arachnid	KSPMKLNQKNAKAVG	Aspergillus	PSLPCWHSKQNDDFG	Betaherpesviridae	SDVQRMNLIDSSVVF	Betaproteobacteria	AKDMRSRGAVTVSGG	Betulaceae	QEEADSFGGFKVFDE	Clostridiales	ELSKFPVANEIKAGD	Coronavirus	TITDAVDCSQNPLAE	Cupressaceae	GRDNSRAEVSHVHVN	Dengue	EVALLRTYCIEASIS	Diabetes	NYTLSFRLLCALTSL	Fabaceae	PQLQDLDMMLTCVEI	Gammaherpesviridae	QAIRDRRRNPASRRD	Gluten	QQQQQQQQQKQQQQQ	Hepatitis B	HQVLPKVLYKRTLGL	Hepatitis C	KKCDEVASKLRGMGL	Influenza A H1N1	NWETVKIQWSQNPTM	Influenza A H3N2	PIVDINVKDYSIVSS			Insects	FINTQYAGITKIGNQ
				Adenovirus	VINTETLAKIKPKAG	Alphaherpesviridae	IIPPVSGPLMMPDGS	Alphaproteobacteria	AERAVQIGGTAYGTT	Amaranthaceae	IALAIEDEAEDLEKA	Arachnid	NIAREYGPYTFEYDV	Aspergillus	GAEVYQKLKALAKKK	Betaherpesviridae	GCIVISDSEEEQGEE	Betaproteobacteria	VDARNDIALDVADFT	Betulaceae	EKLLKDIQESPIPIN	Clostridiales	DKIVVTVVATIKGST	Coronavirus	VAVLYQDVNCTDVST	Cupressaceae	IYAIGGSSNPTILSE	Dengue	IAVEPGKNPKNVQTT	Diabetes	DFHYPNELLQEYNWE	Fabaceae	RRQPRREEGGRWGPA	Gammaherpesviridae	EASYAPWRDKDSWSE	Gluten	IRSLVLQTLPSMCNV	Hepatitis B	WSPQAQGILQTLPAN	Hepatitis C	STRCPCGASIAGHVK	Influenza A H1N1	ASMDECDAKCQTPQG	Influenza A H3N2	AVMRMGDLHLLQNRN			Insects	DAFDREKKGCISTEM
				Adenovirus	KPCYGSYAKPTNENG	Alphaherpesviridae	FLGLLAGACDRRLIV	Alphaproteobacteria	EDERRLSKELSDALS	Amaranthaceae	EVRQDGSGKFKTISD	Arachnid	LRDLKQQSEYVRQKQ	Aspergillus	AYNAAGGSHVDSIGH	Betaherpesviridae	FIPEVLSRANAKYIK	Betaproteobacteria	NYKNGGFAGNYAFKY	Betulaceae	YVPEEKLLKDIQESP	Clostridiales	PVLNKNEVRGIVLRV	Coronavirus	HTIDGSSGVANPAMD	Cupressaceae	TLRYGATRERSLWII	Dengue	HADMGYWIESEKNET	Diabetes	EQFPTTCETGPGSPS	Fabaceae	VYDPRGHTGTTNQRS	Gammaherpesviridae	CFTASVSTVVTATGL	Gluten	VGQGSLVQGQGIIQP	Hepatitis B	PGTSTTSTGPCRTCT	Hepatitis C	TQSSTTSKVPPPPGG	Influenza A H1N1	WSYIVETSNSDNGTC	Influenza A H3N2	DNMTKKMVTQRTIGK			Insects	NMVEEILRLMGQPFN
				Adenovirus	NDYLSAANMLYPIPA	Alphaherpesviridae	SLVSYIVTYLGGDLP	Alphaproteobacteria	QDKVMTSKAYDATDK	Amaranthaceae	YPRMGPKRELKFALE	Arachnid	NLEGEFGRELQHKFR	Aspergillus	TKSGDEATSLADYVT	Betaherpesviridae	NDMMESVTESILNDT	Betaproteobacteria	GFGPGGFGPVLDGWY	Betulaceae	EAGAVIRGKKGSGGI	Clostridiales	PENNNQQNKLSAFPV	Coronavirus	DIPIGAGICASYHTV	Cupressaceae	STEAFATTWNAACKK	Dengue	ALGMMVLKVVRNMEK	Diabetes	HTPGIQTASLGTYLK	Fabaceae	HAKSSPYQKKTENPC	Gammaherpesviridae	EWQNHQSPEEAPAAV	Gluten	HQQQQQQQQQQQQPL	Hepatitis B	LVSFGVWIRTPPAYR	Hepatitis C	LLDRWKTPDYVPPTV	Influenza A H1N1	VAWSASACHDGINWL	Influenza A H3N2	RIDARIDFESGRIKK			Insects	GIPHIPATGRKHVRR
				Adenovirus	AVNGDNLTPKVVLYS	Alphaherpesviridae	GEECPSDPVTDPAHP	Alphaproteobacteria	CASISDKDQRIACEA	Amaranthaceae	SGKFKTISDAVKHVK	Arachnid	NLEGEFGRELQHKFQ	Aspergillus	FTIEEPASFAERIHK	Betaherpesviridae	YLLGSNTEYVAPPMW	Betaproteobacteria	GTIAAPWYGGDLTAE	Betulaceae	KLLPKVAPEAVSSVE	Clostridiales	PIAKAEDIGKPEEKV	Coronavirus	YQPIDVVRDLPSGFN	Cupressaceae	NIWIDHNSFSNSSDG	Dengue	ALVSLTCSNTIFTLT	Diabetes	AFVNQHLCGSHLVEA	Fabaceae	ARQQWELQGDRRCQS	Gammaherpesviridae	LDLSIHGRPCPQAPE	Gluten	PECSIIKAPFSSVVA	Hepatitis B	PVGAESCGRPFSGSL	Hepatitis C	RGYRGVWRGDGIMHT	Influenza A H1N1	MMMGMFNMLSTVLGV	Influenza A H3N2	ATTHSWIPKRNRSIL			Insects	TDYLANDAEVQAAVA
				Adenovirus	GYLAPTMREGQAYPA	Alphaherpesviridae	PLLADTVAAADSLAA	Alphaproteobacteria	QGAIPGGGTVETHMD	Amaranthaceae	AQKTIFFGEYKNTGP	Arachnid	KNQQNLQQKLHTGLP	Aspergillus	VLPVPFQNVLNGGSH	Betaherpesviridae	HRLVAFLERADSVIS	Betaproteobacteria	SHSRSTSQNTQYLGG	Betulaceae	GLQFEDFISLHQSLN	Clostridiales	GKRDSIGILKSVPKK	Coronavirus	RQGTDYKHWPQIAQF	Cupressaceae	VDLNNKGASVKDLKN	Dengue	VPLQWIASAIVLEFF	Diabetes	AINSEMFLLSCRGGN	Fabaceae	QIMENQSDRLQGRQQ	Gammaherpesviridae	PPSPGGDPDGDDGGN	Gluten	PLSQQPQQTFPQPQQ	Hepatitis B	QSQISSHSLTCCPPI	Hepatitis C	YVPPVVHGCPLPPTK	Influenza A H1N1	YSNAERVVVSIDRFL	Influenza A H3N2	EEFSEIMKICSTIEE			Insects	GNPGPQPPAKNMKNL
				Adenovirus	AATALEMNLEEEDDD	Alphaherpesviridae	VKSCPREAPRGTHEE	Alphaproteobacteria	GRLPLAIQGNATPAP	Amaranthaceae	IITIGPGEYREKVKI	Arachnid	NNVRKNRLNLQYKFA	Aspergillus	AQFVGSDTDPWTVVF	Betaherpesviridae	MQIIMSLLSSHITKE	Betaproteobacteria	LEVSGRRNAQVADAG	Betulaceae	MVLGKLGFSEGSEID	Clostridiales	SIISSMKKYSLSIGS	Coronavirus	NYDYCIPYNSVTDTI	Cupressaceae	MRNVTDVWIDHNSLS	Dengue	RTTTVSGKLIHEWCC	Diabetes	CKSASIPLTVVAFIP	Fabaceae	RGRQPGDYDDDRRQP	Gammaherpesviridae	EEIIERNSETFTETW	Gluten	YPTSSQQSGQGQPGY	Hepatitis B	WYWGPSLYSILSPFF	Hepatitis C	IVMLLFAGVDGDTHV	Influenza A H1N1	LPYQNIHPVTIGECP	Influenza A H3N2	RAIGTHPSSSTGLKN			Insects	RLNHKPFTYNIEVSS
				Adenovirus	RIPFSSNFMSMGALT	Alphaherpesviridae	SPKPPMNDGETGRGT	Alphaproteobacteria	STCGDFQGRRMNARY	Amaranthaceae	EEISKVVKLQEELDI	Arachnid	DLLYEPGVQYKIIGN	Aspergillus	GEKREVGDTVYATIN	Betaherpesviridae	HKRYLGYMSQRLSSL	Betaproteobacteria	LIAEVQENIDNKQAI	Betulaceae	NKYHTKGDHEVKEEQ	Clostridiales	DNKKPEDNKKPEAKK	Coronavirus	SEILDISPCAFGGVS	Cupressaceae	PCKPKLIIVHPNKPQ	Dengue	IAVEPGKNPKNVQTA	Diabetes	YLKTNLFLFLFAVGF	Fabaceae	PYQKKTENPCAQRCL	Gammaherpesviridae	GAGGAGAGGGGRGRG	Gluten	QLQLQNPSQQQPQEQ	Hepatitis B	LGWSPQAQGILTTVS	Hepatitis C	VVVAESDGVDEDGAA	Influenza A H1N1	LEDSHNGKLCLLKGI	Influenza A H3N2	VCRDNWKGSNRPIVD			Insects	ETDVKKTFQEIVING
				Adenovirus	STTEAAAVNGDNLTP	Alphaherpesviridae	EQRPAAAARPLAAQR	Alphaproteobacteria	ALTVTSTAHAQLPVT	Amaranthaceae	QKVLEVNALAKALAG	Arachnid	HEGELSASLVNPRLS	Aspergillus	EEKAEREKEEKEYEN	Betaherpesviridae	LVLRNISSQTCEFCQ	Betaproteobacteria	QGITDQYAGGGALIA	Betulaceae	NKYHTKGDHEVKAEQ	Clostridiales	WSAKIDPQKFKAGDS	Coronavirus	VLSFELLNAPATVCG	Cupressaceae	GGKGGEIYTVTSSED	Dengue	MMLPATLAFHLTSRD	Diabetes	MWRAKGTTGFEAHVD	Fabaceae	VSATHAKSSPYQKKT	Gammaherpesviridae	EESSHGPARCSQATA	Gluten	PLGQGSFRPSQQNPR	Hepatitis B	LNFLGGTPGCPGQNS	Hepatitis C	GGAVFVGLVLLTLSP	Influenza A H1N1	SNSKDQQNIYQNENA	Influenza A H3N2	DSIVSWSKDILRTQE			Insects	RYTYDELSFPGVKIE
				Adenovirus	DRGPTFKPYSGTAYN	Alphaherpesviridae	ACARWGLGAPLRPVY	Alphaproteobacteria	QEINKTGDPKAIAEL	Amaranthaceae	EGGYGPVYRAMLQHT	Arachnid	TNACHFVKCPLVKGQ	Aspergillus	QILRIEEELGENTVY	Betaherpesviridae	ALPKNVPIGDMGEFN	Betaproteobacteria	LVSSAQLEVRGQREV	Betulaceae	SFPEGFPFKYVKDRV	Clostridiales	SIDKFRIFCKALNPK	Coronavirus	QSVIIINNSTNVVIR	Cupressaceae	FSDNPIDSCWRGDSN	Dengue	LGMCCIITASILLWY	Diabetes	ASCVWYVMVTAALSH			Gammaherpesviridae	RPGAPGGSGSGPRHR	Gluten	AAIHSIVHSIIMQQE	Hepatitis B	SHPQAMQWNSTAFHQ	Hepatitis C	LTRVEAQLHVWVPPL	Influenza A H1N1	TTQIIKLLPFAAAPP	Influenza A H3N2	DKLYIWGVHHPGTNN			Insects	LFNNQNVLLPSIYLK
				Adenovirus	AAGNGDNLTPKVVLY	Alphaherpesviridae	GGEVVSLTAHEFDVV	Alphaproteobacteria	NGGIFETRTTDTNEK	Amaranthaceae	SPPIPWKLRFKIAAE	Arachnid	RDLKQQSEYVRQKQV	Aspergillus	TQEEYASFYKSLSND	Betaherpesviridae	CPKSIPGLSISGNLL	Betaproteobacteria	LKDYRDKDGGSGGLN	Betulaceae	KEAGNIKRFFPSEFG	Clostridiales	SCNDPNIDIDSYKQI	Coronavirus	IGYYRRATRRVRGGD	Cupressaceae	SAMGGKGGAFYTVTS	Dengue	CVGVGNRDFVEGLSG	Diabetes	SHPTQAFVKQHLCGS			Gammaherpesviridae	GGSAPARPMLPPQPD	Gluten	KVAKAQQLAAQLPAM	Hepatitis B	EFGASVELLSFLPSD	Hepatitis C	SPTTALVVSQLLRIP	Influenza A H1N1	WTLVEPGDTITFEAT	Influenza A H3N2	STDSDQISLYAQASG			Insects	KEGNGYIPTSCLREI
				Adenovirus	VEMQFFSTTEATAGN	Alphaherpesviridae	QAVVRWPDSAVTEGL	Alphaproteobacteria	ALPARAANETAPDYA	Amaranthaceae	GVETIEVRQDGSGKF	Arachnid	EQLNMRLAEAEAKLK	Aspergillus	SYTTRRWLVSMCSQG	Betaherpesviridae	KYDFTLKIVTESLTS	Betaproteobacteria	VDNRSVVRTVSAMEY	Betulaceae	DVVISTVGHLQLADQ	Clostridiales	DNSTGGHINRTSAVV	Coronavirus	FLQCINACRIIMRCW	Cupressaceae	GAVVHLGNGGPCLFM	Dengue	HAVGNDTGKHGKEIK	Diabetes	WPGGSGDGIFSPGGA			Gammaherpesviridae	LAVPQCRITPLSRLP	Gluten	PQQQQLAQGTFLQPH	Hepatitis B	WWTSLNFLGETPVCL	Hepatitis C	TVRLRAYLSTPGLPV	Influenza A H1N1	EKYCVLEIGDMLLRS	Influenza A H3N2	FEFTSFFYRYGFVAN			Insects	QKFIENLDKIYPNRN
				Adenovirus	QPHRGVIETVYLRTP	Alphaherpesviridae	FSSIRQPVVQHARES	Alphaproteobacteria	APALLEAAENSPWLR	Amaranthaceae	EPTLVMDLESHQLKA	Arachnid	KFDEKFAHTSFVMGV	Aspergillus	ASAPNALTVAAINKS	Betaherpesviridae	IKQANDFFAGLNKKN	Betaproteobacteria	KIRLMGPLQVNAGGP	Betulaceae	AGNIKRFFPSEFGND	Clostridiales	KAMDIEYNDMFNNFT	Coronavirus	EQYIKWPWYVWLGFI	Cupressaceae	TLRTATNIWIDHNSF	Dengue	QLANAIFKLTYQNKV	Diabetes	GTTGFEAHVDKCLEL			Gammaherpesviridae	LAVQLARKRTSSEAR	Gluten	QPYPQQPYPSQQPYP	Hepatitis B	SRGRPFSGSLGTLSS	Hepatitis C	GIGWYLIAFCAAWHV	Influenza A H1N1	LTDSQTATKRIRMAI	Influenza A H3N2	SQARQMVQAMRAIGT			Insects	TSKAIIVGPKAYVNP
				Adenovirus	TYDYMNKRVVAPGLV	Alphaherpesviridae	GNDQREDQRSIPRQT	Alphaproteobacteria	GAGCSADTMRFTDGI	Amaranthaceae	PVYRAMLQHTPVAIK	Arachnid	AKYMSSHFPILNHKV	Aspergillus	GLAASTCTADFTSAS	Betaherpesviridae	NKMMYKVISEYCMKS	Betaproteobacteria	EIALGDATVQRGPLS	Betulaceae	QMVLGKLGFSEGSEI	Clostridiales	KLIGLCKKIIPPTNI	Coronavirus	GDDVRQIAPGQTGVI	Cupressaceae	FVSSGKYEGGNIYTK	Dengue	IMIGSNASDRMGMGV	Diabetes	HYPNELLQEYNWELA			Gammaherpesviridae	KSHHTCALMPYMPPA	Gluten	RDVVLQQHNIAHGSS	Hepatitis B	ISSILSTTGDPVPNM	Hepatitis C	SVVPTNGDVVVVSTD	Influenza A H1N1	SSLPYQNIHPVTIGE	Influenza A H3N2	AYMLERELVRKTRFL			Insects	GGDGIIIWGSSSDVN
				Adenovirus	HVFGQAPYSGINITK	Alphaherpesviridae	CSAAPDAGANTASTA	Alphaproteobacteria	LAEGETRIIGLLEGE	Amaranthaceae	SALRISGDRAAFYNC	Arachnid	VELESLKVQLDEESE	Aspergillus	AEPTTTGGSGSSNTG	Betaherpesviridae	SYPELAYVIETLVHG	Betaproteobacteria	LVNPHIFTRIGAAQT	Betulaceae	DIQESPIPINVILAI	Clostridiales	GSIMQMTFCPEYIPT	Coronavirus	ENQKQIANQFNKAIS	Cupressaceae	PQAYSYAKDDTATFA	Dengue	NCLRKSGKKVIQLSR	Diabetes	KARMMEYGTTMVSYQ			Gammaherpesviridae	SIMLTATFGCQNAAR	Gluten	GIQILRPLFQLVQGQ	Hepatitis B	LMTLATWVGNNLEDP	Hepatitis C	APTYTWGANTSDVFL	Influenza A H1N1	KREEEVLTGNLQTLK	Influenza A H3N2	ECNSPPNNQVMLCEP			Insects	HDLLGIPHIPATGRK
				Adenovirus	CEWDEAATALEINLE	Alphaherpesviridae	TAHEFDVVDIESEEE	Alphaproteobacteria	FSDVRIHQSGSTLIV	Amaranthaceae	AVLESNVLWVNPDCG	Arachnid	VRHDYEKRLAQKDEE	Aspergillus	SCNATQRRQIEAGLN	Betaherpesviridae	LPCLQFWQKVCSNAL	Betaproteobacteria	ADLGLSDKLVVMQDA	Betulaceae	DFFEFKDMMRSVLVR	Clostridiales	GLDDAFLKNVTKAAP	Coronavirus	IADYNYKLPDDFMGC	Cupressaceae	GTGVIDGQGQQWWAG	Dengue	RVWIEENPWMEDKTH	Diabetes	DGIFSPGGAISNMYA			Gammaherpesviridae	RQGSDVELESSDDEL	Gluten	LPQIPEQSRYEAIRA	Hepatitis B	PAPNIASHISSISAR	Hepatitis C	DVKFPGGGVIYVGVY	Influenza A H1N1	GRTSDMRTEIIRMME	Influenza A H3N2	SWSKDILRTQESECV			Insects	EDEVKDYNPKKKFSG
				Adenovirus	AVDSYDPDVRIIENH	Alphaherpesviridae	EVDMTPADALDDFDL	Alphaproteobacteria	RYGDVANLVRKSIKD	Amaranthaceae	GNTKRVIITIGPGEY	Arachnid	LESEFSALQADYDEV	Aspergillus	FRALCTGEKGFGYKG	Betaherpesviridae	NICILPSFIKGHLIE	Betaproteobacteria	IFKRHDDMPVSVRYD	Betulaceae	DNLVPKVAPQAISSV	Clostridiales	ENKPGNNKKPENNNQ	Coronavirus	FYAEGSRGGSQASSR	Cupressaceae	ELQQQPTTVMDENKG	Dengue	CGLFGKGSLVTCAKF	Diabetes	LALWGPDPAAAFVNQ			Gammaherpesviridae	QGAPVAPLRASMGPV	Gluten	VDPSGQVQWLQQQLV	Hepatitis B	IPAQGTSMFPSCCCS	Hepatitis C	GWVATHLAGPQSSSA	Influenza A H1N1	YSEESKLNREKIDGV	Influenza A H3N2	PSLRMKWMMAMKYPI			Insects	MDRFVHKVEAGKTVI
				Adenovirus	PFSSNFMSMGALTDL	Alphaherpesviridae	AVLLDAPAPTASGRT	Alphaproteobacteria	RGRILASFGQREGTS	Amaranthaceae	QLKAFTDAYADLEST	Arachnid	SLVTKADGQIDMTVD	Aspergillus	GFGGRTEPSGSGIFY	Betaherpesviridae	KVHNKQALSRVQRSN	Betaproteobacteria	LNAGGTLLVSGRQAV	Betulaceae	VDSNRDGRVDFFEFK	Clostridiales	GKNRTCILGKKIYRE	Coronavirus	NKAISQIQESLTTTS	Cupressaceae	GAQVYIGNGGPCVFI	Dengue	IQVAINQVRRLIGNE	Diabetes	ASIPLTVVAFIPYSV			Gammaherpesviridae	EPINQGASAAHFLPQ	Gluten	KTFLIFVLLAMAMKI	Hepatitis B	IPAQGTSMFPSCCCT	Hepatitis C	AASQLDLSSWFVAGY	Influenza A H1N1	VKNGTYDYPKYSEEA	Influenza A H3N2	IKDYSIVSSYVCSGL			Insects	VINGRNFNISSQYYI
				Adenovirus	GQTPKYADKTFQPEP	Alphaherpesviridae	AAGHATLREHLRDIK	Alphaproteobacteria	MVQRGQKVRRGEEIA	Amaranthaceae	FRITNVGIQDTTQIH	Arachnid	PEQLKTLEAYHKRGA	Aspergillus	SDVVFSYIPWSEDKG	Betaherpesviridae	VISQCISYWFNMKHI	Betaproteobacteria	QAESSEAMAAWSERA	Betulaceae	NARAVFNKEDDIGTY	Clostridiales	NSNSVSFNLSEQDPS	Coronavirus	AEASKKPRQKRTATK	Cupressaceae	SSNPTILSEGNSFTA	Dengue	TTASRCPTQGEPSLN	Diabetes	LWSVFWLIQISVCIS			Gammaherpesviridae	IVSFLCDSGSLEVER	Gluten	QWLQLGQGQQPGQWL	Hepatitis B	RLTPPHGGILGWSPQ	Hepatitis C	LLARGGRAAICGKYL	Influenza A H1N1	DFALIVNAPNYAGIQ	Influenza A H3N2	RTHQYSEKGKWTTNT			Insects	EDAEAMQHELREAFR
				Adenovirus	MATPSMMPQWSYMHI	Alphaherpesviridae	GVPERRIFAGCLLPT	Alphaproteobacteria	KHAINRDTFGNSTLE	Amaranthaceae	MKGMLTGPVTILNWS	Arachnid	KVKGNNYGYDSELKQ	Aspergillus	PLAAPLVATLPTSPV	Betaherpesviridae	GIVAFTEDHGDVHRL	Betaproteobacteria	NAQNLKDYRDKDGGS	Betulaceae	EAGNIKRFFPSEFGN	Clostridiales	GTGKPGAKIDVTKFN	Coronavirus	TSEILDISPCSFGGV	Cupressaceae	HVANNNYDPWTIYAI	Dengue	TYGWNLVRLQSGVDV	Diabetes	TILQLYHFLQIPTHE			Gammaherpesviridae	ILRRFPLDLRTLLQA	Gluten	QLQPQNPSQQQPQKQ	Hepatitis B	DPVPNMENIASGLLG	Hepatitis C	SSGCPERMASCRPLA	Influenza A H1N1	NSSLCPVSGWAIYSK	Influenza A H3N2	NGPVTSTVHYPKVYK			Insects	EENMNLKYLLLFVYF
				Adenovirus	RIIENHGTEDELPNY	Alphaherpesviridae	PLCLCRGGNVAYTVC	Alphaproteobacteria	DMILGALASSLSPGN	Amaranthaceae	EDEAEDLEKAGINVI	Arachnid	KQNKDGVAADLGPTN	Aspergillus	IMKAQALRDTSMSSY	Betaherpesviridae	SEEMKCSSGGGASVT	Betaproteobacteria	GTLAAVGAVDVNGTG	Betulaceae	SSSFPQFKPQEITGI	Clostridiales	DLPDKFNAYLANKWV	Coronavirus	LNCYWPLNDYGFYTT	Cupressaceae	GQTWTVNLAAGTASA	Dengue	ALIATFKIQPFLALG	Diabetes	LLPLLALLALWGPDP			Gammaherpesviridae	ERNSETFTETWNRFI	Gluten	QPGQWQQPGQGQPGY	Hepatitis B	LGQNSQSQISSHSPT	Hepatitis C	LENLVVLNSASVAGA	Influenza A H1N1	TPKGAINTSLPFQNI	Influenza A H3N2	KLRSGYETFKVIEGW			Insects	AEVKAAVEYLKSDEF
				Adenovirus	FLYSNIALYLPDKLK	Alphaherpesviridae	TKFPELAYMNEGRVQ	Alphaproteobacteria	EQTGGTIRFGLPITD	Amaranthaceae	VLGRMRHPNMVLLVG	Arachnid	EFFPENSQPFIYHET	Aspergillus	VPPNCHTHEGGQLHC	Betaherpesviridae	HINRFYAGKKQVKHM	Betaproteobacteria	VPAVVGKPGSDVYYA	Betulaceae	SAKSGHPTFALVRES	Clostridiales	SPKGVKIDPKTGELS	Coronavirus	TGVLTPSSKRFQPFQ	Cupressaceae	YGLVHVANNNYDPWT	Dengue	GCWYGMEIRPLKEKE	Diabetes	IAKKWCANPDWIHID			Gammaherpesviridae	RGPPLSSSLGLALLL	Gluten	WGIPALLKRYYPSVT	Hepatitis B	ILPVCPLIPGSSTTS	Hepatitis C	HGARGLVSLFSAGAQ	Influenza A H1N1	EESKLNREVIDGVKL	Influenza A H3N2	EHPSAGKDPKKTGGP			Insects	ELIHQIFNIVRDTRG
				Adenovirus	QDRNTELSYQLLLDS	Alphaherpesviridae	PPQIRWASAAGRAGT	Alphaproteobacteria	IALDEKRREHVGKVQ	Amaranthaceae	SFPLLSLLPKILPVY	Arachnid	AEGDVAALNRRIQLI	Aspergillus	KPGLLSMANAGKNTN	Betaherpesviridae	VARCIVNMFHTRQLL	Betaproteobacteria	PGGKLPKPVTVKLTD	Betulaceae	GEELAASAIVGHDGS	Clostridiales	KAPEQKPEVKNPGKT	Coronavirus	NCYWPLNDYGFYTTT	Cupressaceae	QGGSGLASYITYENV	Dengue	IVRGAIKRGLRTLIL	Diabetes	FGLGFAINSEMFLLS			Gammaherpesviridae	SDEHHHDDSLPHPQQ	Gluten	QQLQCAAIHSVVHSI	Hepatitis B	FLGGAPTCPGQNSQS	Hepatitis C	CWHYPPRPCETVKAS	Influenza A H1N1	KTTYWWDGLQSSDDF	Influenza A H3N2	HDRTPYRTLLMNELG			Insects	KAIIVGPKAYVNPIN
				Adenovirus	NFLYSNIALYLPDKL	Alphaherpesviridae	PAARISRGHPSPTTP	Alphaproteobacteria	VIKDTFEKGTPADML	Amaranthaceae	ALREGLPLRKSGHGF	Arachnid	CYYESWVHWRQGEGK	Aspergillus	LSVVAAGNENSDASN	Betaherpesviridae	ESTRMEFMPPGTPQN	Betaproteobacteria	PSVNGGRIGLDVQQG	Betulaceae	STEAMEKAGHGHAST	Clostridiales	GMTNTSGGCLFLGVE	Coronavirus	EELRFPRGQGVPINT	Cupressaceae	GDCGGQLSCTVSGAV	Dengue	GMLWMAEIPLQWIAS	Diabetes	VIKARMMEYGTTMVS			Gammaherpesviridae	KSPRVQPLGTGLQQR	Gluten	CHVMQQQCCQQLPQI	Hepatitis B	TSLNFLGGTTVCLGQ	Hepatitis C	STPCPSLNYTRALWR	Influenza A H1N1	VKNGTYDYPKYSEES	Influenza A H3N2	FLAMITYITKNQPEW			Insects	EVGCGSIKYIQEKWH
				Adenovirus	EAATALEMNLEEEDD	Alphaherpesviridae	EDQRSIPRQTTRGNS	Alphaproteobacteria	GNAKSPKLHFEVRKN	Amaranthaceae	AFTVNGWVQSYGSRC	Arachnid	NSVNVPSELDLRSLR	Aspergillus	ALTVAAINKSNARAS	Betaherpesviridae	AIMPISYDKTIDVED	Betaproteobacteria	ESNKDIVIKTEQFSN	Betulaceae	LHGDLYDHESLVKAF	Clostridiales	IPSRLAELGMLDYSA	Coronavirus	KSQSVIIINNSTNVV	Cupressaceae	NTSVLGNVLVSESIG	Dengue	GWGNGCGLFGKGSLV	Diabetes	FAINSEMFLLSCRGG			Gammaherpesviridae	LMLLWTLVVLLICSS	Gluten	FPTPQQQFPEQSQQP	Hepatitis B	LLVPFVQWFAGLSPT	Hepatitis C	LAALTGTYVYDHLTP	Influenza A H1N1	KCNIAGWLLGNPECD	Influenza A H3N2	SFELKKLWDQTQSRA			Insects	KHLRRGVGITGLIDD
				Adenovirus	GQGILVKQPNGKLES	Alphaherpesviridae	TARAPARSASRPRRP	Alphaproteobacteria	MDFERAAKLAGARFT	Amaranthaceae	PEVKFAYSSHKAVDE	Arachnid	GETEDKTRRYVAELT	Aspergillus	DLPLNLSRETLQQNK	Betaherpesviridae	CLLGSDITYHLFDAI	Betaproteobacteria	APNALAWALMLACTG	Betulaceae	AVEPAKTAFATKAEI	Clostridiales	VGQSTTMKVSFNQNN	Coronavirus	IDAYKTFPPTEPKKD	Cupressaceae	PASCVDKNARGFYSG	Dengue	SRSTSLSVTLVLVGI	Diabetes	FIATHFPHQVILGVI			Gammaherpesviridae	MPYMPPASDRLRNEQ	Gluten	QPQLPYSQPQPFRPQ	Hepatitis B	LGFTPPHGGLLGWSP	Hepatitis C	GALVAFKIMSGEVPS	Influenza A H1N1	KCNIAGWLLGNPECE	Influenza A H3N2	QQMRDVLGTFDTTQI			Insects	LPEDLQDFLALIPID
				Adenovirus	NEDEVDEQAEQQKTH	Alphaherpesviridae	PPMNDGETGRGTTPP	Alphaproteobacteria	DREFPMLIAGSMPVL	Amaranthaceae	FGEYKNTGPGAAADK	Arachnid	VVAGLYGKMKLMVKD	Aspergillus	DSFPSDVVFSYIPWS	Betaherpesviridae	RGDTDTQYVCVEGTE	Betaproteobacteria	IVAASVSNPGTFTAG	Betulaceae	LRRIFDLFDKNSDGI	Clostridiales	LIGKEERIAELMPTA	Coronavirus	YDPLQPELDSFKEEL	Cupressaceae	QWWAGQCKVVNGRTV	Dengue	DSGCVINWKGRELKC	Diabetes	AEKPAESGGSQPPRA			Gammaherpesviridae	MQPQYFDLPLIQPIS	Gluten	RNLALQTLPAMCNVY	Hepatitis B	NSNNPDWDFNPVKDD	Hepatitis C	ARTRYLLLCLLLLTV	Influenza A H1N1	SCPLGEAPSPYNSKF	Influenza A H3N2	FIRGTKVSPRGKLST			Insects	TLKAMPEYQDLIQRL
				Adenovirus	DRNTELSYQLLLDSI	Alphaherpesviridae	ADQPWIVVNTSTLFD	Alphaproteobacteria	MAASRVNNTVNAAET	Amaranthaceae	DAQQKKLNLPVLPTT	Arachnid	KNGNILSVHPNPDMT	Aspergillus	VGIEKSYKIKDFAAY	Betaherpesviridae	LLKEATLGGENVKAT	Betaproteobacteria	WDSNNDVASQLGIFK	Betulaceae	IMKDFEEPGHLAPTG	Clostridiales	TVRKEESENPGINPV	Coronavirus	ILLCCMTSCCSCLKG	Cupressaceae	YCTSASACQNQRSAV	Dengue	ILAVVSVSPLFLTSS	Diabetes	QKRGIVDQCCTSICS			Gammaherpesviridae	QEGGPDGEPDVPPGA	Gluten	QAQQPGQGQQPGQGQ	Hepatitis B	QGILTTVPTAPPPAS	Hepatitis C	LIAFCAAWHVRGKLV	Influenza A H1N1	HHQNEQGSGYAADQQ	Influenza A H3N2	DRNFWRGENGRKTRS			Insects	EFETIVVALDALPEL
				Adenovirus	VFDVVRVHQPHRGVI	Alphaherpesviridae	HMAGAPPRLPPRNPA	Alphaproteobacteria	ALTPCFRSEAGSAGR	Amaranthaceae	VQEALSLAQLALKCC	Arachnid	KRPIVYECAEISWKV	Aspergillus	VEVDVATETGLHRAI	Betaherpesviridae	NRLLTSLFFLNRNNN	Betaproteobacteria	WKDFKAGKRGAEIAF	Betulaceae	KNSDGIITVDELSRA	Clostridiales	ARYTIATLKNEQDNQ	Coronavirus	GNNVFQTQAGCLIGA	Cupressaceae	VEPVHAQDGDAITMR	Dengue	NYCEGTTVVISENCG	Diabetes	MRFLPLLALLFLWES			Gammaherpesviridae	TNQAGGEAPQPGDNS	Gluten	SQVLQQSTYQLVQQF	Hepatitis B	TSTGPCKTCTSLAQG	Hepatitis C	YPCTVNFTTFKVRMY	Influenza A H1N1	IAGWILGNPECESLS	Influenza A H3N2	SVSLTIATICFLMQI			Insects	VRDTRGLPEDLQDFL
				Adenovirus	ATEFSDKNEIRVGNN	Alphaherpesviridae	PSETQAGRQRRTADD	Alphaproteobacteria	RIHQSGSTLIVQVKE	Amaranthaceae	GLPLRKSGHGFYLQW	Arachnid	RNIRMNGGVVAGLYG	Aspergillus	AAPLVATLPTSPVPI	Betaherpesviridae	YILSKQNQQHLIPQW	Betaproteobacteria	RVAKLVSDAGADLQA	Betulaceae	QFEDFISLHQSLNDS	Clostridiales	KKIYRENKKTIQYVR	Coronavirus	LPKGFYAEGSRGGSQ	Cupressaceae	LMGTGVIDGQGQQWW	Dengue	GIESEIPNLDIIGKR	Diabetes	VILGVIGGMLVAEAF			Gammaherpesviridae	LTVMSNTLLSAWILT	Gluten	QQGQQPEQGQQGQQQ	Hepatitis B	LSLDSWWTSLNFLGG	Hepatitis C	VNGDDLVVICESAGA	Influenza A H1N1	HHQNEQGSGYAADQK	Influenza A H3N2	RPWVRGQSSRISIYW			Insects	DREKKGCISTEMVGT
				Adenovirus	GYQGFYIPESYKDRM	Alphaherpesviridae	GLLDYTEVQRRNQLH	Alphaproteobacteria	SRMSRVAKIEKTGER	Amaranthaceae	SHVVGYPRMGPKREL	Arachnid	YRPFKVNELNLEGEF	Aspergillus	LLKVNQIGTLTESIQ	Betaherpesviridae	VDMLLYSGKSCTSVI	Betaproteobacteria	AGGALKAGKLSATGR	Betulaceae	SESLNTLRLRRIFDL	Clostridiales	LNIPEGIELKKGDTI	Coronavirus	FNGLTGTGVLTPSSK	Cupressaceae	LDSDIEQYLRSNRSL	Dengue	AVPVDWVPTSRTTWS	Diabetes	ALSHTVCGMDKFSIT			Gammaherpesviridae	LLRTEGEHVEGATGE	Gluten	VVVSPVAGQYEQQIV	Hepatitis B	AGAFGLGFTPPHGGL	Hepatitis C	CYIKAQAACRAAGLR	Influenza A H1N1	IAGWILGNPECESLF	Influenza A H3N2	TCEQIADSQHKSHRQ			Insects	PNCGNKVVVSYGLTK
				Adenovirus	VRIIENHGTEDELPN	Alphaherpesviridae	IWNMRGSDGTSTYAT	Alphaproteobacteria	SVVYSVDQGPRAYIQ	Amaranthaceae	VRGTKTLDLIKSGFP	Arachnid	ELRISDERVQKLTIE	Aspergillus	VVDIFAPGQDILSAW	Betaherpesviridae	TCLSQTPPRTTLLLY	Betaproteobacteria	SADSAVLEHSTIESK	Betulaceae	LAQPGLTSPPREKVV	Clostridiales	KMEYLGSALFYFFFM	Coronavirus	SISITTEVMPVSMAK	Cupressaceae	VTDVWIDHNSLSDSS	Dengue	EEEEQTLTILIRTGL	Diabetes	LKKMREIIGWPGGSG			Gammaherpesviridae	GTGAGGGAGAGGAGA	Gluten	QGQQPGQGQPGYYPT	Hepatitis B	PVGAESRGRPFSGSL	Hepatitis C	EVRNVSGIYHVTNDC	Influenza A H1N1	IMAAFSGNTEGRTSD	Influenza A H3N2	DNWKGSNRPIVDINV			Insects	TIHLEQFTKELDEIY
				Adenovirus	NTYDYMNKRVVAPGL	Alphaherpesviridae	RLGPAQPLPVFGCAQ	Alphaproteobacteria	APGSEPDQVILVVDV	Amaranthaceae	VLVGPVSYLLLSKAA	Arachnid	SQLNDAHRRIHEQEI	Aspergillus	EDAQNRQTLAKLLRY	Betaherpesviridae	AMLYKISPVSLVLQT	Betaproteobacteria	AVALGSASSNALSVR	Betulaceae	KKTGQALVFGIYEEP	Clostridiales	AHIQAVQDSIITGIA	Coronavirus	SVVNIQKEIDRLNEV	Cupressaceae	RAKFIDTQNGLRIKT	Dengue	GWGNGCGLFGKGSLI	Diabetes	MSRREVEDPQVAQLE			Gammaherpesviridae	RHGQIYHLEFVYKFL	Gluten	PRSDCKVMRQQCCQQ	Hepatitis B	FLGGAPVCLGQNSQS	Hepatitis C	AILPCSFTPMPALST	Influenza A H1N1	SSVYIEVLHLTQGTC	Influenza A H3N2	MVTTTNPLIRHENRM			Insects	AIGCVVEKTTTRRIC
				Adenovirus	PNYCFPLGGVINTET	Alphaherpesviridae	GTPSPHYESILRLAA	Alphaproteobacteria	RSVRFTFNEKSDREF	Amaranthaceae	VELRRVRREYKAKKI	Arachnid	FDGVMIDWSGMQAKD	Aspergillus	QLNPKTNKWEDKRLL	Betaherpesviridae	LKITRENPTRILQTL	Betaproteobacteria	GKLASGGGAVNVAGG	Betulaceae	GTIKKISFPEGFPFR	Clostridiales	IAKMGNNVTENVLLA	Coronavirus	RLNEVAKNLNESLID	Cupressaceae	TNIYTSNEAFKVENG	Dengue	CTTLAVVSVSPLLLT	Diabetes	PLLALLFLWESHPTQ			Gammaherpesviridae	LTKIWEEVLTPDQRV	Gluten	VQQLCCQQLWQIPEQ	Hepatitis B	SSGTVNPVLTTASPL	Hepatitis C	TVYHGAGSKTLAGPK	Influenza A H1N1	DAERGKLKRRAIATP	Influenza A H3N2	IQMCTELKLSDHEGR			Insects	DEHDLESYHYKAFTY
				Adenovirus	QPEPQIGESQWNETE	Alphaherpesviridae	SRPLVSFRYEDQGPL	Alphaproteobacteria	ALGYMDFERAAKLAG	Amaranthaceae	PLRKSGHGFYLQWAV	Arachnid	KLMVKDHKMGYEYDA	Aspergillus	GTRFPQTPMRLRLGS	Betaherpesviridae	FTSTNLDLRDKSHGN	Betaproteobacteria	ALQSLQPEDLPPSRV	Betulaceae	TPRKRSLSNSSFRLR	Clostridiales	NQMINEAKKQLLEFD	Coronavirus	LQSLQTYVTQQLIRA	Cupressaceae	NQFYCTSASACQNQR	Dengue	AKQPATLRKYCIEAK	Diabetes	LIFKWILFGHRPYWW			Gammaherpesviridae	FETTESPSSDEDYVE	Gluten	SQVLQQSTYQLVQQL	Hepatitis B	WGPSLYSILSPFLPL	Hepatitis C	PGAAYALYGVWPLLL	Influenza A H1N1	RRRVDINPGHADLSA	Influenza A H3N2	CIRMDQAIMEKNIML			Insects	LNAIEFLNNIHDLLG
				Adenovirus	FSSNFMSMGALTDLG	Alphaherpesviridae	LRAAVSDVLGHLTRL	Alphaproteobacteria	VTVPGDPSSAAFVLV	Amaranthaceae	EGVKYGAGIGPGVYD	Arachnid	LVHEKEKYKSISDEL	Aspergillus	DITKDFELEETEEEK	Betaherpesviridae	NIPLDGVLLGPIGSI	Betaproteobacteria	VAELRGSGDLQEYLR	Betulaceae	GHASTPRKRSLSNSS	Clostridiales	EPGAKIDLGRKYKDS	Coronavirus	TAALVSGTATAGWTF	Cupressaceae	NLRPGPSPKEFELQQ	Dengue	GWGNGCGLFGKGSLL	Diabetes	VWYVMVTAALSHTVC			Gammaherpesviridae	TFTETWNRFITHTEH	Gluten	QVQWLQQQLVPQLQQ	Hepatitis B	SLAQGTSMFPSCCCS	Hepatitis C	VNGDDLVVICESAGT	Influenza A H1N1	AGAKSFYRNLIWLVK	Influenza A H3N2	AMRAIGTHPSSSTGL			Insects	RFEKYARFFMEETLK
				Adenovirus	EINLEEEDDDNEDEV	Alphaherpesviridae	DQLAEISYRFQGKKE	Alphaproteobacteria	AYTVVLDDGTELDAK	Amaranthaceae	AIEDEAEDLEKAGIN	Arachnid	PDYNSKIHYSRQNDQ	Aspergillus	AGRITFKLFDEVVPK	Betaherpesviridae	ERREIFIVETGLCSL	Betaproteobacteria	VMQDASGQHRLWVRN	Betulaceae	FEFKDMMRSVLVRSS	Clostridiales	NKDFLEGKTVPPVGQ	Coronavirus	FQTQAGCLIGAEHVD	Cupressaceae	CNTSVLGNVLVSESI	Dengue	AKNTPFNMLKRERNR	Diabetes	PYSVHMLMKQSGKKS			Gammaherpesviridae	TASSLQKWARQQGSG	Gluten	AVRVPVPQLQPQNPS	Hepatitis B	NFLGAAPTCLGQNSQ	Hepatitis C	CTVNFTLFKVRMFVG	Influenza A H1N1	ADQKSTQNAINGITN	Influenza A H3N2	QALQLLFEVEQEIRT			Insects	SLYHDQHGMDYLGQM
				Adenovirus	SLGSGYNPYYTYSGS	Alphaherpesviridae	RPHTDEDLNELLDLT	Alphaproteobacteria	KVVDDNELELEIADG	Amaranthaceae	MLGAVPARYGFNGGE	Arachnid	PSNKQAKAELEVTKG	Aspergillus	LGLNIDEEAETTEEK	Betaherpesviridae	MTNNRACGLGLNLKT	Betaproteobacteria	VTISADSAVLEHSTI	Betulaceae	GTIKKISFPEGFPFK	Clostridiales	VDGATVDKNTGMISY	Coronavirus	APHGVVFLHVTYVPS	Cupressaceae	ESKNIIHNVDKNGDG	Dengue	ARVSQGAGWSLRETA	Diabetes	SGGSQPPRAAARKAA			Gammaherpesviridae	RLTPPQPLMMPPRPT	Gluten	QQQQLVLPPQQQQQQ	Hepatitis B	GILTTVPTAPPPAST	Hepatitis C	HRYAPACKPLLRDEV	Influenza A H1N1	RYAFAMKRGSGSGII	Influenza A H3N2	SAAFEDLRLLSFIRG			Insects	IAEVDADGSGELEFE
				Adenovirus	GILHQHNNSGFVGYL	Alphaherpesviridae	ILAQYWKYLQTVVPS	Alphaproteobacteria	SLTYSSIDDIKNPHD	Amaranthaceae	KGVEKSFPLLSLLPK	Arachnid	LTTSEPADGTKLQIT	Aspergillus	QPAGRITFKLFDEVV	Betaherpesviridae	ISLGEKGIQDILHNQ	Betaproteobacteria	QAEQRATIDVGQTKD	Betulaceae	KGSGGITIKKTGQAL	Clostridiales	NETKKQLLEFDTQSK	Coronavirus	GYQPYRVVVLSFELL	Cupressaceae	YKKQVTIRIGCKTSS	Dengue	EAAAIFMTATPPGSV	Diabetes	PLLAVADICKKYKIW			Gammaherpesviridae	LALLFWLYIVMSDWT	Gluten	IIAVALTTTTANIQV	Hepatitis B	TVSTIPPPASTNRQS	Hepatitis C	AASVAGAHGILSFLV	Influenza A H1N1	EEFAEIMKTCSTIED	Influenza A H3N2	NEKFDKLYIWGVHHP			Insects	ENLLLPKGKKGGQTF
				Adenovirus	HALDMTFEVDPMDEP	Alphaherpesviridae	RDAREAIDRMFARKY	Alphaproteobacteria	GGRIIRLQGKPHLIA	Amaranthaceae	NVLWVNPDCGLKTRK	Arachnid	LAQLETANKEKLTAL	Aspergillus	LHHAGEKREVGDTVY	Betaherpesviridae	LRRKMMYMCYRNIEF	Betaproteobacteria	GNLRANELVSSAQLE	Betulaceae	FNEIVALWEKKIGKT	Clostridiales	LFGNFIFSENAKYGY	Coronavirus	SAAAYFVGYLKPTTF	Cupressaceae	SSDGLVDVTLASTGV	Dengue	LDTRTQTWMSAEGAW	Diabetes	FPTTCETGPGSPSGH			Gammaherpesviridae	LNHPGVPVSPAVNQY	Gluten	QPLSQVSFQQPQQQY	Hepatitis B	LSLLVPFVQWFAGLS	Hepatitis C	ILLMCVVHPALVFDI	Influenza A H1N1	GKSSFYRNLLWLTGK	Influenza A H3N2	DFALIVNAPNHEGIQ			Insects	FLVEEDAEAMQQELR
				Adenovirus	HQHNNSGFVGYLAPT	Alphaherpesviridae	DNATVAAGHATLREH	Alphaproteobacteria	EMLDGFRAELDDHVD	Amaranthaceae	YYDQVLDTTAMLGAV	Arachnid	VVQESYYRYVAREQS	Aspergillus	QGGDFTKGNGTGGKS	Betaherpesviridae	ALQNEQRRRTPTMAP	Betaproteobacteria	GATRAVDSLSIDNAT	Betulaceae	DNEEDMRKSILSQEE	Clostridiales	HERYDGKGYPDGLHG	Coronavirus	KQIANQFNKAISQIQ	Cupressaceae	HNSLSDCSDGLIDVT	Dengue	NEEQDKRFVCKHSMV	Diabetes	AALGIGTDSVILIKC			Gammaherpesviridae	DPDGDDGGNNSQYPS	Gluten	CKVMRQQCCQQLARI	Hepatitis B	KRRSQSPRRRRSQSR	Hepatitis C	FGSFMSRAYGIDPNI	Influenza A H1N1	RNLPFERATVMAAFS	Influenza A H3N2	NCTLIDALLGDPQCD			Insects	WGSSSDVNSLSKCKR
				Adenovirus	MNLEEEDDDNEDEVD	Alphaherpesviridae	MDLLDAAAAAAEHRA	Alphaproteobacteria	PAPLAGTVAVPGDKS	Amaranthaceae	KFAYSSHKAVDEYKE	Arachnid	YGCARKGYPGVYTRV	Aspergillus	NAVENAFDEGVLSVV	Betaherpesviridae	SGQPHLPNDSLSQAG	Betaproteobacteria	LFRMNVFADLGLSDK	Betulaceae	YISARELQMVLGKLG	Clostridiales	GDSIYAVQKKDDKVL	Coronavirus	KEDYQIGGYSEDRHS	Cupressaceae	VDKNGDGLISVEEFQ	Dengue	MGITAEWLWRTLGRN	Diabetes	IFFIYFPLCFQFNQT			Gammaherpesviridae	TVEPAHPTPVEMPMV	Gluten	QQPYPQPQPFPSQQP	Hepatitis B	LSTLPETTVVRRRDR	Hepatitis C	YSPVELNRVAGTLRK	Influenza A H1N1	LLWLTGKNGLYPNLI	Influenza A H3N2	EFEPFQSLVPKAIRS			Insects	IFGGSDWKYVDGEFT
				Adenovirus	WDEAATALEMNLEEE	Alphaherpesviridae	VAIGDRLVFLEALER	Alphaproteobacteria	LQTFDYDMILGALAS	Amaranthaceae	AEDLKKVAADLRSSI	Arachnid	LEGEFGRELQHKFRL	Aspergillus	SSNTGSGSGSGSGSG	Betaherpesviridae	HIYNDLLFLTSTWNM	Betaproteobacteria	QPEAPAPQPPAGREL	Betulaceae	EPAKTAFATKAEIRR	Clostridiales	IAINIAHFHHERYDG	Coronavirus	RITFGGPTDSTDNNQ	Cupressaceae	YIGNGGPCVFIKRVS	Dengue	LQGRGPLKLFMALVA	Diabetes	LFLFLFAVGFYLLLR			Gammaherpesviridae	DDNGPHDPLPQDPDN	Gluten	ASSQVLQQSTYQLLQ	Hepatitis B	PVSGPFGPLSSPSSS	Hepatitis C	DRSGAPTYSWGENDT	Influenza A H1N1	LLVLLYTFTAANADT	Influenza A H3N2	VSGRDEQSIAEAIIV			Insects	EDSLTISNLTTSQQD
				Adenovirus	IIENHGTEDELPNYC	Alphaherpesviridae	ADDHVVSKAKRRVSE	Alphaproteobacteria	QLKPRAPFDMATMEV	Amaranthaceae	GIDPKNRPTITFAGT	Arachnid	VNEHAILDRRPWYER	Aspergillus	HLLGQLWLLAEHQVR	Betaherpesviridae	IHAFTNADINTWIRH	Betaproteobacteria	DGVSRIGGALTKNPN	Betulaceae	RVEKMIVSVDSNRDG	Clostridiales	TLRRSLFGNFIFSEN	Coronavirus	SSKRFQPFQQFGRDV	Cupressaceae	NITIKDLICGPGHGI	Dengue	YVLTGRSADLELERA	Diabetes	YGDAEKPAESGGSQP			Gammaherpesviridae	IMLTATFGCQNAART	Gluten	GQVPWPQQQPFPQPH	Hepatitis B	LCLGWLWGMDIDPYK	Hepatitis C	GILAGLAYYSMQGNW	Influenza A H1N1	LLWLTGKNGLYPNLS	Influenza A H3N2	LLRAFTEEGAVVGEI			Insects	PIEDLKALFNEKLET
				Adenovirus	FNDYLSAANMLYPIP	Alphaherpesviridae	DDGGDANRHDGDDAR	Alphaproteobacteria	SLNDKQKTEHVRRFA	Amaranthaceae	EGWSDNNKPAAQKTI	Arachnid	VATLAVMTVSGEDKK	Aspergillus	VVPGPTRLVVNLDYK	Betaherpesviridae	TEDHGDVHRLCEDAR	Betaproteobacteria	SGEVQRKGVQDVGGG	Betulaceae	KAFFLDGDNLFPKVA	Clostridiales	YLGNSYSLLDKFDTN	Coronavirus	VYDPLQPELDSFKEE	Cupressaceae	DGLIDVTLGSTGITI	Dengue	GIITLYLGAVVQADM	Diabetes	PSGHAMGASCVWYVM			Gammaherpesviridae	PIFIRRLHRLLLMRA	Gluten	IAHLEAVTSIALRTL	Hepatitis B	SLNFLGGAPTCPGQN	Hepatitis C	HVSPTHYVPESDAAA	Influenza A H1N1	AKSVFNSLYASPQLE	Influenza A H3N2	LHFKQYECNSPPNNQ			Insects	YPTNIDLFYVSDIKN
				Adenovirus	NDAGTPKYADKTFQP	Alphaherpesviridae	APKASATPATDPARG	Alphaproteobacteria	GVVGTFDSLNPFVLK	Amaranthaceae	EDEERRLGTTQSPIS	Arachnid	VEYYVVKPEKEVTAL	Aspergillus	TPEPSSSHSDSSSSS	Betaherpesviridae	KLVYLGKLFVTLNQS	Betaproteobacteria	DSAGTVGKALGLKVG	Betulaceae	HTKGDHEVKEEQIKA	Clostridiales	QSESSVRLLLATVGC	Coronavirus	QQGQTVTKKSAAEAS	Cupressaceae	ARVSELALLLVATSA	Dengue	KLSWFKKGSSIGKMF	Diabetes	LKYAIKTGHPRYFNQ			Gammaherpesviridae	IYHLEFVYKFLAFKL	Gluten	PQLQPQDPSQQQPQE	Hepatitis B	WWTSLSFLGGTTVCL	Hepatitis C	CKPITYFKQGWGSLT	Influenza A H1N1	GRRTRVAYERMCNIL	Influenza A H3N2	IERSKAYSNCYPYDV			Insects	FNIYWNVPTFMCHQY
				Adenovirus	LGGVINTETLAKIKP	Alphaherpesviridae	PWTPRVAGFNKRVFC	Alphaproteobacteria	GILASHGMMSVMTGD	Amaranthaceae	LTARPPMALSYHVEE	Arachnid	ADRKYDEVARKLAMV	Aspergillus	MIVPDSAPSFSEALR	Betaherpesviridae	CVAYVNRVRTDMGVR	Betaproteobacteria	DVGKVSAKSGIGLEG	Betulaceae	GGAVGDALEKVCNEI	Clostridiales	VSKLIGLCKKIIPPT	Coronavirus	WKCKSKNPLLYDANY	Cupressaceae	VTRRVGCESPSTCAN	Dengue	AGIMKNPTVDGIVAI	Diabetes	ARMMEYGTTMVSYQP			Gammaherpesviridae	PALDDNMEEEVPSTS	Gluten	GQQVYYPTSPQQPGQ	Hepatitis B	HTALRQAVLCWGELM	Hepatitis C	EPLRAETDDAELSAA	Influenza A H1N1	EPATRAGKQIVKRIL	Influenza A H3N2	MIKAVRGDLNFVNRA			Insects	KPLGFPFDRKIHDYD
				Adenovirus	MGALTDLGQNLLYAN	Alphaherpesviridae	KYVCRRLGPADRRFV	Alphaproteobacteria	QRLQTFDYDMILGAL	Amaranthaceae	QTVELRRVRREYKAK	Arachnid	YDEVHRQLQQAVDQL	Aspergillus	KADVKKYDLDFKNPE	Betaherpesviridae	CQMLDRRTVEMAFAY	Betaproteobacteria	TTSANKLSVDVASWD	Betulaceae	TKAEIRRKTEAEGIP	Clostridiales	NSPKGVKIDPKTGEL	Coronavirus	SKVSGKGQQQQGQTV	Cupressaceae	FVDLNNKGASVKDLK	Dengue	WYGMEIRPAKEKEEN	Diabetes	LEYVTLKKMREIIGW			Gammaherpesviridae	FPVSDITQNQQTNQA	Gluten	DVVLQQHNIAHASSQ	Hepatitis B	HSLTCCPPICPGYRW	Hepatitis C	TLRAFTEAMTRYSAP	Influenza A H1N1	VDILRQNPTEEQAVD	Influenza A H3N2	PKQKVEGPLCIRMDQ			Insects	GSSSDVNSLSKCKRL
				Adenovirus	SYAKPTNENGGQGIL	Alphaherpesviridae	AAVVLLCLVIFLICT	Alphaproteobacteria	AYQRNLSRLGIAVEI	Amaranthaceae	VPPTVANEITQYHMT	Arachnid	GFFRDKTYCATYYEC	Aspergillus	SIEDPFAEDDWEAWS	Betaherpesviridae	NVSVNVHNPTGRSIC	Betaproteobacteria	LGIFKRHDDMPVSVR	Betulaceae	TVKSFTREGNIGLQF	Clostridiales	KKVTEITNRGKLSGY	Coronavirus	TQTHTMIFDNAFNCT	Cupressaceae	LTKNAGVLTCSLSKR	Dengue	EPDGPTPELEEEMFK	Diabetes	KFTGGIGNKLCALLY			Gammaherpesviridae	PQLTQVSPQQPMEGP	Gluten	AARELNPSNKELQSP	Hepatitis B	GTVNPVPTTVSPISS	Hepatitis C	GMVVSHVLRLPQTLF	Influenza A H1N1	KATRRLIQLIVSGRD	Influenza A H3N2	SLTIATICFLMQIAI			Insects	YALFQEKLETSPEFK
				Adenovirus	QHNNSGFVGYLAPTM	Alphaherpesviridae	GPATAAWAGNWTGAP	Alphaproteobacteria	ISAGAGQDDMRNYGL	Amaranthaceae	AADLRSSIWKQMADA	Arachnid	KIHYSRQNDQISMDI	Aspergillus	IAEDREQFDKFYSAF	Betaherpesviridae	FVNRCVNVSEGTIQY	Betaproteobacteria	GGGSEFSVAGKSLKK	Betulaceae	FPEGFPFRYVKDRVD	Clostridiales	QVSSHEIIPSKQEIY	Coronavirus	DNASPASTVHATATI	Cupressaceae	NNYDPWTIYAIGGSS	Dengue	SFKLEKEVAETQHGT	Diabetes	NWELADQPQNLEEIL			Gammaherpesviridae	QPISQGAPVAPLRAS	Gluten	PQQLPQFEEIRNLAR	Hepatitis B	LHSWWTSLNFLGAAP	Hepatitis C	ITGGSAAHNARGFAS	Influenza A H1N1	PECELLFTASSWSYI	Influenza A H3N2	TTVTLHFKQYEFNSP			Insects	GIAAPGCPNALKGKT
				Adenovirus	VFGQAPYSGINITKE	Alphaherpesviridae	QAHMRGRNRDLREML	Alphaproteobacteria	TAEKLKAEVGELKDF	Amaranthaceae	DGRNIWANDLAASLA	Arachnid	NKCTGKSIHVDKNGQ	Aspergillus	GVVDSEDLPLNLSRE	Betaherpesviridae	SISNLNEQLCGEPLV	Betaproteobacteria	RARSDSDVKVSAHGA	Betulaceae	AAIKEAGNIKRFFPS	Clostridiales	SSRSFLVNQMINETK	Coronavirus	PKTSEILDISPCSFG	Cupressaceae	NNNYDPWSIYAIGGS	Dengue	SSFKKNGAIKVLRGF	Diabetes	LDMVGLAADWLTSTA			Gammaherpesviridae	PLDLSVILFNHASEE	Gluten	LPQQPSFSQQQPPFS	Hepatitis B	QWFAGLSPTVWLSVI	Hepatitis C	TITQLLKRLHQWINE	Influenza A H1N1	MSCPLGEAPSPYNSK	Influenza A H3N2	MVAYMLERELVRKTR			Insects	TRGLPEDLQDFLALI
				Adenovirus	STYFDIRGVLDRGPT	Alphaherpesviridae	PAPGHPEPRAFPPRQ	Alphaproteobacteria	VEPRGDRNFENHTIS	Amaranthaceae	VGLARLVPPTVANEI	Arachnid	KHQAAIQEMQDQLDQ	Aspergillus	ATETSTATGTVTETA	Betaherpesviridae	NDLLFLTSTWNMIYN	Betaproteobacteria	KDVRQLSLGAKVGAG	Betulaceae	EKVVIFGDGNARAVF	Clostridiales	YGMQVSSHEIIPSKQ	Coronavirus	LESKVSGKGQQQQGQ	Cupressaceae	YYDVSLVDGFNIPLA	Dengue	MLHNSEQGGKAYRHA	Diabetes	MLVAEAFEHTPGIQT			Gammaherpesviridae	LALLASLILGTLNLT	Gluten	EQVPLVQQQQFLGQQ	Hepatitis B	TCPGQNLQSPTSNHS	Hepatitis C	IMVMFSGVDASTRIT	Influenza A H1N1	FYHKCNDECMESVKN	Influenza A H3N2	DKLTQGRQTYDWTLN			Insects	GSDWKYVDGEFTYVP
				Adenovirus	EMQFFSTTEAAAVNG	Alphaherpesviridae	HREDLPEPPHVDAAD	Alphaproteobacteria	RLAEMVQKLVADKVP	Amaranthaceae	PIIYGDVSRPKAMTV	Arachnid	INEPLNDERERIVGG	Aspergillus	DCDRPPKHSQNGMGK	Betaherpesviridae	VRCAKITRYAGENIY	Betaproteobacteria	GLTGHVKGDANLTGA	Betulaceae	FIVEASAKSGHPTFA	Clostridiales	QNMRVNTNAFRNVDG	Coronavirus	DINARDLICAQKFNG	Cupressaceae	TDFNLMGTGVIDGQG	Dengue	DSRCPTQGEAILPEE	Diabetes	RPYWWVQETQIYPNH			Gammaherpesviridae	TTESPSSDEDYVEGP	Gluten	PQQLQQSIFWGIPAL	Hepatitis B	WMMWYGGPSLYNILS	Hepatitis C	VDPARGGRKRARLIV	Influenza A H1N1	RGVRVSKMGVDEYSN	Influenza A H3N2	VLIGQGDVVLVMKRK			Insects	ETIVVTLDALPELQN
				Adenovirus	SAHALDMTFEVDPMD	Alphaherpesviridae	PGRSHAPDPIEDDSP	Alphaproteobacteria	VQAAQERRNAASKEI	Amaranthaceae	YIDPEYQQTGQLGTK	Arachnid	KAMIAVGGSTMSDQF	Aspergillus	GEYCTDGFGGRTEPS	Betaherpesviridae	LRETFEGTILDKILN	Betaproteobacteria	QPAEAGRFKVLTVNT	Betulaceae	AEIRRKTEAEGIPYT	Clostridiales	ELSVDTTGYKNGDKI	Coronavirus	AYFPREGVFVFNGTS	Cupressaceae	IGCETTSACANWVWR	Dengue	IVSAVNMTSRMLLNR	Diabetes	FCKSASIPLTVVAFI			Gammaherpesviridae	QPMEGPLVPEQQMFP	Gluten	QQPGQRQPGYYPTSP	Hepatitis B	GFFPDHQLDPAFGAN	Hepatitis C	ITKYIMACMSADLEV	Influenza A H1N1	SRGLWDSFRQSERGE	Influenza A H3N2	AFLEESHPGIFENSC			Insects	FQEGDWPNLKPSMPF
				Adenovirus	TEATAGNGDNLTPKV	Alphaherpesviridae	VAWCELQNHELTLWN	Alphaproteobacteria	SGEVIGINTAIFSPS	Amaranthaceae	VQAESGGVETIEVRQ	Arachnid	SAYLAYRNQSLDLAE	Aspergillus	YIYDTSAGAGTYAYV	Betaherpesviridae	PPIQVDPGRVDNVLT	Betaproteobacteria	VKLTDENGKPQTYTI	Betulaceae	SFPEGFPFRYVKDRV	Clostridiales	PVVNEIKAGDKKVTG	Coronavirus	SSRSRGNSRNSTPGS	Cupressaceae	TKRIGCVSTSACANW	Dengue	LNEGIMAVGIVSILL	Diabetes	DPRNIFFIYFPLCFQ			Gammaherpesviridae	HLPVLHVPDQSMHPL	Gluten	QQEQQEQQQGMHILL	Hepatitis B	DSWWTSLNFLGGTPG	Hepatitis C	QCGYLRCRASGVLPT	Influenza A H1N1	RRMVQAMRAVGTHPS	Influenza A H3N2	VEAMVSRARIDARID			Insects	CSKIPSLPDVTFVIN
				Adenovirus	KRSVDGEGYNVAQCN	Alphaherpesviridae	LDKIRETPVADARVA	Alphaproteobacteria	GQRIVYKRNPDYWGK	Amaranthaceae	RLVPPTVANEITQYH	Arachnid	NSKTAKIEIKASIDG	Aspergillus	GIVAHQRGNQGDLRL	Betaherpesviridae	AEEPLSAYVNALHDH	Betaproteobacteria	VVETAQPLPPVKPQK	Betulaceae	YHTKGDHEVKAEQVK	Clostridiales	TEEDKDILKIEVPRS	Coronavirus	LLFNKVTLADAGFMK	Cupressaceae	IAGNKTIDGRGAEVH	Dengue	TVIALFLAHAIGTSI	Diabetes	VCISRVFIATHFPHQ			Gammaherpesviridae	AAQGMAYPLHEQHGM	Gluten	LPTMCNVYVPPECSI	Hepatitis B	PTSNHLPTSCPPTCP	Hepatitis C	VREGNSSRCWVALTP	Influenza A H1N1	FLYVRTNGTSKIKMK	Influenza A H3N2	LEFNNESFNWAGVTQ			Insects	LETSPDFLALYNAIK
				Adenovirus	GALTDLGQNLLYANS	Alphaherpesviridae	SLRRAYAPLLARENA	Alphaproteobacteria	WDRIEHPQKTPLSGY	Amaranthaceae	AQQKKLNLPVLPTTT	Arachnid	AQFSYTFNDYTETEE	Aspergillus	SKTPSTSTLATSTKA	Betaherpesviridae	PDYAGIPQMMFLYGI	Betaproteobacteria	VQIERGANVTVQRSA	Betulaceae	NSDGIITVDELSRAL	Clostridiales	VDLNEAAKEGDEFII	Coronavirus	YFVCWHTHNYDYCIP	Cupressaceae	WVWRSTQDSFNNGAY	Dengue	AEITSQASTAEAILP	Diabetes	PGSPSGHAMGASCVW			Gammaherpesviridae	WRHWLLTSPSQSWPM	Gluten	PKGGSFYPGETTPPQ	Hepatitis B	LYLPAGGSSSGTVNP	Hepatitis C	PITFFKQGWGTLTDA	Influenza A H1N1	RVAYERMCNILKGKF	Influenza A H3N2	RSGYETFKVIEGWSN			Insects	NGGVPQEGNITIHLQ
				Adenovirus	SSVSWPGNDRLLTPN	Alphaherpesviridae	ARDLRRTVLASGRVF	Alphaproteobacteria	FETRTTDTNEKLAEG	Amaranthaceae	QDTTQIHTHMCYSNF	Arachnid	DLRVGHTGKLGFNIN	Aspergillus	ADKKVILFALPGAFT	Betaherpesviridae	CVSTNYKYAGQDLLV	Betaproteobacteria	AGEDYQAEQRATIDV	Betulaceae	HEVKEEQIKASKEMG	Clostridiales	EDNKKPQPNSPSDDD	Coronavirus	AKTSVDCNMYICGDS	Cupressaceae	ESPSTCANWVWRSTQ	Dengue	EDSGFWELVDKERNL	Diabetes	GIFSPGGAISNMYAM			Gammaherpesviridae	CSVAADSLAAALSLC	Gluten	RELKACQQVMDQQLR	Hepatitis B	STGPCRTCTTPAQGT	Hepatitis C	VGPRTCRNMWSGTFP	Influenza A H1N1	TNRGVTAACPYAGAN	Influenza A H3N2	KMEFEPFQSLVPKAI			Insects	AIAADYLANDAEVKA
				Adenovirus	DKNEIRVGNNFAMEI	Alphaherpesviridae	SAVSEDNLGFLMHAP	Alphaproteobacteria	VPEGTPVKAAENGVV	Amaranthaceae	SPRVTNEAVQKAAAG	Arachnid	ESTKDEAGVAAIKSV	Aspergillus	LYSSTGSSTSAGASA	Betaherpesviridae	FIKGHLIEFEDVLKR	Betaproteobacteria	VSSVNGLIQGRSVKV	Betulaceae	SILSQEEADSFGGFK	Clostridiales	VKATVGKDGKWSVDL	Coronavirus	FFGMSRIGMEVTPSG	Cupressaceae	GGPCVFIKRVSNVII	Dengue	LCLMMIMPAALAFHL	Diabetes	VELGGGPGAGSLQPL			Gammaherpesviridae	GGIMFLACVLVLIVD	Gluten	QPGQGQPGYYLTSLL	Hepatitis B	HSPTCCPPICPGYRW	Hepatitis C	TPCSAEEEKLPISPL	Influenza A H1N1	LQSSDDFALIVNAPN	Influenza A H3N2	LMSQSRTREILTKTT			Insects	THFCHNFGVYFKELK
				Adenovirus	QWYETEINHAAGRVL	Alphaherpesviridae	CLRRQDAGGAAPPGD	Alphaproteobacteria	SDIIRGFKFNGIGPY	Amaranthaceae	GPEVKFAYSSHKAVD	Arachnid	VSYSESDMKKHYHME	Aspergillus	GNSALTLHLEAGETK	Betaherpesviridae	GASVDRTYRLNRILD	Betaproteobacteria	GLEQPVATVRVAPPA	Betulaceae	KYVKDRVDEVDHTNF	Clostridiales	DIEFKSDLKCYPDHD	Coronavirus	NYFVCWHTHNYDYCI	Cupressaceae	GAEVHIGNGGPCLFM	Dengue	AILAYTIGTTHFQRA	Diabetes	FLLSCRGGNNYTLSF			Gammaherpesviridae	EAGRGSMNPVCLPVI	Gluten	IQPQQPAQLEVIRSL	Hepatitis B	ELMTLATWVGNNLED	Hepatitis C	GPITYAESSRSDQRP	Influenza A H1N1	IADSQHRSHRQMVAT	Influenza A H3N2	VHYPKVYKTYFDKVE			Insects	KQECVCVGLNAKKYP
				Adenovirus	NRVLDMASTYFDIRG	Alphaherpesviridae	YEDQGPLIEGQLGEN	Alphaproteobacteria	DTPDISGDDKKLRAS	Amaranthaceae	PEPMVHRDLKPANIL	Arachnid	SPFPEQLKTLEAYHK	Aspergillus	SGETEDVTIADIAVG	Betaherpesviridae	NLLSQFTNLISLGEK	Betaproteobacteria	HSATSVSGSFDALRD	Betulaceae	HTKGDHEVKAEQVKA	Clostridiales	TINPVTEGDETISGT	Coronavirus	EFVFKNKDGFLYVYK	Cupressaceae	GGKGGDIYTVTSAED	Dengue	ETLETLLLLTLLATV	Diabetes	IYFPLCFQFNQTVGT			Gammaherpesviridae	VYQDLGGPSQAPLPC	Gluten	QMWQQSSCHVMQQQC	Hepatitis B	APILSTLPETTVVRR	Hepatitis C	DEREVSVPAEILRKS	Influenza A H1N1	VVSSHYSRKFTPEIA	Influenza A H3N2	RFLRVRDQRGNVLLS			Insects	CPFNSDTVSIIIETR
				Adenovirus	QGILVKQPNGKLESQ	Alphaherpesviridae	HHNTVPESLIVDGLA	Alphaproteobacteria	VLEADLKGEYDARAS	Amaranthaceae	VSQGLKQFQQEIDVL	Arachnid	TVDYENEFSFNLKRS	Aspergillus	YSAFSKNIKLGIHED	Betaherpesviridae	VVNEYLNSKGLNKGI	Betaproteobacteria	LGAASSRQALSVNAG	Betulaceae	VTPGQCNMVVERLGD	Clostridiales	MKEHSADGARVLSKV	Coronavirus	DGSSGVANPAMDPIY	Cupressaceae	YSDNPIDSCWRGDSN	Dengue	LIRTGLLVISGLFPV	Diabetes	QTASLGTYLKTNLFL			Gammaherpesviridae	RPWEPSLTQAAGQAF	Gluten	VLQQSTYQLVQQLCC	Hepatitis B	TNMGLKIRQLLWFHI	Hepatitis C	DGVRLHRYAPACRPL	Influenza A H1N1	QGSTLPRRSGAAGAA	Influenza A H3N2	TEVLWTSNSIVVFCG			Insects	LIDEVDADKSGRLEF
				Adenovirus	INITKEGIQIGNDAG	Alphaherpesviridae	EARARFEASGAPAPV	Alphaproteobacteria	WRDLYEAVMSGGYLA	Amaranthaceae	TLVMDLESHQLKAFT	Arachnid	DLRRQTVGEDVELPE	Aspergillus	RIHKLVSLGLNIDEE	Betaherpesviridae	KDVLAELGDILAQAV	Betaproteobacteria	RGQREVALDDASSAR	Betulaceae	LIIGGTGYIGKFIVE	Clostridiales	QQNPQEKLEKLTINP	Coronavirus	FVCWHTHNYDYCIPY	Cupressaceae	YSKIFKNQCPQAYSY	Dengue	REAQKRTAAGIMKNP	Diabetes	FNQTVGTKMIWVAVI			Gammaherpesviridae	DPDNTDDNGPHDPLP	Gluten	GQWQQPGQGQPGYYP	Hepatitis B	SPVCLGQNSQSPTSN	Hepatitis C	DTQSSTASKVPPSPG	Influenza A H1N1	LQNCKISPLMVAYML	Influenza A H3N2	GKDPKKTGGPIYRRV			Insects	ATGRKHVRRGVGING
				Adenovirus	YQGFYIPESYKDRMY	Alphaherpesviridae	TSDPGGVGGEGEEGA	Alphaproteobacteria	VVTGGGIVGKVLKVV	Amaranthaceae	LPKILPVYKEVIAEL	Arachnid	SVYTLSNEDVHGVCG	Aspergillus	IPGKYIVTFKPGTDT	Betaherpesviridae	LQDAEKNMLWYTVYN	Betaproteobacteria	GGGSVEAGNVLDIGG	Betulaceae	AVIRGKKGSGGITIK	Clostridiales	KVTGKGVPGATIVVT	Coronavirus	LKGACSCGSCCKFDE	Cupressaceae	PVHPQDGDALTLRTA	Dengue	EMYWVSCGTGNIVSA	Diabetes	LCFQFNQTVGTKMIW			Gammaherpesviridae	AAASTASEPEDKSPR	Gluten	SPQQSGQWLQPGQGQ	Hepatitis B	STGPCRTCTTPAQGN	Hepatitis C	DVVKKLPPAVMGSSY	Influenza A H1N1	TNFAAGQSVVSVKLA	Influenza A H3N2	IKKEEFSEIMKICST			Insects	IDQILAIAADYLAND
				Adenovirus	TEAAAVNGDNLTPKV	Alphaherpesviridae	EVFHTRFSEAGAREP	Alphaproteobacteria	TPLSGYQLPAWWHTS	Amaranthaceae	TVNGWVQSYGSRCVK	Arachnid	HEEGFFRDKTYCATY	Aspergillus	FKPGTDTATIESHTL	Betaherpesviridae	ESCMMGTDPHNEEAA	Betaproteobacteria	EARKDESVVSDAALV	Betulaceae	LSNSSFRLRSESLNT	Clostridiales	KVLAEVDDEAFVRIA	Coronavirus	TLLPAADMDDFSRQL	Cupressaceae	HGCNTSVLGDVLVSE	Dengue	TTWEDVPYLGKREDQ	Diabetes	GGMLVAEAFEHTPGI			Gammaherpesviridae	RHSDEHHHDDSLPHP	Gluten	SGQGQPGYYPTSSQQ	Hepatitis B	LKIPQSLDSWWTSLN	Hepatitis C	QLHVWVPPLNVRGGR	Influenza A H1N1	IQNSITIERMVLSAF	Influenza A H3N2	LKWELMDENYQGRLC			Insects	ERLSNSLPDVKPFQY
				Adenovirus	QIGESQWNETEINHA	Alphaherpesviridae	PDPEDVRVVILYSPL	Alphaproteobacteria	QDAKNGKRYWMGGTT	Amaranthaceae	TGQLGTKSDIYSFGI	Arachnid	VKKSLEQEVRTLHVR	Aspergillus	PALIKENIDVKDQSK	Betaherpesviridae	DYAGIPQMMFLYGIV	Betaproteobacteria	SLIEVGKDLYLNAGA	Betulaceae	GNARAVFNKEDDIGT	Clostridiales	ALVSKRCYKEAFNYD	Coronavirus	NAPATVCGPKLSTDL	Cupressaceae	CKTSSSCSNWVWQST	Dengue	SIEDNPEIEDDIFRK	Diabetes	PHQVILGVIGGMLVA			Gammaherpesviridae	AEDAHLEPAQKGTKR	Gluten	GYYSSYHVSAEHQAA	Hepatitis B	DSWWTSLNFLGGTPV	Hepatitis C	YVLPRRSLRLGVRAT	Influenza A H1N1	INELSNLAKGEKANV	Influenza A H3N2	RQNPTEEQAVDICKA			Insects	RGVGITGLIDDIIAI
				Adenovirus	SYMPTIKEGNSRELM	Alphaherpesviridae	QPVHNYMTKVIDRRA	Alphaproteobacteria	VKEVLEADLKGEYDA	Amaranthaceae	DHRRATTVSARLDAQ	Arachnid	HFWIGSESTKDEAGV	Aspergillus	GLENLSGPAAVTARI	Betaherpesviridae	ALKTLCHPVLHEPAP	Betaproteobacteria	LLVQTPRGSAATFTL	Betulaceae	FKVFDEDGDGYISAR	Clostridiales	ITYKDKTSSTIQATI	Coronavirus	VTILLCCMTSCCSCL	Cupressaceae	SYAKDDTATFACASG	Dengue	KLTYQNKVVKVQRPT	Diabetes	LALLALWGPDPAAAF			Gammaherpesviridae	CLKLLNERDLEFYKF	Gluten	QWQQSGQGQQGYYTT	Hepatitis B	FLGGTTVCFGQNSQS	Hepatitis C	GGYHVTNDCSNSSIV	Influenza A H1N1	KDKTSVTLAGNSSLC	Influenza A H3N2	RALTLNTMTKDAERG			Insects	ASRNLQDDLQDFLAL
				Adenovirus	HNNSGFVGYLAPTMR	Alphaherpesviridae	LLLPMQRYLDNGRLA	Alphaproteobacteria	LGYRLSAGFDVFRRS	Amaranthaceae	YFSSSLKIGEGGYGP	Arachnid	NVQKQEHSLLVRFNM	Aspergillus	EFRAILYVPKRAPFD	Betaherpesviridae	TKEKNDKAIVHSREV	Betaproteobacteria	FQSQAPAGTAGALVV	Betulaceae	FKAFFLDGDNLFPKV	Clostridiales	SIKKGDKVRVIQTES	Coronavirus	ASGGGETALALLLLD	Cupressaceae	KDLICGPGHGISIGS	Dengue	GVNMCTLMAMDLGEL	Diabetes	SEDGSGDSENPGTAR			Gammaherpesviridae	PRAPIRPIPTRFPPP	Gluten	GQWQQPGQGQPGYYL	Hepatitis B	GPATNMDNITSGLLG	Hepatitis C	QYSPGQRVEFLVNTW	Influenza A H1N1	RNLLWLTEKNGSYPN	Influenza A H3N2	EITTHFQRKRRVRDN			Insects	ELSFPGVKIENVDVG
				Adenovirus	DIRGVLDRGPTFKPY	Alphaherpesviridae	AISTTFTTNLTEYSL	Alphaproteobacteria	AAENGVVIYAGDGLK	Amaranthaceae	GLNVLVETYFADLTP	Arachnid	SKNDQLKELVEFQVT	Aspergillus	LRLRLWLWLYSSTGS	Betaherpesviridae	RKTKHANDIFAGLNK	Betaproteobacteria	TDGHDVSSVNGLIQG	Betulaceae	GSGGITIKKTGQALV	Clostridiales	LSYANKESNTVVSSE	Coronavirus	FVVKGDDVRQIAPGQ	Cupressaceae	IAIGTGSSNITIKDL	Dengue	YRVAAEGINYADRRW	Diabetes	EYVTLKKMREIIGWP			Gammaherpesviridae	ATPNVSPIHEPESHN	Gluten	QLAQGQQPAQGQQGQ	Hepatitis B	TDHGAHLSLRGLPVC	Hepatitis C	MGSNITRVESETKVV	Influenza A H1N1	SSVKEKDMTKEFFEN	Influenza A H3N2	LRHFQKDAKVLFQNW			Insects	RGVGITGLIDDVLAI
				Adenovirus	QPEPQIGESQWYETE	Alphaherpesviridae	CAAVGRLAATHARLA	Alphaproteobacteria	LKAANGLTSGAIRVG	Amaranthaceae	GCLVYEYMENGSLED	Arachnid	GDNKFVQTQFGDKEV	Aspergillus	PDIQTAEEALDLITE	Betaherpesviridae	SKTGNTQISETHYCN	Betaproteobacteria	DASAGVAIQNRTLVA	Betulaceae	FEDFISLHQSLNDSY	Clostridiales	INEAKKQLLEFDTQS	Coronavirus	CSFGGVSVITPGTNA	Cupressaceae	NNLVFRGPCQPHLSF	Dengue	RGTGNTGETLGEKWK	Diabetes	ALWMRLLPLLALLAL			Gammaherpesviridae	LTYMTSIKQTNFFEQ	Gluten	RPLFQLVQGQGIIQP	Hepatitis B	SMYPSCCCTQPSDGN	Hepatitis C	LENLVLLNAASLAGV	Influenza A H1N1	LARSICEKLEQSGLP	Influenza A H3N2	AISCFLLCVALLGFI			Insects	PFTYNIEVSSDKAQD
				Adenovirus	YSGINITKEGIQIGV	Alphaherpesviridae	GPAGAAAPPHADAPR	Alphaproteobacteria	MEVDKEAIKAAYSHI	Amaranthaceae	EEVLDPSISDWPVQE	Arachnid	QKDEEIEALRKQYQI	Aspergillus	HISDLAGTKKPYVLP	Betaherpesviridae	PRVATGNDVTAPKET	Betaproteobacteria	EQFSNGRVLDAKHDL	Betulaceae	KAGHGHASTPRKRSL	Clostridiales	QTESNKKPTARYTIA	Coronavirus	GLPNNTASWFTALTQ	Cupressaceae	AFNQFGPNCGQRMPR	Dengue	IKVTPQSSITEAELT	Diabetes	WSVPIAKKWCANPDW			Gammaherpesviridae	DPSLGRALAWMAWCM	Gluten	VRVPMPQLQPQDPSQ	Hepatitis B	AGPCALRFTSARRME	Hepatitis C	AAKAAGLRNPDFLVC	Influenza A H1N1	FLRVRDQRGNVLLSP	Influenza A H3N2	FFPSSSYRRPIGISS			Insects	SMSENDKMSWLFNNQ
				Adenovirus	KDRMYSFFRNFQPMS	Alphaherpesviridae	AVECLAACRGILEAL	Alphaproteobacteria	LLRKSQVYDPCASIS	Amaranthaceae	PVSYLLLSKAAKGVE	Arachnid	VQVLLPVIASEKTIR	Aspergillus	GAAGSIKGSVTPALW	Betaherpesviridae	EIFIVETGLCSLAEL	Betaproteobacteria	TLANVGDTWDDDGIA	Betulaceae	GNIGLQFEDFISLHQ	Clostridiales	QYTATYGSVPGLVNV	Coronavirus	AYKTFPPTEPKKDKK	Cupressaceae	GKYEGGNIYTKKEAF	Dengue	VPEGRVIDLGCGRGG	Diabetes	IPYSVHMLMKQSGKK			Gammaherpesviridae	QRKPGGPWRPEPNTS	Gluten	FPQPQQQLPQPQQPQ	Hepatitis B	FGLGFTPPHGGLLGW	Hepatitis C	TRALWRVAANSYVEV	Influenza A H1N1	QSLVPKAIRGQYSGF	Influenza A H3N2	KQYEFNSPPNNQVML			Insects	MSENDKMSWLFNNQN
				Adenovirus	IPFSSNFMSMGALTD	Alphaherpesviridae	DALEPCTVGHRRYFI	Alphaproteobacteria	ASFGQREGTSVSDGI	Amaranthaceae	LVRGTKTLDLIKSGF	Arachnid	LSRADLDTNDTFIVE	Aspergillus	YSQAKAESNSHHAPL	Betaherpesviridae	YTELHPFFDFTHCQE	Betaproteobacteria	AGADLQAGRSMTLGI	Betulaceae	VDRVHAVEPAKTAFA	Clostridiales	FRYSDPVNNDTIIMM	Coronavirus	DAYKTFPPTEPKKDK	Cupressaceae	DIKNQCRYTVWAAGL	Dengue	KADLENPHLLEKKIT	Diabetes	AATHQDIDFLIEEIE			Gammaherpesviridae	SPSDSAGNDGGPPQL	Gluten	LQQQMNPCKNYLLQQ	Hepatitis B	NFLGGLPGCPGQNSQ	Hepatitis C	NWTRRERCDLEDRDR	Influenza A H1N1	TGNAEGRTSDMRAEI	Influenza A H3N2	TADKRITEMVPERNE			Insects	LKAMPEYQSLIQKLK
				Adenovirus	QVEMQFFSTTEAAAV	Alphaherpesviridae	GGSCRDKIQRTRRDN	Alphaproteobacteria	SSFNGGIFETRTTDT	Amaranthaceae	KRKGARASALRISGD	Arachnid	MPKGYDYAASDKSFE	Aspergillus	EDPFAEDDWEAWSYF	Betaherpesviridae	AAGVERPQLLDTETI	Betaproteobacteria	TPPKVEVAKVEVVPR	Betulaceae	DEDDNEEDMRKSILS	Clostridiales	EFIIKQQEKGKRDSI	Coronavirus	AEVQIDRLITGRLQS	Cupressaceae	HMQEAGAVKFDIKNQ	Dengue	VGVQKEGVFHTMWHV	Diabetes	GDLQTLALEVAQQKR			Gammaherpesviridae	LMPYMPPASDRLRNE	Gluten	DCQVMRQQSCQQLAQ	Hepatitis B	SSAAVPTDHGAHLSL	Hepatitis C	KKCDELATKLVALGI	Influenza A H1N1	KDAKVLFLNWGIEHI	Influenza A H3N2	LVASSGTLEFINEDF			Insects	SGSTDKPSFDCDALS
				Adenovirus	NLEEEDDDNEDEVDE	Alphaherpesviridae	VLAHNMAERTTALLC	Alphaproteobacteria	FKNSSDIIRGFKFNG	Amaranthaceae	ALAGQKDEAFFSANA	Arachnid	ETNACNINGNAPAEI	Aspergillus	IKKAIELKSCNALLL	Betaherpesviridae	SLQLTFFFPLGIYIP	Betaproteobacteria	VGSSNSAFVSTSSSR	Betulaceae	AYGGEDEDDNEEDMR	Clostridiales	NRDILIASNWYFNHL	Coronavirus	DMIAAYTAALVSGTA	Cupressaceae	MGTGVIDGQGQQWWA	Dengue	GSIGGVFTSVGKLVH	Diabetes	ALWMRFLPLLALLFL			Gammaherpesviridae	SWLRDKVAAAVTLPE	Gluten	SFQQPLQQYPLGQGS	Hepatitis B	VRRRDRGRSPRRRTP	Hepatitis C	GTQEDAASLRVFTEA	Influenza A H1N1	MSNEGSYFFGDNAEE	Influenza A H3N2	VYLTNTTIEKEICPK			Insects	VGKLYTYFEHFEHSL
				Adenovirus	DTNDQSFNDYLSAAN	Alphaherpesviridae	LPATRDELPSYYEAM	Alphaproteobacteria	QKTPLSGYQLPAWWH	Amaranthaceae	GFPSGKYLFAGVVDG	Arachnid	QFRRMVKRCNKAGVR	Aspergillus	PWTVVFWNKIGPDGG	Betaherpesviridae	TSVAVTNTPLPGASA	Betaproteobacteria	GSLAAKGELTVSAAR	Betulaceae	FDLFDKNSDGIITVD	Clostridiales	KQGYEGNFIGALETT	Coronavirus	NFGAISSVLNDILSR	Cupressaceae	MGGKGGEIYTVTSSE	Dengue	KTEAKHPATLRKYCI	Diabetes	KGAAALGIGTDSVIL			Gammaherpesviridae	WFAAHIVLTKDCGCL	Gluten	QPFPQTQQPQQLFPQ	Hepatitis B	RDTHPQAMQWNSTTF	Hepatitis C	TERLYIGGPLTNSKG	Influenza A H1N1	DTTQIIKLLPFAAAP	Influenza A H3N2	GPVHFRNQVKIRRRV			Insects	DEVTNFNIKRNSKDD
				Adenovirus	QAVDSYDPDVRIIEN	Alphaherpesviridae	MSAEQRKKKKTTTTT	Alphaproteobacteria	TIRVSAMPKDANSAY	Amaranthaceae	TVCDDKGNHLFKDCY	Arachnid	TSHKQRLSQENTELI	Aspergillus	VKVFQGESSSTSIIL	Betaherpesviridae	VIRKLNRNEGRTSSR	Betaproteobacteria	KISDFGSFIGFKGSE	Betulaceae	LQFEDFISLHQSLND	Clostridiales	GPDKEQIADEINNLK	Coronavirus	QSLQTYVTQQLIRAA	Cupressaceae	KLADCAVGFGSSTMG	Dengue	SPPPMGKAELEDGAY	Diabetes	VIGDWLNLIFKWILF			Gammaherpesviridae	TPNDPDSPEPRSPTV	Gluten	CNVYVPPECSIMRAP	Hepatitis B	WYWGPSLYNTLSPFI	Hepatitis C	EICLTHPITKYVMAC	Influenza A H1N1	GPLPEDNEPSGYAQT	Influenza A H3N2	TDSDQISLYAQASGR			Insects	KWDKSMIEKEASNRF
				Adenovirus	FDVVRVHQPHRGVIE	Alphaherpesviridae	ATGDFVYMSPFYGYR	Alphaproteobacteria	KIEKTGERSVRFTFN	Amaranthaceae	LDPSISDWPVQEALS	Arachnid	QQCRRPNSQHYGISN	Aspergillus	GCAGESHGPDQGHDT	Betaherpesviridae	DLLQDKTSIGSPSSG	Betaproteobacteria	TVYRYDSRPPEDVFQ	Betulaceae	EKKIGKTLEKIYVPE	Clostridiales	IQNRSGGEKSLLSLP	Coronavirus	TVCGPKLSTDLIKNQ	Cupressaceae	CQNQRSAVQIQGVTY	Dengue	ITQAERIGEPDYEVD	Diabetes	SITLHRLTWSFLWSV			Gammaherpesviridae	MRMLWMANYIVRQSR	Gluten	CNVYVPPYCSTIRAP	Hepatitis B	GQNLQSPTSNHSPTS	Hepatitis C	SSPPAVPQTYQVAHL	Influenza A H1N1	RKLLLIVQALRDNLE	Influenza A H3N2	GHHAVSNGTLVKTIT			Insects	TACKYGSLKPNCGNK
				Adenovirus	ATAGNGDNLTPKVVL	Alphaherpesviridae	NYTAYCLGISHMEPS	Alphaproteobacteria	SVDQGPRAYIQRIEI	Amaranthaceae	WPVQEALSLAQLALK	Arachnid	RYVAELTAVGSPSNK	Aspergillus	KGFGYKGSSFHRIIP	Betaherpesviridae	NGEREIDLALEKVKV	Betaproteobacteria	GSSYENKSSTPLGSL	Betulaceae	PGTIKKISFPEGFPF	Clostridiales	GKEVKATVGKDGKWS	Coronavirus	LNAPATVCGPKLSTD	Cupressaceae	GLVHVANNNYDQWNI	Dengue	MRRGDLPVWLSYKVA	Diabetes	QQKRGIVDQCCTSIC			Gammaherpesviridae	AGREITQMQQEPSSH	Gluten	QQQVNPCKNFLLQQC	Hepatitis B	TVCLGQNSQSPISNH	Hepatitis C	LTTNQTLFFNILGGW	Influenza A H1N1	PESMREEYREEQQNA	Influenza A H3N2	IRALTLNTMTKDAER			Insects	ILAIAADYLANDAEV
				Adenovirus	FFRNFQPMSRQVVDD	Alphaherpesviridae	TTCFQDVVVDVDCAE	Alphaproteobacteria	AGAFVVTGPLGALNE	Amaranthaceae	NMVLLVGACPEYGCL	Arachnid	MSLLEKKSFQSVMQF	Aspergillus	GDKVEKVVVSHKLVG	Betaherpesviridae	AIQCLSPSEPAASLT	Betaproteobacteria	PALARQARQAPETDG	Betulaceae	KRSLSNSSFRLRSES	Clostridiales	PLAGATLDDLDPNQR	Coronavirus	TVTKKSAAEASKKPR	Cupressaceae	CRSGDCGGQLSCTVS	Dengue	GRNPQKENDQYIFTG	Diabetes	LFLWESHPTQAFVKQ			Gammaherpesviridae	LPQDPDNTDDNGPQD	Gluten	GQWLQPGQGQQVYYP	Hepatitis B	WNSTTFHQTLQDPRV	Hepatitis C	FGCTWMNSTGFVKTC	Influenza A H1N1	LSKSYVNNKEKEVLV	Influenza A H3N2	ISSMVEAMVSRARID			Insects	LKANIRARHYRLNHK
				Adenovirus	YSGINITKEGIQIGN	Alphaherpesviridae	MAGAPPRLPPRNPAP	Alphaproteobacteria	TWHPPVTDGSGHDRV	Amaranthaceae	AKGVEKSFPLLSLLP	Arachnid	AHEKYDSYQIDNDIA	Aspergillus	GYKGSSFHRIIPQFM	Betaherpesviridae	PETHRLVAFLERADS	Betaproteobacteria	IDDALAAVLVNPHIF	Betulaceae	ALWEKKIGKTLEKIY	Clostridiales	IANKLSQVTSCNDPN	Coronavirus	EVAKNLNESLIDLQE	Cupressaceae	ANWVWRSTRDAFSNG	Dengue	TKHAILLVAVSFVTL	Diabetes	TPFAGLVRNLGVLFG			Gammaherpesviridae	SPIHEPESHNSPEAP	Gluten	QPQQQQPQQLGQCVS	Hepatitis B	GSSSGTVNPAPNIAS	Hepatitis C	AAWHVRGKLVPLITY	Influenza A H1N1	SFIRGTRVVPRGQLS	Influenza A H3N2	SIYIEVLHLTQGTCW			Insects	YCPVKALGEPIRFLL
				Adenovirus	EGIQIGNDAGTPKYA	Alphaherpesviridae	RTPRKRKSQPVESRS	Alphaproteobacteria	VVNNVLFQGNKKIKD	Amaranthaceae	SYGSRCVKPPIIYGD	Arachnid	IHVDKNGQADVYVGH	Aspergillus	DGKKLVDITKDFELE	Betaherpesviridae	QDTNNKSEIFDKSRA	Betaproteobacteria	MGPLQVNAGGPVSNT	Betulaceae	LFPKVAPQAISSVEN	Clostridiales	LVDELKEGDKVTVYQ	Coronavirus	PFQQFGRDVSDFTDS	Cupressaceae	IIHGLHLYGCSTSVL	Dengue	GATTKTPTWNRKELL	Diabetes	SVFWLIQISVCISRV			Gammaherpesviridae	KLLTPVTVLTAVVTF	Gluten	KTLLILTILAMAITI	Hepatitis B	KPTPLSPPLRDTHPQ	Hepatitis C	HVKNGTMRIVGPRTC	Influenza A H1N1	KELRNLMSQSRTREI	Influenza A H3N2	GVAQNGTSSACKRRS			Insects	RFLVEEDAEAMQHEL
				Adenovirus	LAKIKPKAGEENKWE	Alphaherpesviridae	GGWRRQPPGPSHTPA	Alphaproteobacteria	TTDTNEKLAEGNYLY	Amaranthaceae	WDGKSSAEDLKKVAA	Arachnid	EKAQQREEAYEQQIR	Aspergillus	SHSDSSSSSGVSADW	Betaherpesviridae	CIVISDSEEEQGEEV	Betaproteobacteria	KATPGPVAEVGKATV	Betulaceae	HLQLADQVKIIAAIK	Clostridiales	KKKLPKAGYENEIIS	Coronavirus	LKPTTFMLKYDENGT	Cupressaceae	DSNWAQNRMKLADCA	Dengue	HQIFGSAYTALFSGV	Diabetes	GAAALGIGTDSVILI			Gammaherpesviridae	QPAPQAPYQGYQEPP	Gluten	QQPAQGQQPGQGQLG	Hepatitis B	MYPSCCCTQPSDGNW	Hepatitis C	IQLDGSNVSAALAAL	Influenza A H1N1	TSGSSVKREEEVLTG	Influenza A H3N2	DILRQNPTEEQAVDI			Insects	NFGVYFKELKQFNIK
				Adenovirus	EDELPNYCFPLGGVI	Alphaherpesviridae	ERTEHKARKKGTSAL	Alphaproteobacteria	ISDKDQRIACEAKVV	Amaranthaceae	ASHVVGYPRMGPKRE	Arachnid	LKRSSKEKNSAVEYR	Aspergillus	TPMRLRLGSWAGGDP	Betaherpesviridae	KVFAQYILGADPLRV	Betaproteobacteria	RGANVTVQRSAIVDG	Betulaceae	DGDNLVPKVAPQAIS	Clostridiales	PEKKAPEQKPEVKNP	Coronavirus	KTSEILDISPCAFGG	Cupressaceae	DPARWKNSKIWLQFA	Dengue	VTTMAKNKPTLDIEL	Diabetes	QEYNWELADQPQNLE			Gammaherpesviridae	CNYPSSPVFVISNNG	Gluten	QQHSIAHGSSQVLQQ	Hepatitis B	TNMDNITSGLLGPLL	Hepatitis C	KVAGGHYVQMALMKL	Influenza A H1N1	LHIPEVCLKWELMDE	Influenza A H3N2	LRAFTEEGAIVGEIS			Insects	LRRGVGITGLIDDII
				Adenovirus	EIKRSVDGEGYNVAQ	Alphaherpesviridae	LLDYTEVQRRNQLHD	Alphaproteobacteria	RNFENHTISVVYSVD	Amaranthaceae	ELKFALESFWDGKSS	Arachnid	LKTDADVSYSDSDMK	Aspergillus	KDFAAYAGSFDDATI	Betaherpesviridae	DENGYLVTSINKLVY	Betaproteobacteria	HDATLTLAQGTQRDL	Betulaceae	FFEFKDMMRSVLVRS	Clostridiales	DKDSNGQYIVNEDKF	Coronavirus	NTVYDPLQPELDSFK	Cupressaceae	NAWIDHNSLSDCSDG	Dengue	KGWNDWQQVPFCSHH	Diabetes	LGVLFGLGFAINSEM			Gammaherpesviridae	MDMISDMSQQLSRSG	Gluten	SQQPFAQPQQLFPEL	Hepatitis B	PCKTCTTPAQGNSMF	Hepatitis C	VGLGRVLLDILAGYG	Influenza A H1N1	TIGSISIAIGIISLM	Influenza A H3N2	STLELRSGYWAIRTR			Insects	TALRDPAFYQLWKRI
				Adenovirus	VDIETPDTHISYMPT	Alphaherpesviridae	DDDDDDDDDDRDAGR	Alphaproteobacteria	NHVVSDGDAYTVVLD	Amaranthaceae	GKRKGARASALRISG	Arachnid	YGYDSELKQTQPQQY	Aspergillus	LLAATAVSVLAAPSP	Betaherpesviridae	SEAKHTTYSTETGVS	Betaproteobacteria	GAKAPPAPKPAPQPG	Betulaceae	KAEQVKASKEMGETL	Clostridiales	ATIKGSTTKVYSLFA	Coronavirus	TVYDPLQPELDSFKE	Cupressaceae	SKIFKNQCPQAYSYA	Dengue	EVKLTIMTGDIKGIM	Diabetes	SGDSENPGTARAWCQ			Gammaherpesviridae	KRPPIFIRRLHRLLL	Gluten	ISPKCHPVVVSPVAG	Hepatitis B	CIPIPSSWAFAKYLW	Hepatitis C	FFTPGAQQKIQLVNT	Influenza A H1N1	LAVASGYDFEREGYS	Influenza A H3N2	KQSRMQFSSLTVNVR			Insects	DNYMVISIDWQTAAC
				Adenovirus	VVRVHQPHRGVIETV	Alphaherpesviridae	SPVGDAAGNDQREDQ	Alphaproteobacteria	PNEDKMPKKSMHATR	Amaranthaceae	ILNWSFVRNDQPRHE	Arachnid	KVNIQFKYRPFKVNE	Aspergillus	DTTTYDRGTYVPVAT	Betaherpesviridae	SHSTSTIPYSPPQSG	Betaproteobacteria	ATRRATPIAAGARGA	Betulaceae	GDGYISARELQMVLG	Clostridiales	EEAKLTIKDAYAGEK	Coronavirus	SKRFQPFQQFGRDVS	Cupressaceae	YIAGYKTFDGRGAQV	Dengue	LTMGQLTWNDLIRLC	Diabetes	FDGKPQHTNVCFWYI			Gammaherpesviridae	QPRYEDPDAPLDLSL	Gluten	VYVRPDCSTINAPFA	Hepatitis B	PDANKVGAGAFGLGF	Hepatitis C	NTLTCYIKAQAACRA	Influenza A H1N1	QSTQNAINGITNKVN	Influenza A H3N2	KEEMEITTHFQRKRR			Insects	NLFKKVSDALEGKDQ
				Adenovirus	PEPQIGESQWNETEI	Alphaherpesviridae	YTRHEIKDSGLLDYT	Alphaproteobacteria	IFGGWVMAQMDMAAG	Amaranthaceae	KGARASALRISGDRA	Arachnid	IEEFESRQFSSYFKN	Aspergillus	IDAYKDAASSTGTAS	Betaherpesviridae	PFTYIDPKDYGNIPF	Betaproteobacteria	MTTRNTGQPATDHYY	Betulaceae	VDFFEFKDMMRSVLV	Clostridiales	ALKMEYLGSALFYFF	Coronavirus	GGGETALALLLLDRL	Cupressaceae	PPNCKNKCKGCQPCK	Dengue	LRGLPIRYQTPAVKS	Diabetes	PGAGDLQTLALEVAQ			Gammaherpesviridae	EPPPPYEDLDWGNGD	Gluten	SFQQPQQQYPLGQGS	Hepatitis B	DPAFRANTANPDWDF	Hepatitis C	GKAIPLNAIKGGRHL	Influenza A H1N1	VSDGGPNLYNIRNLH	Influenza A H3N2	MERIKELRNLMSQSR			Insects	IHDLLGIPHIPVTAR
				Adenovirus	QPMSRQVVDDTKYKD	Alphaherpesviridae	VPKRPSVCTMTKWQE	Alphaproteobacteria	NGAKEKVLGQLPATG	Amaranthaceae	AMITAHARKNADGVG	Arachnid	PVSYDIRTRSGDEQQ	Aspergillus	TWGEFDFDSKINQGW	Betaherpesviridae	YMSQRLSSLEKDHLM	Betaproteobacteria	WRALGHSQLMQRWKD	Betulaceae	GVTLLHGDLYDHESL	Clostridiales	VTEGDETISGTGKPG	Coronavirus	AAEASKKPRQKRTAT	Cupressaceae	CKADINAVCPSELKV	Dengue	MEGKVVQPENLEYTI	Diabetes	FVKQHLCGSHLVEAL			Gammaherpesviridae	LLCPLGALCILLLMI	Gluten	QQPGQWLQPGQGQQG	Hepatitis B	LEYLVSFGVWIRTPP	Hepatitis C	GTTDRFGVPTYTWGE	Influenza A H1N1	EKFFPSSSYRRPVGI	Influenza A H3N2	QTVTPNIGSRPWVRG			Insects	HDLLGIPHIPVTGRK
				Adenovirus	PDKLKYSPSNVKISD	Alphaherpesviridae	GAVEFLGLLAGACDR	Alphaproteobacteria	GINTAIFSPSGGSVG	Amaranthaceae	RVRREYKAKKISEEE	Arachnid	SLEQEVRTLHVRIEE	Aspergillus	FGYKGSSFHRIIPQF	Betaherpesviridae	EAIVAYTLATAGVSS	Betaproteobacteria	DGREIRGELMAAQVA	Betulaceae	ILIIGGTGYIGKFIV	Clostridiales	MIESGLIEVSGKGKN	Coronavirus	NSRNSTPGSSRGNSP	Cupressaceae	NPIDSCWRGDANWDQ	Dengue	RTYCIEASISNITTA	Diabetes	YTLSFRLLCALTSLT			Gammaherpesviridae	TLTPVPNRVGADSIM	Gluten	QSQQPGQGQQGQQLG	Hepatitis B	YWGPNLCSILSPFIP	Hepatitis C	DQLEQALDCEIYGAC	Influenza A H1N1	RNFWRGENGRRTRIA	Influenza A H3N2	VVVSIDRFLRVRDQR			Insects	PVESTAPFCNNKGKI
				Adenovirus	YIPESYKDRMYSFFR	Alphaherpesviridae	ARLVDDPLFPTAWRP	Alphaproteobacteria	KISRDDWVLNALQHA	Amaranthaceae	LRSSIWKQMADAGIK	Arachnid	KMFKLDYDGIHLEKH	Aspergillus	AGGDPSNPKGTIEWA	Betaherpesviridae	TSTNLDLPLSSFTST	Betaproteobacteria	GADLIIANPNGISVN	Betulaceae	LFDKNSDGIITVDEL	Clostridiales	IIKMPQGVMFSLDKN	Coronavirus	DENGTITDAVDCSQN	Cupressaceae	NKGACAKGDSTCISL	Dengue	GKSYAQMWSLMYFHR	Diabetes	RVFIATHFPHQVILG			Gammaherpesviridae	IMFLACVLVLIVDAV	Gluten	RCQAIHNVVHAIIMH	Hepatitis B	WWTSLNFLGGTTVCL	Hepatitis C	CSLTPPHSAKSKFGY	Influenza A H1N1	DVSFQGRGVFELSDE	Influenza A H3N2	CFLWHIRKQVVDQEL			Insects	RGPKCPFNSDTVSII
				Adenovirus	GRYVPFHIQVPQKFF	Alphaherpesviridae	TVMEYTECPYNKSLG	Alphaproteobacteria	SFPGYFPLLNSLGAG	Amaranthaceae	TSRPMKGMLTGPVTI	Arachnid	TLEVELESLKVQLDE	Aspergillus	EVDLVRLGGDTTQVQ	Betaherpesviridae	SAPATYGNFVLSPEN	Betaproteobacteria	SAALGADWRALGHSQ	Betulaceae	FSEGSEIDRVEKMIV	Clostridiales	RTSAVVNIFAHKLLE	Coronavirus	QPVKIDNASPASTVH	Cupressaceae	VILHGLNIHGCNTSV	Dengue	QYKFQADSPKRLATA	Diabetes	YNWELADQPQNLEEI			Gammaherpesviridae	AGAGGAGAGGGAGAG	Gluten	QQQPQEQVPLVQEQQ	Hepatitis B	SHSPTCCPPICPGYR	Hepatitis C	RVEFLVNTWKSKKSP	Influenza A H1N1	KYSEESKLNREKIDG	Influenza A H3N2	QILDGENCTLIDALL			Insects	GKTVIERKSHDSSII
				Adenovirus	DLGQNLLYANSAHAL	Alphaherpesviridae	RATLVAELKRSFCDT	Alphaproteobacteria	VGQSLVIPSAAAGAP	Amaranthaceae	ITLYGIDPKNRPTIT	Arachnid	HYDGNTLQYPGVPFG	Aspergillus	KGQASTDYIYDTSAG	Betaherpesviridae	LVRTDNFDVECLLYS	Betaproteobacteria	LTVNTLAGSGLFRMN	Betulaceae	SPPREKVVIFGDGNA	Clostridiales	KDKTSSTIQATITVR	Coronavirus	GVSATKLNDLCFSNV	Cupressaceae	SGKPASCVDKNARGF	Dengue	VKKDLISYGGGWRLS	Diabetes	ATHFPHQVILGVIGG			Gammaherpesviridae	RLVQPHVPPLRPTAP	Gluten	AQQQQQQQQQQQQQQ	Hepatitis B	CTTPAQGNSMFPSCC	Hepatitis C	EVQILSTAAQTFLAT	Influenza A H1N1	ICIGYHANNSTDTVD	Influenza A H3N2	WMMAMKYPITADKRI			Insects	TGRKHVRRGVGINGL
				Adenovirus	QVEMQFFSTTEATAG	Alphaherpesviridae	LRLSELLAYVSVLYH	Alphaproteobacteria	AGSMPVLPKHAINRD	Amaranthaceae	FNGGEIGFDLYFSMA	Arachnid	LYKCFEGTETIDISF	Aspergillus	DLITEAIEQAGYTGK	Betaherpesviridae	SRPCQFLQNALPLHC	Betaproteobacteria	MTVVAAGALAARNLQ	Betulaceae	EHLMCDIDGQGEELA	Clostridiales	IFCKALNPKEIEKLY	Coronavirus	KLQDVVNQNAQALNT	Cupressaceae	VKFDIKNQCRYTVWA	Dengue	HLKCRLKMDKLKLKG	Diabetes	TPMSRREVEDPQVAQ			Gammaherpesviridae	PPLSSSLGLALLLLL	Gluten	AITIGTANMQVDPSS	Hepatitis B	MENITSGFLGPLLVL	Hepatitis C	TKLLLAIFGPLWILQ	Influenza A H1N1	NLPFDRTTVMAAFTG	Influenza A H3N2	LAEYRNWSKPQCNIT			Insects	ILKELDDKITAEDLD
				Adenovirus	SEDVDIETPDTHISY	Alphaherpesviridae	AGRLERRRARAAVAG	Alphaproteobacteria	WGKDLPSQRGFNNFD	Amaranthaceae	ASLPAMEMTKWFDTN	Arachnid	PQLINPKAQSTYVYS	Aspergillus	DDATIEEIRKSADVA	Betaherpesviridae	PLNSTCVSTNYKYAG	Betaproteobacteria	RAARVAGDNYFDTTL	Betulaceae	EIVALWEKKIGKTLE	Clostridiales	KRCYKEAFNYDKAFL	Coronavirus	GKGYHLMSFPQAAPH	Cupressaceae	AIVSCFSDNPIDSCW	Dengue	THSSAAQRRGRVGRN	Diabetes	PRAAARKAACACDQK			Gammaherpesviridae	TREILLALCIRDSRV	Gluten	RSDCQVMRQQCCQQL	Hepatitis B	AHQVLPKVLHKRTLG	Hepatitis C	SNVSVALDNKGKRYY	Influenza A H1N1	VHHPSNIGDQRAIYH	Influenza A H3N2	QIYSLIRPNENPAHK			Insects	LPYGKANNYCKIKCL
				Adenovirus	ANSAHALDMTFEVDP	Alphaherpesviridae	DVAFPTLPATRDELP	Alphaproteobacteria	PSADELDVLVTLPLT	Amaranthaceae	STLSGLNVLVETYFA	Arachnid	QFAERIADEAHVDKV	Aspergillus	GNGTGGKSIYGDRFP	Betaherpesviridae	NMERVAAIQCLSPSE	Betaproteobacteria	DVDNRSVVRTVSAME	Betulaceae	YHTKGDHEVKEEQIK	Clostridiales	QVELGGGPGAGSLQP	Coronavirus	AAYTAALVSGTATAG	Cupressaceae	RSNRSLKKLVHSRHD	Dengue	KQGKCATCVYNMMGK	Diabetes	LFYVLSFCKSASIPL			Gammaherpesviridae	TALERPLAVQLARKR	Gluten	QPQPFRPQQPYPQPQ	Hepatitis B	GTLPSPSSAAVPTDH	Hepatitis C	LRRSRKFPRAMPIWA	Influenza A H1N1	TSQLKWALGENMAPE	Influenza A H3N2	IRVSKMGVDEYSSTE			Insects	EVQAAVEYLKSDEFE
				Adenovirus	PKAGEENKWEKDATE	Alphaherpesviridae	KLAEAREMIRYMALV	Alphaproteobacteria	ISRFRGVEELRVKES	Amaranthaceae	VVADLERLKCQAAMD	Arachnid	VPVPKEDYGKFYKGD	Aspergillus	QRGTVHHVRQVRPYR	Betaherpesviridae	FVKTVLTYASLDRYR	Betaproteobacteria	EQTSQSSGWSVEVAS	Betulaceae	ESLNTLRLRRIFDLF	Clostridiales	KFDTNSNSVSFNLLE	Coronavirus	SECVLGQSKRVDFCG	Cupressaceae	LSDCSDGLIDVTLSS	Dengue	PVLLGSFGCKPLTMF	Diabetes	MHASYLFQQDKHYDL			Gammaherpesviridae	CDPPQPSKTQGQSRG	Gluten	SQQPQQIFPQPQQTF	Hepatitis B	SCITFGRQTVGEFLV	Hepatitis C	ITFMVGLNSYAIGSQ	Influenza A H1N1	KGIAPLQLGNCSIAG	Influenza A H3N2	RKQETEVLWTSNSIV			Insects	YHQIYARYFLERLSN
				Adenovirus	TKEGIQIGNDAGTPK	Alphaherpesviridae	TLAELYVREHLREQS	Alphaproteobacteria	VPSEDGKGVVVTDVD	Amaranthaceae	EYGCLVYEYMENGSL	Arachnid	EEKEKALQTAEGDVA	Aspergillus	PIKFGKADCDRPPKH	Betaherpesviridae	RIMIGNMPLPLAPIS	Betaproteobacteria	MYSRLRKMLYLIYVA	Betulaceae	DLFDKNSDGIITVDE	Clostridiales	EGTAVRINEDSNKPL	Coronavirus	FIEDLLFNKVTLADA	Cupressaceae	VFNVEQYGAVGDGKH	Dengue	GVFTSVGKLVHQVFG	Diabetes	GSQPPRAAARKAACA			Gammaherpesviridae	THPVKRTNVKTSDRS	Gluten	LVSSLVSMILPRSDC	Hepatitis B	QLDPARDVLCLRPVG	Hepatitis C	PGGESDSESCSSMPP	Influenza A H1N1	EINGPESVLINTYQW	Influenza A H3N2	KVIEGWSNPNSKLQI			Insects	TSCLREILRELDEQL
				Adenovirus	KTKETPSLGSGYNPY	Alphaherpesviridae	EPGAPLTTPPVLQGN	Alphaproteobacteria	ESVAGSGYAFAKVEP	Amaranthaceae	IHTHMCYSNFNDIIH	Arachnid	FTLEALFDANQNTKT	Aspergillus	LGFIKGVVDSEDLPL	Betaherpesviridae	SIDSFVNRCVNVSEG	Betaproteobacteria	STKTTLGLEQTFRLR	Betulaceae	PCSTEAMEKAGHGHA	Clostridiales	TLKLDRCNNNNQYVS	Coronavirus	PNNTASWFTALTQHG	Cupressaceae	KRIGCVSTSACANWV	Dengue	RATWAQNIPTAIQQV	Diabetes	ADWLTSTANTNMFTY			Gammaherpesviridae	DGNWVAGVFVYGGSK	Gluten	HSIVHSIIMQQEQQE	Hepatitis B	YKEFGASVELLSFLP	Hepatitis C	LFRPGASQKIQLVNT	Influenza A H1N1	SCYPDTGTVMCVCRD	Influenza A H3N2	NSIVVFCGTSGTYGT			Insects	EHFGEIIFGGSDWKY
				Adenovirus	LYPIPANATNVPISI	Alphaherpesviridae	GFDGDLAAVPGLAGA	Alphaproteobacteria	TDPLAGTGATFLARE	Amaranthaceae	TITFAGTAAEFGTVD	Arachnid	MHMDLPNVLQADLTG	Aspergillus	WSGWDVSAIQAENAH	Betaherpesviridae	VERPQLLDTETISML	Betaproteobacteria	KQAVTLGSVASDGAL	Betulaceae	SARELQMVLGKLGFS	Clostridiales	GTQFDPVLGKLFIEC	Coronavirus	EVFNATKFPSVYAWE	Cupressaceae	KRVSNVIIHGLHLYG	Dengue	AVKNWLVRVGRERLS	Diabetes	KWILFGHRPYWWVQE			Gammaherpesviridae	YAAPQLFPVSDITQN	Gluten	QLSGQGQQLGQWLQL	Hepatitis B	ENITSGFLGPQLVLQ	Hepatitis C	KEVKERASRVKARML	Influenza A H1N1	KLAGNSSLCPVSGWA	Influenza A H3N2	FTSFFYRYGFVANFS			Insects	NFLQTNGLNAIEFIN
				Adenovirus	GNGDNLTPKVVLYSE	Alphaherpesviridae	CMALRAAVSDVLGHL	Alphaproteobacteria	LNEALFLELGAVNQY	Amaranthaceae	DRLFRKNNSPPIPWK	Arachnid	PNEARIAAFQKMMKN	Aspergillus	IHEDAQNRQTLAKLL	Betaherpesviridae	TGNIEFISHKNVYIS	Betaproteobacteria	TVSADAIALAAQVTQ	Betulaceae	ESTVSDPVKGKLVEK	Clostridiales	IGLAEKTGRGIDRIY	Coronavirus	CRIIMRCWLCWKCKS	Cupressaceae	ATTWNAACKKASAVL	Dengue	DLGEMCDDTVTYKCP	Diabetes	VLFGLGFAINSEMFL			Gammaherpesviridae	VRFLRGKWQRRYRRI	Gluten	QEQVPLVQEQQFQGQ	Hepatitis B	IFLLVLLDYQGILPV	Hepatitis C	EIMLGPADGAVSKGW	Influenza A H1N1	GRLIDFLKDVMESMD	Influenza A H3N2	GFIMWACQKGNIRCN			Insects	PKKIAGGIGVIHFHN
				Adenovirus	EMQFFSTTEATAGNG	Alphaherpesviridae	FGPPSGVEALRRRCA	Alphaproteobacteria	IDAAVKRLFAMGLFS	Amaranthaceae	NILLDGNYISKIADV	Arachnid	SPMKLNQKNAKAVGL	Aspergillus	YAGSFDDATIEEIRK	Betaherpesviridae	ACGLGLNLKTLLVDL	Betaproteobacteria	AGGNARLTAAVALLN	Betulaceae	TPGQCNMVVERLGDY	Clostridiales	RPEKNAKKPSTQNKK	Coronavirus	VYADSFVVKGDDVRQ	Cupressaceae	YKKEVTKRIGCETTS	Dengue	LAVTIMAILCVPNAV	Diabetes	GWPGGSGDGIFSPGG			Gammaherpesviridae	AWILTAGFLIFLIGF	Gluten	SLVSSLVSMILPRSD	Hepatitis B	TSTGPCKTCTIPAQG	Hepatitis C	DWLRTIWDWVCIMLS	Influenza A H1N1	YDYPKYSEEAKLNRE	Influenza A H3N2	IDFLKDVMESMDKEE			Insects	FITHGFTSSASETNF
				Adenovirus	GINITKEGIQIGNDA	Alphaherpesviridae	AAVSDVLGHLTRLAH	Alphaproteobacteria	KDNARRGYPQPKALE	Amaranthaceae	HSIIDMDADVITIEN	Arachnid	AERSVQKLQKEVDRL	Aspergillus	RKSADVAHVEEDQIW	Betaherpesviridae	PHFNQTCILFDGHDL	Betaproteobacteria	GALALDGGAGVALQS	Betulaceae	ISARELQMVLGKLGF	Clostridiales	EKNKTNKNNKKASNK	Coronavirus	EPKKDKKKKTDEAQP	Cupressaceae	QDGDALTLRTATNIW	Dengue	CTGKFKIVKEIAETQ	Diabetes	MGVPLQCSALLVREE			Gammaherpesviridae	PAVSVPILRFYRSGI	Gluten	QLQPQDPSQQQPQEQ	Hepatitis B	LRPVGAESCGRPFSG	Hepatitis C	STVTGQDIRVEEAVY	Influenza A H1N1	EGRTSDMRAEIIRMM	Influenza A H3N2	TSGSSVKKEEEVLTG			Insects	LERLSNSLPDVKPFQ
				Adenovirus	TTEATAGNGDNLTPK	Alphaherpesviridae	VGQPQYYLANGGFLI	Alphaproteobacteria	AKAASAPANGGAEVK	Amaranthaceae	GAGIGPGVYDIHSPR	Arachnid	TRDHDNTAIYAVYVH	Aspergillus	TQLKEFDGKKLVDIT	Betaherpesviridae	PVQRIEAHDRHIIPH	Betaproteobacteria	ASAGVAIQNRTLVAP	Betulaceae	IGTYTIRAVDDPRTL	Clostridiales	GLGTQFDPVLGKLFI	Coronavirus	FGGPTDSTDNNQNGG	Cupressaceae	GGKGGAFYTVTSSDD	Dengue	NYKERMVTFKVPHAK	Diabetes	VCGMDKFSITLHRLT			Gammaherpesviridae	QPRAPIRPIPTRFPP	Gluten	QQSGQGQQGYYSSYH	Hepatitis B	GSHLSLRGLPVCAFS	Hepatitis C	VRLHRYAPACKPLLR	Influenza A H1N1	YDYPKYSEESKLNRE	Influenza A H3N2	GGPPLTPKQKRKMAR			Insects	TKQEKQDILKEHNDF
				Adenovirus	KTTPMKPCYGSYAKP	Alphaherpesviridae	PFDLLLEWLYVPIDP	Alphaproteobacteria	AITAAEKSGRKAVLL	Amaranthaceae	LTEADAKTFTSLEYI	Arachnid	CERFLGPYGYGGVQV	Aspergillus	LYVRRVFITDDATDL	Betaherpesviridae	HTVLRSLKNSADSLE	Betaproteobacteria	DINATSKQDERNYNS	Betulaceae	DGIITVDELSRALNL	Clostridiales	MFSALSILSVVVSIL	Coronavirus	QGTTLPKGFYAEGSR	Cupressaceae	PCLIAVLVFLCAIVS	Dengue	HVSSWEDVPYLGKRE	Diabetes	FLQIPTHEEHLFYVL			Gammaherpesviridae	PIVRPWEPSLTQAAG	Gluten	PQLSGQGQQLGQWLQ	Hepatitis B	HSWWTSLNFLGAAPT	Hepatitis C	AQAIAHQFKEKLLGL	Influenza A H1N1	CESLSTISSWSYIVE	Influenza A H3N2	ACHSAAFEDLRLLSF			Insects	YVIVTPYVKQDEHDL
				Adenovirus	IGVEGQTPKYADKTF	Alphaherpesviridae	TRFVFGHHGGSERPS	Alphaproteobacteria	IDAAVNKGNSGGPAF	Amaranthaceae	NVGIQDTTQIHTHMC	Arachnid	DKKDIDLKQMPKGYD	Aspergillus	MPISKIHARSVYDSR	Betaherpesviridae	YFVVQTLVENATLAR	Betaproteobacteria	GITDQYAGGGALIAS	Betulaceae	MEKAGHGHASTPRKR	Clostridiales	VSFNLLEQDPSGATT	Coronavirus	DEDDSEPVLKGVKLH	Cupressaceae	EPVHPQDGDALTLRT	Dengue	NHILSENEVKLTIMT	Diabetes	AFEHTPGIQTASLGT			Gammaherpesviridae	RAASLLYNSMTAKAD	Gluten	PLVQQQQFLGQQQPF	Hepatitis B	GSLGTLSPPSPSAVP	Hepatitis C	QARPYIEQAQVIAHQ	Influenza A H1N1	IEHIDNVMGMIGILP	Influenza A H3N2	PNIGSRPWVRGQSSR			Insects	LKAMPEYQDLIQRLK
				Adenovirus	QPNGKLESQVEMQFF	Alphaherpesviridae	EALAQLVDDFTLPGP	Alphaproteobacteria	DKGKSGSQSNDNDGG	Amaranthaceae	GTGGTALLGRAWFEA	Arachnid	GKMDPEDIDTSLCTH	Aspergillus	APNALTVAAINKSNA	Betaherpesviridae	TFKNTVIDQILNINA	Betaproteobacteria	GRLDVDGKQAVTLGS	Betulaceae	SEIDRVEKMIVSVDS	Clostridiales	LYGMQVSSHEIIPSK	Coronavirus	NASPASTVHATATIP	Cupressaceae	TATFACASGTDYSIV	Dengue	YLAGAGLAFSIMKSV	Diabetes	ALTSLTILQLYHFLQ			Gammaherpesviridae	IAEGLRLLLARCHVE	Gluten	QQQQQEQQILQQILQ	Hepatitis B	YWGPSLYNILSPFLP	Hepatitis C	RLYCGGPMFNSKGAQ	Influenza A H1N1	HSVNLLEDSHNGKLC	Influenza A H3N2	YRRPIGISSMVEAMV			Insects	AADYLANDAEVKAAV
				Adenovirus	HISYMPTIKEGNSRE	Alphaherpesviridae	IPDDPAGDCDPSLHV	Alphaproteobacteria	APRPMDNNIAGVPQA	Amaranthaceae	GQLGTKSDIYSFGII	Arachnid	TKKMKELLMKRVEKI	Aspergillus	LAAGSSVARLHGHER	Betaherpesviridae	SFSALTVSEHVSYVV	Betaproteobacteria	KPKPKPKPKAERPKP	Betulaceae	PFKYVKDRVDEVDHT	Clostridiales	RGIDRIYEGSIIFGR	Coronavirus	FDDVQAPNYTQHTSS	Cupressaceae	TNTKCTAPACKADIN	Dengue	LIRTGLLVISGVFPV	Diabetes	CLEQFPTTCETGPGS			Gammaherpesviridae	LLLAFVLWLSSPGGL	Gluten	QQSGQGQQGQQPAQG	Hepatitis B	FLKPLLVLQAGFFLL	Hepatitis C	LTGRDKNVVAGEVQV	Influenza A H1N1	KNGTYDYPNYSEESK	Influenza A H3N2	TERLTITYSSSMMWE			Insects	DHIIELIHQIFNIVR
				Adenovirus	TEDELPNYCFPLGGV	Alphaherpesviridae	DMQEEQLEANRETLD	Alphaproteobacteria	ETRVEEPVPTRDHTE	Amaranthaceae	SVFREGVKYGAGIGP	Arachnid	LFHEGELSASLVNPR	Aspergillus	VFWNKIGPDGGLTGW	Betaherpesviridae	QFVGEHVKVLEVRAP	Betaproteobacteria	GVDVSGSSVELAQSI	Betulaceae	PYTYVSSNFFAGYFL	Clostridiales	IADEINNLKNKLEEK	Coronavirus	ANQFNKAISQIQESL	Cupressaceae	IVSCYSDNPIDSCWR	Dengue	AGPMPVTHSSAAQRR	Diabetes	ALLALWGPDPAAAFV			Gammaherpesviridae	EDGNWVAGVFVYGGS	Gluten	WQQQPLPPQQSFSQQ	Hepatitis B	MMWFWGPSLYNILSP	Hepatitis C	VTNDCSNASIVYEAA	Influenza A H1N1	VIMEVVFPNEVGARI	Influenza A H3N2	MTIEELSRNWFMLMP			Insects	LFNEKLETSPDFLAL
[truncated: 12,951 more rows]
[truncated: 30 more columns]
