# Supplementary material for: Microbiota epitope similarity either dampens or enhances the immunogenicity of disease-associated antigenic epitopes
Source: PLoS One. 2018 May 7;13(5):e0196551. doi: 10.1371/journal.pone.0196551 (PMC5937769; doi:10.1371/journal.pone.0196551)
Supplement: S3 Table — (XLSX) [file pone.0196551.s003.xlsx]

## Sheet: S3 Table
S3 Table. Sets of dominant epitopes
Epitope	Category	Category abbreviation
KNRTTIRGRTKFEGN	Cockroach	CR
IRGRTKFEGNKFTID	Cockroach	CR
KFEGNKFTIDYNDKG	Cockroach	CR
KFTIDYNDKGKAFSA	Cockroach	CR
ATDYENYAIVEGCPA	Cockroach	CR
NYAIVEGCPAAANGH	Cockroach	CR
VIYVQIRFSVRRFHP	Cockroach	CR
KTPVLEIDGKQTHQS	Cockroach	CR
VAISRYLGKQFGLSG	Cockroach	CR
YLGKQFGLSGKDDWE	Cockroach	CR
NLEIDMIVDTISDFR	Cockroach	CR
MIVDTISDFRAAIAN	Cockroach	CR
ISDFRAAIANYHYDA	Cockroach	CR
AAIANYHYDADENSK	Cockroach	CR
PLKKETIPYYTKKFD	Cockroach	CR
TIPYYTKKFDEVVKA	Cockroach	CR
TKKFDEVVKANGGYL	Cockroach	CR
NGGYLAAGKLTWADF	Cockroach	CR
YFVAILDYLNHMAKE	Cockroach	CR
HMAKEDLVANQPNLK	Cockroach	CR
DLVANQPNLKALREK	Cockroach	CR
ALREKVLGLPAIKAW	Cockroach	CR
VLGLPAIKAWVAKRP	Cockroach	CR
PAIKAWVAKRPPTDL	Cockroach	CR
GIRIYVDVVLNQMSG	Cockroach	CR
RGNNAIKWLVNFGVG	Cockroach	CR
GASILTYKTSKLYKM	Cockroach	CR
KLYKMAVAFMLAYPY	Cockroach	CR
RWRQIFNMVGFRNAV	Cockroach	CR
QVYRRLVTAVNDIEK	Cockroach	CR
HDDRLGFLTFCPTNL	Cockroach	CR
WVCEHRWRQIFNMVG	Cockroach	CR
VLEKLEAGFAKLAAS	Cockroach	CR
EAGFAKLAASDSKSL	Cockroach	CR
KLAASDSKSLLRKYL	Cockroach	CR
FGSTLLDVIQSGLEN	Cockroach	CR
RCGRSMQGYPFNPCL	Cockroach	CR
NDIEKRVPFSHDDRL	Cockroach	CR
RVPFSHDDRLGFLTF	Cockroach	CR
PVYVRVFLGPKYNYY	Cockroach	CR
IEDYHGGFKKTDKHP	Cockroach	CR
GGFKKTDKHPPKDWG	Cockroach	CR
GNLDPAGEYIISTRV	Cockroach	CR
YHNDAKTFLVWCNEE	Cockroach	CR
GGDLGQVYRRLVTAV	Cockroach	CR
KVPKLAADKKKLEEV	Cockroach	CR
GVYDISNKRRMGLTE	Cockroach	CR
GNKGFVAFNDEFNND	Cockroach	CR
SSLFQVANQYTGILY	Cockroach	CR
RHNSAYKLHFNAFEY	Cockroach	CR
STSLVKAHSMRNSAS	Cockroach	CR
KAHSMRNSASMDLSS	Cockroach	CR
AGTWSALNSIQQFIS	Cockroach	CR
PKSMLLNIFTNNLGR	Cockroach	CR
LNIFTNNLGRINTHV	Cockroach	CR
LKYFNMGVQKFWAFD	Cockroach	CR
PAYFKMNSPSLWKYN	Cockroach	CR
FQINLDFKNHNGFIR	Cockroach	CR
DVLQWQTIPYTTIHN	Cockroach	CR
VPIMNIYSAFEFDPN	Cockroach	CR
MFYDGSRIMIQASNM	Cockroach	CR
NNFEFSYLLGGANVG	Cockroach	CR
RLFGAEVGWLALHHN	Cockroach	CR
LNQEAHYQFDSIHKF	Cockroach	CR
HYQFDSIHKFEFASK	Cockroach	CR
KCHLTNIACLLHNKY	Cockroach	CR
GVTPVFYNMVKQGLV	Cockroach	CR
DRKMYWQFKMDKIQI	Cockroach	CR
AKGMMHMIKKGANGS	Cockroach	CR
NIACLLHNKYDSTKS	Cockroach	CR
VFIGKFYTEFDMENN	Cockroach	CR
RPASIKTFEEFKKAF	House dust mites	HDM
EFKNRYLMSAEAFEQ	House dust mites	HDM
EERSYPYVAREQQCR	House dust mites	HDM
VKYVQSNGGAINHLS	House dust mites	HDM
IEYIQHNGVVQESYY	House dust mites	HDM
QESYYRYVAREQSCR	House dust mites	HDM
RFGISNYCQIYPPNA	House dust mites	HDM
NKIREALAQTHSAIA	House dust mites	HDM
VIIGIKDLDAFRHYD	House dust mites	HDM
HAVNIVGYSNAQGVD	House dust mites	HDM
NWGDNGYGYFAANID	House dust mites	HDM
DQVDVKDCANHEIKK	House dust mites	HDM
QLEAVFEANQNTKTA	House dust mites	HDM
NTKTAKIEIKASIDG	House dust mites	HDM
GVLACAIATHAKIRD	House dust mites	HDM
DLNAETNACSINGNA	House dust mites	HDM
DLRSLRTVTPIRMQG	House dust mites	HDM
GCGSCWAFSGVAATE	House dust mites	HDM
TIPRGIEYIQQNGVV	House dust mites	HDM
HYGISNYCQIYPPDV	House dust mites	HDM
KDLRAFQHYDGRTII	House dust mites	HDM
YQPNYHAVNIVGYGS	House dust mites	HDM
GYGYFQAGNNLMMIE	House dust mites	HDM
DLRQMRTVTPIRMQG	House dust mites	HDM
QELVDCASQHGCHGD	House dust mites	HDM
KDLDAFRHYDGRTII	House dust mites	HDM
CHGSEPCIIHRGKPF	House dust mites	HDM
YDIKYTWNVPKIAPK	House dust mites	HDM
KDCANNEIKKVMVDG	House dust mites	HDM
CHGSDPCIIHRGKPF	House dust mites	HDM
FDANQNTKTAKIEIK	House dust mites	HDM
YDAKYTWNVPKIAPK	House dust mites	HDM
SENVVVTVKLVGDNG	House dust mites	HDM
PKDPHKFYICSNWEA	House dust mites	HDM
ETNACSINGNAPAEI	House dust mites	HDM
RTVTPIRMQGGCGSC	House dust mites	HDM
WAFSGVAATESAYLA	House dust mites	HDM
IEYIQQNGVVEERSY	House dust mites	HDM
NYCQIYPPDVKQIRE	House dust mites	HDM
FQHYDGRTIIQHDNG	House dust mites	HDM
HAVNIVGYGSTQGVD	House dust mites	HDM
QAGNNLMMIEQYPYV	House dust mites	HDM
RTVTPIRMQGGCGSC	House dust mites	HDM
CASQHGCHGDTIPRG	House dust mites	HDM
FRHYDGRTIIQRDNG	House dust mites	HDM
PCIIHRGKPFQLEAV	House dust mites	HDM
TWNVPKIAPKSENVV	House dust mites	HDM
NEIKKVMVDGCHGSD	House dust mites	HDM
PCIIHRGKPFTLEAL	House dust mites	HDM
NTKTAKIEIKASLDG	House dust mites	HDM
TWNVPKIAPKSENVV	House dust mites	HDM
VTVKLVGDNGVLACA	House dust mites	HDM
KFYICSNWEAVHKDC	House dust mites	HDM
IKKNVLARTGTGAAE	Ragweed	RAG
KKNVLARTGTGAAES	Ragweed	RAG
PGGMIKSNDGPPILR	Ragweed	RAG
GGMIKSNDGPPILRQ	Ragweed	RAG
PTILCQGNRFLAPDD	Ragweed	RAG
TILCQGNRFLAPDDQ	Ragweed	RAG
FGFFQVVNNNYDRWG	Ragweed	RAG
GFFQVVNNNYDRWGT	Ragweed	RAG
VTKIFNRFDTNGDGQ	Ragweed	RAG
TKIFNRFDTNGDGQI	Ragweed	RAG
PTILSQGNRFCAPDE	Ragweed	RAG
TILSQGNRFCAPDER	Ragweed	RAG
SKKNVLGRHGEAAAE	Ragweed	RAG
KKNVLGRHGEAAAES	Ragweed	RAG
HGFFQVVNNNYDKWG	Ragweed	RAG
GFFQVVNNNYDKWGS	Ragweed	RAG
PEFKPDEINAIIKEF	Ragweed	RAG
EFKPDEINAIIKEFD	Ragweed	RAG
NKDVLENGAIFVASG	Ragweed	RAG
KDVLENGAIFVASGV	Ragweed	RAG
DKDLLENGAIFVTSG	Ragweed	RAG
KDLLENGAIFVTSGS	Ragweed	RAG
VAGSSQIWIDHCSLS	Ragweed	RAG
AGSSQIWIDHCSLSK	Ragweed	RAG
PGGLIKSNDGPAAPR	Ragweed	RAG
GGLIKSNDGPAAPRA	Ragweed	RAG
YNIIDGCWRGKADWA	Ragweed	RAG
NIIDGCWRGKADWAE	Ragweed	RAG
KNVIIHNINMHDVKV	Ragweed	RAG
NVIIHNINMHDVKVN	Ragweed	RAG
ELRKTYNLLDAVSRH	Timothy grass	TG
AVMLTFDNAGMWNVR	Timothy grass	TG
IGSFFYFPSIGMQRT	Timothy grass	TG
QVYPRSWSAVMLTFD	Timothy grass	TG
AAYLATRGLDVVDAV	Timothy grass	TG
NFTVGRIIELFTAKG	Timothy grass	TG
APSGRIVMELYADVV	Timothy grass	TG
HYKGSSFHRVIPGFM	Timothy grass	TG
IIELFTAKGFTVQEM	Timothy grass	TG
GEVLNALAYDVPIPG	Timothy grass	TG
NGSQFFLCTAKTAWL	Timothy grass	TG
VKLRRSSAAQVDGFY	Timothy grass	TG
VVSRLLIPVPFDPPA	Timothy grass	TG
GDLYIFESRAICKYA	Timothy grass	TG
NPMTVFWSKMAQSMT	Timothy grass	TG
CDASILIDPLSNQSA	Timothy grass	TG
PRRWLRFCNPELSEI	Timothy grass	TG
QYAKEIWGITANPVP	Timothy grass	TG
LVSKLYEVVPGILTE	Timothy grass	TG
STWYGKPTGAGPKDN	Timothy grass	TG
KPPFSGMTGCGNTPI	Timothy grass	TG
FEIKCTKPEACSGEP	Timothy grass	TG
TKPEACSGEPVVVHI	Timothy grass	TG
SGIAFGSMAKKGDEQ	Timothy grass	TG
GELELQFRRVKCKYP	Timothy grass	TG
TFHVEKGSNPNYLAL	Timothy grass	TG
KGSNPNYLALLVKYV	Timothy grass	TG
NYLALLVKYVNGDGD	Timothy grass	TG
EHGSDEWVAMTKGEG	Timothy grass	TG
EWVAMTKGEGGVWTF	Timothy grass	TG
LQGPFNFRFLTEKGM	Timothy grass	TG
NFRFLTEKGMKNVFD	Timothy grass	TG
TEKGMKNVFDDVVPE	Timothy grass	TG
KNVFDDVVPEKYTIG	Timothy grass	TG
AVQVTFTVQKGSDPK	Timothy grass	TG
FTVQKGSDPKKLVLN	Timothy grass	TG
GSDPKKLVLNIKYTR	Timothy grass	TG
KLVLNIKYTRPGDSL	Timothy grass	TG
EEWEPLTKKGNVWEV	Timothy grass	TG
NVWEVKSSKPLVGPF	Timothy grass	TG
LVGPFNFRFMSKGGM	Timothy grass	TG
NFRFMSKGGMRNVFD	Timothy grass	TG
SKGGMRNVFDEVIPT	Timothy grass	TG
NRNNTFKPFAEYKSD	Timothy grass	TG
FKPFAEYKSDYVYQP	Timothy grass	TG
FAEYKSDYVYQPFPK	Timothy grass	TG
INAGFKAALAAAAGV	Timothy grass	TG
AALAAAAGVPPADKY	Timothy grass	TG
VIPAGELQVIEKVDA	Timothy grass	TG
ELQVIEKVDAAFKVA	Timothy grass	TG
AFKVAATAANAAPAN	Timothy grass	TG
PANDKFTVFEAAFND	Timothy grass	TG
KFTVFEAAFNDAIKE	Timothy grass	TG
AYESYKFIPALEAAV	Timothy grass	TG
KFIPALEAAVKQAYA	Timothy grass	TG
EAAVKQAYAATVAAA	Timothy grass	TG
ATVATAPEVKYTVFE	Timothy grass	TG
APEVKYTVFETALKK	Timothy grass	TG
TVFETALKKAITAMS	Timothy grass	TG
LAKYKANWIEIMRIK	Timothy grass	TG
