# Supplementary material for: Microbiota epitope similarity either dampens or enhances the immunogenicity of disease-associated antigenic epitopes
Source: PLoS One. 2018 May 7;13(5):e0196551. doi: 10.1371/journal.pone.0196551 (PMC5937769; doi:10.1371/journal.pone.0196551)
Supplement: S5 Table — (XLSX) [file pone.0196551.s005.xlsx]

## Sheet: S5 Table
S5 Table. Peptides selected for experimental testing - tolerogenic
Epitope	Hit	BLOSUM score	Source Organism	Source Protein	Start Position	Epitope Source Protein	Epitope Source Organism	Epitope Strating Position	Category
GTAYNALAPKGAPNP	GTAYSSLAPRSLKNP	0.658703	Corynebacterium	conserved hypothetical protein	165	hexon protein	Human adenovirus 5	118	Adenovirus
PQKFFAIKNLLLLPG	PEKFMAIADMLLLPS	0.649135	Pseudomonas	hypothetical protein	278	hexon protein	Human adenovirus 5	563	Adenovirus
LMYYNSTGNMGVLAG	FMYYNNTGNVGYFNG	0.632073	Clostridium	glycosyl hydrolase family 98 C- domain protein	678	hexon protein	Human adenovirus 5	183	Adenovirus
TETLTKVKPKTGQEN	TETATETKPETATEN	0.627464	Corynebacterium	conserved hypothetical protein	305	hexon protein	Human adenovirus 5	423	Adenovirus
LLLDSIGDRTRYFSM	LILDAIDDKTRYQKM	0.626667	Eubacterium	hypothetical protein	576	hexon protein	Human adenovirus 5	372	Adenovirus
ENGWEKDATEFSDKN	EEEWEKDSTEYTDQD	0.623529	Facklamia	hypothetical protein	140	hexon protein	Human adenovirus 5	436	Adenovirus
GNNFAMEINLNANLW	GKNYAMVISTNAGLW	0.621997	Capnocytophaga	GH3 auxin-responsive promoter family protein	329	hexon protein	Human adenovirus 5	455	Adenovirus
KARFTLAVGDNRVLD	RARFSIAIGDYKIME	0.621622	Centipeda	hypothetical protein	68	hexon protein	Human adenovirus 5	81	Adenovirus
KARFTLAVGDNRVLD	RARFSIAIGDYKIME	0.621622	Selenomonas	hypothetical protein	68	hexon protein	Human adenovirus 6	82	Adenovirus
NNFAMEINLNANLWR	KNYAMVISTNAGLWR	0.617331	Capnocytophaga	GH3 auxin-responsive promoter family protein	330	hexon protein	Human adenovirus 5	456	Adenovirus
TLRFIPVDREDTAYS	TFEFVPVDRHDDAFA	0.616657	Gordonibacter	ABC-type amino acid transport/signal transduction systems, periplasmic component/domain	317	hexon protein	Human adenovirus 5	65	Adenovirus
TKLDDEIKSWLAFAA	TKLDDEVKSWFAFAV	0.871867	Proteus	5-methyltetrahydropteroyltriglutamate- homocysteine methyltransferase	336	Sal k 3 pollen allergen	Kali turgidum	341	Amaranthaceae
FDLYFSMARGNASLP	YDLYFSLARGNDTAP	0.72969	Actinomyces	5-methyltetrahydropteroyltriglutamate-- homocysteine S-methyltransferase	96	Sal k 3 pollen allergen	Kali turgidum	91	Amaranthaceae
EGTVDFIFGEARSLY	EGTVDFVFGDANAYF	0.709088	Bifidobacterium	pectinesterase	253	pectin methylesterase allergenic protein	Kali turgidum	191	Amaranthaceae
SFGIILLQLLTARPP	STGVVLFELLTGRPP	0.698128	Actinomyces	serine/threonine protein kinase PknA	208	major antigen-like protein	Kali turgidum	261	Amaranthaceae
SFGIILLQLLTARPP	STGVVLFELLTGRPP	0.698128	Atopobium	PASTA domain protein	208	major antigen-like protein	Kali turgidum	262	Amaranthaceae
AAEFGTVDSATLIVE	MEEFGTVDSVKLIVD	0.657487	Parabacteroides	hypothetical protein	21	pectin methylesterase allergenic protein	Kali turgidum	111	Amaranthaceae
KIAAEIAIALLFLRD	KLAKESDVAILFLRD	0.657092	Capnocytophaga	glycosyl hydrolase family 3 protein	582	major antigen-like protein	Kali turgidum	171	Amaranthaceae
KIAAEIAIALLFLRD	KLAKESDVAILFLRD	0.657092	Paraprevotella	glycosyl hydrolase family 3 protein	582	major antigen-like protein	Kali turgidum	172	Amaranthaceae
IAIALLFLRDAKPEP	IAIALIKLRQAKPEL	0.652893	Lactobacillus	amino acid permease	381	major antigen-like protein	Kali turgidum	176	Amaranthaceae
VIAELKAAGASTIQF	AIAELKAAGAGAIAI	0.641863	Acetobacteraceae	aspartate racemase	68	Sal k 3 pollen allergen	Kali turgidum	191	Amaranthaceae
LGRAWFEAARVVFSY	LGRGWVERERISFSY	0.63755	Campylobacter	UDP-N-acetylenolpyruvoylglucosamine reductase	130	pectin methylesterase allergenic protein	Kali turgidum	251	Amaranthaceae
SLATLQSLESIVGKD	SVLTLMSLKSVVDKD	0.632353	Prevotella	chloride channel protein	464	Sal k 3 pollen allergen	Kali turgidum	306	Amaranthaceae
TNGSQFFITTVVTSW	TNGSQFFITTVATPW	0.871313	Actinomyces	hypothetical protein	112	peptidyl-prolyl cis-trans isomerase/cyclophilin, putative	Aspergillus fumigatus Af293	106	Aspergillus
DEVDWEVLGGDTTQV	DEIDIEVLGKDTTKV	0.706057	Ruminococcus	Beta-glucanase/Beta-glucan synthetase	939	extracellular cell wall glucanase Crf1/allergen Asp F9	Aspergillus fumigatus A1163	118	Aspergillus
VDVVAVLAYNDAYVM	VDTIAVVSVNDAFVM	0.699455	Afipia	hypothetical protein	69	peroxisomal-like protein	Aspergillus fumigatus	81	Aspergillus
AVLAYNDAYVMSAWG	AVVSVNDAFVMSAWK	0.697137	Afipia	hypothetical protein	73	peroxisomal-like protein	Aspergillus fumigatus	85	Aspergillus
AGGTVYEDLKAQYTA	LGGTIYQDIKSQYQV	0.688312	Clostridium	hypothetical protein	118	IgE-binding protein	Aspergillus fumigatus	101	Aspergillus
KGLAASTYTADFTSA	KGLAAGTYTVEETAA	0.671233	Bifidobacterium	hypothetical protein	421	extracellular cell wall glucanase Crf1/allergen Asp F9	Aspergillus fumigatus A1163	36	Aspergillus
ESDDLDEVDWEVLGG	VSDDLDEITWNLAGG	0.662589	Staphylococcus	disulfide bond formation regulator protein SirA	294	extracellular cell wall glucanase Crf1/allergen Asp F9	Aspergillus fumigatus A1163	113	Aspergillus
LAASTYTADFTSASA	IAASTYSADASAASV	0.662051	Lactobacillus	GY family cell surface protein	322	extracellular cell wall glucanase Crf1/allergen Asp F9	Aspergillus fumigatus A1163	38	Aspergillus
KAEVVMKAAPGTGVV	KAELMFKTAPGTKVI	0.657596	Paenibacillus	FG-GAP repeat protein	213	allergen	Aspergillus fumigatus	93	Aspergillus
GLAASTYTADFTSAS	SIAASTYSADASAAS	0.652791	Lactobacillus	GY family cell surface protein	321	extracellular cell wall glucanase Crf1/allergen Asp F9	Aspergillus fumigatus A1163	37	Aspergillus
PEDLDTLSLAIEAAI	PEDIDALKLAVEAAV	0.814286	Propionibacterium	conserved hypothetical protein	100	45 kDa immediate-early protein 2	Human herpesvirus 5 strain AD169	558	Betaherpesviridae
LNVGLPIIGVMLVLI	LKVGVPIIGLVLILM	0.719443	Turicibacter	putative sporulation protein YqfD	71	protein UL138	Human herpesvirus 5	6	Betaherpesviridae
EQSDEEEEEGAQEER	EEEEEEEEEAAEEEK	0.702767	Treponema	FtsK/SpoIIIE family protein	481	regulatory protein IE1	Human herpesvirus 5	429	Betaherpesviridae
TKPEVISVMKRRIEE	TAPEIIAAMHRRVEE	0.698696	Clostridium	hypothetical protein	45	regulatory protein IE1	Human herpesvirus 5	331	Betaherpesviridae
MDDLPLNVGLPIIGV	LDELSLNLGVPVIGA	0.68495	Clostridium	ferrous iron transport protein B	153	protein UL138	Human herpesvirus 5	1	Betaherpesviridae
GKQMWQARLTVSGLA	GKQLWQARLPAGGQA	0.683763	Pseudomonas	hypothetical protein	356	pp65	Human herpesvirus 5	143	Betaherpesviridae
ASTSAGRKRKSASSA	ASRSAGRRRQRASAA	0.6815	Actinomyces	peptidase, M23 family	321	pp65	Human herpesvirus 5	419	Betaherpesviridae
FKSLIYINENTKILE	FASVLFLNENLKIIE	0.676007	Eubacteriaceae	hypothetical protein	64	Major capsid protein	Human herpesvirus 6 strain Z29	856	Betaherpesviridae
EKHELLVLVKKAQLN	EKHELSIIVKSDELN	0.675878	Eubacterium	thioesterase family protein	2	Glycoprotein H precursor	Human herpesvirus 5 strain AD169	274	Betaherpesviridae
PLNVGLPIIGVMLVL	PLRIGLPVAGAMLTV	0.671233	Propionibacterium	gluconate:H+ symporter family transporter GntP	140	protein UL138	Human herpesvirus 5	5	Betaherpesviridae
KLYKMAVAFMLAYPY	KKYELANAFMLAYPY	0.734236	Gardnerella	alpha amylase, catalytic domain protein	351	Bla g 11 alpha-amylase	Blatella germanica	328	CR
HDDRLGFLTFCPTNL	FDDKLGYLTQCPTNL	0.732608	Ruminococcus	Arginine kinase	138	Bla g 9 arginine kinase	Blatella germanica	261	CR
GIRIYVDVVLNQMSG	GIAVYVDVVLNHMAN	0.706729	Aeromonas	alpha-amylase	96	Bla g 11 alpha-amylase	Blatella germanica	108	CR
TKKFDEVVKANGGYL	TYSMDEQVKANGGYL	0.687912	Porphyromonas	conserved hypothetical protein	399	Bla g 5	Blatella germanica	131	CR
MIVDTISDFRAAIAN	LVVKTIAEFRAAIAE	0.681446	Rothia	pantoate--beta-alanine ligase	8	Bla g 5	Blatella germanica	91	CR
RWRQIFNMVGFRNAV	RWTAIRGMIGFRNAV	0.666717	Bifidobacterium	conserved hypothetical protein	80	Bla g 11 alpha-amylase	Blatella germanica	388	CR
ALREKVLGLPAIKAW	ALRSEVLASPLLKAW	0.644426	Porphyromonas	peptidase family M49 domain protein	869	Bla g 5	Blatella germanica	181	CR
GVYDISNKRRMGLTE	AIYQISNQRTMGISE	0.640228	Veillonella	ATP:guanido phosphotransferase, C-terminal catalytic domain protein	220	arginine kinase	Blatella germanica	321	CR
HMAKEDLVANQPNLK	QLAKENLVANQPILN	0.63611	Enterococcus	aldo/keto reductase family oxidoreductase	94	Bla g 5	Blatella germanica	166	CR
QVYRRLVTAVNDIEK	ALYRQLVTAVNEKER	0.634498	Lautropia	peptide/opine/nickel ABC superfamily ATP binding cassette transporter, binding protein	444	Bla g 9 arginine kinase	Blatella germanica	241	CR
KGTGNLELVAVRKEQ	KGTGNMELVLSRKLQ	0.712329	Clostridium	transcription termination factor Rho	306	Allergen Ara h 1, clone P41B precursor	Arachis hypogaea	460	Fabaceae
KGTGNLELVAVRKEQ	KGTGNMELVLSRKLQ	0.712329	Coprobacillus	conserved hypothetical protein	306	Allergen Ara h 1, clone P41B precursor	Arachis hypogaea	461	Fabaceae
EAAFNAEFNEIRRVL	EASKNAEINEIRSVL	0.690415	Lactobacillus	hypothetical protein	250	Allergen Ara h 1, clone P41B precursor	Arachis hypogaea	322	Fabaceae
EEGSNREVRRYTARL	EEGKNRQVRRMTAAV	0.689252	Massilia	pseudouridine synthase	135	Allergen Ara h 1, clone P41B precursor	Arachis hypogaea	490	Fabaceae
GTGNLELVAVRKEQQ	GTGNMELVLSRKLQE	0.671233	Clostridium	transcription termination factor Rho	307	Allergen Ara h 1, clone P41B precursor	Arachis hypogaea	461	Fabaceae
GTGNLELVAVRKEQQ	GTGNMELVLSRKLQE	0.671233	Coprobacillus	transcription termination factor Rho	307	Allergen Ara h 1, clone P41B precursor	Arachis hypogaea	462	Fabaceae
FNAEFNEIRRVLLEE	YNAETGELQRVLIEE	0.662162	Bacteroides	peptidase, S9A/B/C family, catalytic domain protein	303	Allergen Ara h 1, clone P41B precursor	Arachis hypogaea	325	Fabaceae
LVIQQGQATVTVANG	LVLRNGQGTVTLRNG	0.657781	Selenomonas	type I secretion target GGXGXDXXX repeat protein	51	Allergen Ara h 1, clone P41B precursor	Arachis hypogaea	236	Fabaceae
SQLERANLRPCEQHL	SQFEEANRRPIDQHL	0.654101	Bacillus	YqxL protein	97	Ara h 2.01 allergen	Arachis hypogaea	33	Fabaceae
SKEHVEELTKHAKSV	SKKVIEELTKRAKKV	0.653345	Leptotrichia	chaperonin GroL	141	Allergen Ara h 1, clone P41B precursor	Arachis hypogaea	369	Fabaceae
VRKEQQQRGRREEEE	KRREEEERKRREEEE	0.653333	Prevotella	cell division protein FtsA	433	Allergen Ara h 1, clone P41B precursor	Arachis hypogaea	470	Fabaceae
NILVIQQGQATVTVA	NLLKLEEGQATLTVG	0.65263	Providencia	hypothetical protein	200	Allergen Ara h 1, clone P41B precursor	Arachis hypogaea	234	Fabaceae
TTCQSIAFPSKTSAS	TSIDTIAFPSKTSVS	0.671485	Johnsonella	hypothetical protein	372	proteolipid protein	Homo sapiens	182	Multiple Sclerosis
VDAQGTLSKIFKLGG	VDAAGNVTKVFDLGG	0.666726	Bacteroides	conserved hypothetical protein	381	MBP protein	Homo sapiens	145	Multiple Sclerosis
ASQKRPSQRHGKYLA	ANQKRPSQKHEEYVK	0.658281	Lactobacillus	hypothetical protein	328	MBP protein	Homo sapiens	54	Multiple Sclerosis
SIAFPSKTSASIGSL	DAAFPTTTAASLGSL	0.65263	Rothia	nucleotide pyrophosphatase	111	proteolipid protein	Homo sapiens	186	Multiple Sclerosis
GGDRGAPKRGSGKDS	GGDRGALSRGQGRAS	0.650011	Actinomyces	conserved domain protein	7	MBP protein	Homo sapiens	47	Multiple Sclerosis
FGYGGRASDYKSAHK	FGVGSRSSRYKSAEK	0.637992	Streptococcus	hypothetical protein	117	MBP protein	Homo sapiens	126	Multiple Sclerosis
AHYGSLPQKSHGRTQ	AEYGMLPRATHSRTQ	0.629822	Haemophilus	tRNA nucleotidyltransferase	61	MBP protein	Homo sapiens	68	Multiple Sclerosis
TAHYGSLPQKSHGRT	TAEYGMLPRATHSRT	0.629822	Haemophilus	tRNA nucleotidyltransferase	60	MBP protein	Homo sapiens	67	Multiple Sclerosis
EKLIETYFSKNYQDY	EKDIENFFKENYSDY	0.621997	Fusobacterium	hypothetical protein	4	proteolipid protein	Homo sapiens	44	Multiple Sclerosis
KLIETYFSKNYQDYE	KDLKNYIRKNYQDYE	0.621997	Facklamia	hypothetical protein	417	proteolipid protein	Homo sapiens	45	Multiple Sclerosis
YKDDLESIKKVIKEE	YKDDIESVKKVLQSE	0.816345	Eubacteriaceae	hypothetical protein	91	merozoite surface protein 1	Plasmodium falciparum	129	Plasmodium
NPQEPSPNPEEGKGE	SPEQPAPNPDDGKGE	0.767442	Bacteroides	hypothetical protein	135	thrombospondin related anonymous protein	Plasmodium falciparum	324	Plasmodium
KYKIAGGIAGGLALL	KTKIAGGIVGGIVLL	0.750072	Achromobacter	exported protein	4	thrombospondin-related adhesive protein	Plasmodium falciparum	509	Plasmodium
FKNPYDFEAIKKLIN	FKNPFDFENMEKIVN	0.740797	Fusobacterium	single-stranded-DNA-specific exonuclease RecJ	37	precursor of the major merozoite surface antigens	Plasmodium falciparum	1555	Plasmodium
QEPSPNPEEGKGENP	EQPAPNPDDGKGEAP	0.732558	Bacteroides	hypothetical protein	137	thrombospondin related anonymous protein	Plasmodium falciparum	326	Plasmodium
PQEPSPNPEEGKGEN	PEQPAPNPDDGKGEA	0.732558	Bacteroides	hypothetical protein	136	thrombospondin related anonymous protein	Plasmodium falciparum	325	Plasmodium
KDDLESIKKVIKEEK	KDDIESVKKVLQSEL	0.718381	Eubacteriaceae	hypothetical protein	92	merozoite surface protein 1	Plasmodium falciparum	130	Plasmodium
KYIKESVENDIKFAQ	KSVKESAENDIRLAQ	0.717668	Clostridium	hypothetical protein	219	merozoite surface protein 1	Plasmodium falciparum	102	Plasmodium
AKYKDDLESIKKVIK	VIYKDDIESVKKVLQ	0.717258	Eubacteriaceae	hypothetical protein	89	merozoite surface protein 1	Plasmodium falciparum	127	Plasmodium
KYKDDLESIKKVIKE	IYKDDIESVKKVLQS	0.712396	Eubacteriaceae	hypothetical protein	90	merozoite surface protein 1	Plasmodium falciparum	128	Plasmodium
KDVLENGAIFVASGV	KDVLENGASFFSKAV	0.662085	Myroides	hypothetical protein	209	Amb a 1	Ambrosia artemisiifolia (Short ragweed)	345	RAG
KDLLENGAIFVTSGS	RDILDNGANFIIAGS	0.648708	Oribacterium	ribulose-phosphate 3-epimerase	187	Amb a 1	Ambrosia artemisiifolia (Short ragweed)	345	RAG
KNVIIHNINMHDVKV	QNIIIHGTNGHEVKV	0.641522	Eubacterium	excinuclease ABC, A subunit	350	Amb a 1	Ambrosia artemisiifolia (Short ragweed)	160	RAG
EFKPDEINAIIKEFD	EFKPDEVNGIVDSLQ	0.632271	Parabacteroides	hypothetical protein	896	Amb a 8	Ambrosia artemisiifolia (Short ragweed)	41	RAG
VAGSSQIWIDHCSLS	TKGNSNIIIDHCSLS	0.625049	Bacteroides	pectate lyase	158	Amb a 1	Ambrosia artemisiifolia (Short ragweed)	200	RAG
AGSSQIWIDHCSLSK	EQSSNIWIDHCTFGK	0.623918	Turicibacter	pectate lyase	394	Amb a 1	Ambrosia artemisiifolia (Short ragweed)	201	RAG
IKKNVLARTGTGAAE	TKKEILLETGTGEAE	0.620704	Eubacteriaceae	putative chemotaxis protein CheV	3	Amb a 1	Ambrosia artemisiifolia (Short ragweed)	320	RAG
PEFKPDEINAIIKEF	TEFKPDEVNGIVDSL	0.615435	Parabacteroides	hypothetical protein	895	Amb a 8	Ambrosia artemisiifolia (Short ragweed)	40	RAG
KKNVLARTGTGAAES	KKEILLETGTGEAEI	0.611111	Eubacteriaceae	putative chemotaxis protein CheV	4	Amb a 1	Ambrosia artemisiifolia (Short ragweed)	321	RAG
NKDVLENGAIFVASG	NKVVLPNGAIFLFKG	0.609392	Staphylococcus	phage terminase, large subunit, PBSX family	101	Amb a 1	Ambrosia artemisiifolia (Short ragweed)	344	RAG
GYVKLEGRVIDLGCG	SYIKTEGEVLDLGCG	0.770201	Leptotrichia	putative methyltransferase	27	polyprotein	Yellow fever virus	2575	Yellow Fever
RGYVKLEGRVIDLGC	RSYIKTEGEVLDLGC	0.767311	Leptotrichia	putative methyltransferase	26	polyprotein	Yellow fever virus	2574	Yellow Fever
WEVIIMDEAHFLDPA	WETIIVDEAQLLDPT	0.703918	Corynebacterium	putative ATP-dependent DNA helicase	237	polyprotein	Yellow fever virus	1767	Yellow Fever
KNGSFIIDGKSRKEC	KNGSYISDGKATMEC	0.695666	Mobiluncus	conserved hypothetical protein	189	non-structural protein NS1	Yellow fever virus	129	Yellow Fever
PVIVADDLTAAINKG	PVIVTDDLVAALKAG	0.694511	Lactobacillus	D-lactate dehydrogenase	238	Genome polyprotein	Yellow fever virus	333	Yellow Fever
RVLALGNQEGSLKTA	RVAGLGNQQGSLKAL	0.685331	Sphingobacterium	DNA methylase	1146	Genome polyprotein	Yellow fever virus	243	Yellow Fever
RIPVIVADDLTAAIN	ELPVLIGDDLMAALN	0.680621	Neisseria	hypothetical protein	131	Genome polyprotein	Yellow fever virus	331	Yellow Fever
PDVLEKLELLQRRFG	KSVIEKLELLKRAFG	0.676264	Fusobacterium	hypothetical protein	749	polyprotein	Yellow fever virus	2695	Yellow Fever
EVIIMDEAHFLDPAS	ETIIVDEAQLLDPTS	0.675923	Corynebacterium	putative ATP-dependent DNA helicase	238	polyprotein	Yellow fever virus	1768	Yellow Fever
IRVLALGNQEGSLKT	SRVAGLGNQQGSLKA	0.671345	Sphingobacterium	DNA methylase	1145	Genome polyprotein	Yellow fever virus	242	Yellow Fever
