# Supplementary material for: Microbiota epitope similarity either dampens or enhances the immunogenicity of disease-associated antigenic epitopes
Source: PLoS One. 2018 May 7;13(5):e0196551. doi: 10.1371/journal.pone.0196551 (PMC5937769; doi:10.1371/journal.pone.0196551)
Supplement: S6 Table — (XLSX) [file pone.0196551.s006.xlsx]

## Sheet: S6 Table
S6 Table. Peptides selected for experimental testing - inflammatory
Epitope	Hit	BLOSUM score	Source Organism	Source Protein	Start Position	Epitope Source Protein	Epitope Source Organism	Epitope Strating Position	Category
DRRVRQALGLLFDFE	DRRVRQALSLLFDFE	0.932518	Pseudomonas	hypothetical protein	323	bicyclomycin resistance protein	Brucella melitensis	344	Alphaproteobacteria
DTADIFTAASRSLDK	DTADIFTAASRDLDK	0.931594	Citrobacter	DNA protection during starvation protein	143	DNA protection during starvation protein	Brucella melitensis bv. 1 str. 16M	153	Alphaproteobacteria
DTADIFTAASRSLDK	DTADIFTAASRDLDK	0.931594	Klebsiella	DNA starvation/stationary phase protection protein Dps	143	DNA protection during starvation protein	Brucella melitensis bv. 1 str. 16M	154	Alphaproteobacteria
DTADIFTAASRSLDK	DTADIFTAASRDLDK	0.931594	Yokenella	DNA protection during starvation protein	180	DNA protection during starvation protein	Brucella melitensis bv. 1 str. 16M	155	Alphaproteobacteria
ERALGQFMLDLHTTE	ERAIGQFMLDLHTNE	0.903245	Afipia	seryl-tRNA synthetase	175	seryl-tRNA synthetase	Brucella melitensis	179	Alphaproteobacteria
GSVGIAFAIPSSTAK	GSVGIAFAIPASTVK	0.901408	Afipia	protease Do	306	protease Do	Brucella melitensis bv. 1 str. 16M	281	Alphaproteobacteria
EGHIDFLETQLDLLA	EGHIDFLETQLDLVE	0.888908	Afipia	bacterioferritin	128	bacterioferritin	Brucella melitensis ATCC 23457	128	Alphaproteobacteria
RADFVSAVRALDRVL	RADFVPAVRALDRAL	0.851257	Afipia	hypothetical protein	604	bicyclomycin resistance protein	Brucella melitensis	557	Alphaproteobacteria
GLPLRFTALTPCFRS	ALPLRYTALSPCFRS	0.850066	Roseomonas	serine--tRNA ligase	247	seryl-tRNA synthetase	Brucella melitensis	253	Alphaproteobacteria
LDRVLISGDYYVPLY	LDRVLMSGAYAIPLY	0.753501	Afipia	hypothetical protein	554	bicyclomycin resistance protein	Brucella melitensis	567	Alphaproteobacteria
TDKRLQEIESLMQEI	TDKKIQEIDKIIQEI	0.741277	Fusobacterium	bacterial type II and III secretion system protein	118	VirB5	Brucella melitensis bv. 1 str. 16M	153	Alphaproteobacteria
MFVTPAFAQASGSVV	MFITPAFAQAAGAAG	0.739795	Afipia	preprotein translocase, YajC subunit	1	hypothetical protein	Brucella melitensis bv. 1 str. 16M	8	Alphaproteobacteria
WKIIYFYPKDFTFVC	WKVIYFYPKDFTFVC	0.98913	Achromobacter	alkyl hydroperoxide reductase C	43	hydroperoxide reductase	Burkholderia pseudomallei K96243	43	Betaproteobacteria
GKWKIIYFYPKDFTF	GKWKVIYFYPKDFTF	0.988889	Achromobacter	alkyl hydroperoxide reductase C	41	hydroperoxide reductase	Burkholderia pseudomallei K96243	41	Betaproteobacteria
KIIYFYPKDFTFVCP	KVIYFYPKDFTFVCP	0.988636	Achromobacter	alkyl hydroperoxide reductase	44	hydroperoxide reductase	Burkholderia pseudomallei K96243	44	Betaproteobacteria
KWKIIYFYPKDFTFV	KWKVIYFYPKDFTFV	0.988636	Achromobacter	alkyl hydroperoxide reductase C	42	hydroperoxide reductase	Burkholderia pseudomallei K96243	42	Betaproteobacteria
IIYFYPKDFTFVCPT	VIYFYPKDFTFVCPT	0.988636	Achromobacter	alkyl hydroperoxide reductase C	45	hydroperoxide reductase	Burkholderia pseudomallei K96243	45	Betaproteobacteria
VMIGHKGHPEVEGTM	IMIGHKGHPEVEGTM	0.987952	Ralstonia	4-hydroxy-3-methylbut-2-enyl diphosphate reductase	136	4-hydroxy-3-methylbut-2-enyl diphosphate reductase 1	Burkholderia pseudomallei K96243	132	Betaproteobacteria
IVMIGHKGHPEVEGT	IIMIGHKGHPEVEGT	0.987805	Achromobacter	4-hydroxy-3-methylbut-2-enyl diphosphate reductase	127	4-hydroxy-3-methylbut-2-enyl diphosphate reductase 1	Burkholderia pseudomallei K96243	131	Betaproteobacteria
IVMIGHKGHPEVEGT	IIMIGHKGHPEVEGT	0.987805	Ralstonia	4-hydroxy-3-methylbut-2-enyl diphosphate reductase	135	4-hydroxy-3-methylbut-2-enyl diphosphate reductase 2	Burkholderia pseudomallei K96244	132	Betaproteobacteria
DPNSPLAKRSVYFDF	DPNSPLAKRSIYFDF	0.987654	Ralstonia	peptidoglycan-associated outer-membrane lipoprotein	55	OmpA family lipoprotein	Burkholderia pseudomallei K96243	56	Betaproteobacteria
DAEILLAQPRGFCAG	DAEVLLAQPRGFCAG	0.987342	Achromobacter	4-hydroxy-3-methylbut-2-enyl diphosphate reductase	9	4-hydroxy-3-methylbut-2-enyl diphosphate reductase 1	Burkholderia pseudomallei K96243	15	Betaproteobacteria
DAEILLAQPRGFCAG	DAEVLLAQPRGFCAG	0.987342	Ralstonia	4-hydroxy-3-methylbut-2-enyl diphosphate reductase	19	4-hydroxy-3-methylbut-2-enyl diphosphate reductase 2	Burkholderia pseudomallei K96244	16	Betaproteobacteria
QCDVVIVVGSPNSSN	QCDIVIVVGSPNSSN	0.987013	Neisseria	4-hydroxy-3-methylbut-2-enyl diphosphate reductase	214	4-hydroxy-3-methylbut-2-enyl diphosphate reductase 1	Burkholderia pseudomallei K96243	225	Betaproteobacteria
SIGSGWSVSLKGNNL	SIGSGWSIKLLGRNI	0.748403	Treponema	conserved hypothetical protein	152	tetanus toxin tetX	Clostridium tetani E103	986	Clostridiales
TGVVLLLEYIPEITL	TGVVLLADYLPQVVL	0.736111	Prevotella	ATP-dependent DNA helicase PcrA	530	tetanus toxin tetX	Clostridium tetani E105	668	Clostridiales
IDSFVKSGDFIKLYV	IDSFVKVGEFIKVKV	0.721239	Clostridium	S1 RNA binding domain protein	48	tetanus toxin tetX	Clostridium tetani E96	1186	Clostridiales
ISDVSTIVPYIGPAL	VSGVSSIIPYVGPII	0.721105	Clostridium	hypothetical protein	253	tetanus toxin tetX	Clostridium tetani E106	636	Clostridiales
IPEITLPVIAALSIA	LPEIPVPIIAAFSLA	0.714577	Lachnospiraceae	hypothetical protein	354	tetanus toxin tetX	Clostridium tetani E98	677	Clostridiales
DDALINSTKIYSYFP	NEAIINSTALYDYFP	0.708861	Acinetobacter	sortase	28	tetanus toxin tetX	Clostridium tetani E101	583	Clostridiales
GAGSLQPLALEGSLQ	GRGSLYPIALEGALK	0.70763	Acetobacteraceae	glutamine-fructose-6-phosphate transaminase	469	tetanus toxin tetX	Clostridium tetani E94	532	Clostridiales
GAGSLQPLALEGSLQ	GRGSLYPIALEGALK	0.70763	Roseomonas	glutamine-fructose-6-phosphate transaminase	469	tetanus toxin tetX	Clostridium tetani E95	533	Clostridiales
EYSIISSMKKHSLSI	EYSVLAHLKKHSITV	0.698892	Staphylococcus	M23/M37 peptidase domain protein	204	tetanus toxin tetX	Clostridium tetani E90	973	Clostridiales
SLDKIIVDYNLQSKI	SLDKIIVDTNLSKKT	0.685331	Streptococcus	trehalose operon repressor	99	tetanus toxin tetX	Clostridium tetani E104	508	Clostridiales
LKKLESKINKVFSTP	LEELEDKINKLSSTP	0.684932	3-hydroxymyristoyl]	UDP-3-O	331	tetanus toxin tetX	Clostridium tetani E97	844	Clostridiales
ENLLLGVGLAMATTL	EILLIGVGLAMATLL	0.773908	Clostridium	hypothetical protein	34	Nonstructural protein NS2A	Dengue virus 3	100	Dengue
ENLLLGVGLAMATTL	EILLIGVGLAMATLL	0.773908	Coprobacillus	hypothetical protein	34	Nonstructural protein NS2A	Dengue virus 4	101	Dengue
LAPTRVVAAEMEEAL	LAPTRELAAQIEKAL	0.710145	Rhodococcus	ATP-dependent RNA helicase	84	Nonstructural protein NS3	Dengue virus 2	221	Dengue
KLTVVVGDIIGVLEQ	KIGVIVGEVAGILEQ	0.7	Coprococcus	ABC transporter, ATP-binding protein	307	Genome polyprotein	Dengue virus 3 Martinique/1243/1999	858	Dengue
KLTVVVGDIIGVLEQ	KIGVIVGEVAGILEQ	0.7	Dorea	ABC transporter, ATP-binding protein	307	Genome polyprotein	Dengue virus 3 Martinique/1243/2000	859	Dengue
VTEIGRVPSHLAHRT	VTAVGRVSSHLVHHT	0.696789	Dermacoccus	2Fe-2S iron-sulfur cluster binding domain protein	118	polyprotein	Dengue virus 3	2099	Dengue
LLLGVGLAMATTLQL	LLIGVGLAMATLLYQ	0.695725	Clostridium	hypothetical protein	36	Nonstructural protein NS2A	Dengue virus 3	102	Dengue
LLLGVGLAMATTLQL	LLIGVGLAMATLLYQ	0.695725	Coprobacillus	hypothetical protein	36	Nonstructural protein NS2A	Dengue virus 4	103	Dengue
RENLLLGVGLAMATT	RENVLLGIGIILAAS	0.690808	Coprobacillus	hypothetical protein	134	Nonstructural protein NS2A	Dengue virus 3	99	Dengue
EIASLPTYLSSRAKL	EIAKLPTWLSHRAKA	0.685816	Actinobacillus	DNA-directed DNA polymerase III delta subunit	142	Genome polyprotein	Dengue virus 4 Thailand/0348/1991	2101	Dengue
NLLLGVGLAMATTLQ	NLLLGAGLALATGMA	0.685714	Porphyromonas	outer membrane protein beta-barrel domain protein	6	Nonstructural protein NS2A	Dengue virus 3	101	Dengue
LLGVGLAMATTLQLP	LLGLGIGLLTTLALP	0.676056	Porphyromonas	putative alpha-1,2-mannosidase	12	Nonstructural protein NS2A	Dengue virus 3	103	Dengue
EGKVVQYENLKYTVI	EGKVVSYEGLNYTID	0.675382	Anaeroglobus	hypothetical protein	73	polyprotein	Dengue virus 3	292	Gluten
PQQPFPQQPQQPQQP	PQMPFPQQPQQPQQP	0.943182	Lactobacillus	conserved hypothetical protein	165	omega gliadin storage protein	Triticum aestivum	92	Gluten
QQPFPQQPQQPQQPF	QMPFPQQPQQPQQPF	0.942529	Lactobacillus	conserved hypothetical protein	166	omega gliadin storage protein	Triticum aestivum	93	Gluten
QPQQPFPQQPQQPQQ	QPQMPFPQQPQQPQQ	0.94186	Lactobacillus	conserved hypothetical protein	164	omega gliadin storage protein	Triticum aestivum	91	Gluten
IQPQQPFPQQPQQPQ	NQPQMPFPQQPQQPQ	0.848895	Lactobacillus	conserved hypothetical protein	163	omega gliadin storage protein	Triticum aestivum	90	Gluten
QQPFPQQPQQPYPQQ	QQPFQQQPQQSYPQQ	0.842465	Bifidobacterium	hypothetical phage protein	197	Gamma-gliadin precursor	Triticum aestivum	81	Gluten
PIQPQQPFPQQPQQP	PVQPQQPAPQQPAQP	0.842235	Turicella	hypothetical protein	698	omega secalin	Secale cereale	76	Gluten
PQPQQPQQPFPQSQQ	PQPQQPQQPQPQFQQ	0.818727	Mobiluncus	conserved hypothetical protein	10	gamma-gliadin	Triticum aestivum	106	Gluten
PQQPQLPFPQQPQQP	MNQPQMPFPQQPQQP	0.816092	Lactobacillus	conserved hypothetical protein	162	gamma-gliadin	Triticum aestivum	132	Gluten
QPQQPQLPFPQQPQQ	QMNQPQMPFPQQPQQ	0.811765	Lactobacillus	conserved hypothetical protein	161	gamma-gliadin	Triticum aestivum	131	Gluten
TQQPQQPFPQQPQQP	MNQPQMPFPQQPQQP	0.809262	Lactobacillus	conserved hypothetical protein	162	Gamma-gliadin precursor	Triticum aestivum	95	Gluten
AGFFLLTRILTIPLS	AGLFLLTNILILPLL	0.662037	Capnocytophaga	competence protein	188	small surface antigen	Hepatitis B virus	17	Hepatitis B
AGFFLLTKILTIPLS	AGLFLLTNILILPLL	0.662037	Capnocytophaga	competence protein	188	small surface antigen	Hepatitis B virus alpha1	17	Hepatitis B
GFFSLTKILTIPLSL	GSFQVTQLLTIPISI	0.657359	Aerococcus	transporter, CPA2 family	177	Major surface antigen precursor	Hepatitis B virus adw/Indonesia/PIDW420	181	Hepatitis B
AVFFLLTRILTIPQS	AIFFILTYILTIKPS	0.652841	Clostridium	hypothetical protein	127	HBsAg	Hepatitis B virus	17	Hepatitis B
FFLLTKILTIPKSLD	EFLSTSVLSLPKSLD	0.643498	Enterococcus	ABC transporter, permease protein	40	Major surface antigen precursor	Hepatitis B virus alpha1	182	Hepatitis B
FFSLTKILTIPLSLD	YLSKIKALTIPLSLD	0.643372	Streptococcus	helicase C-terminal domain protein	180	Major surface antigen precursor	Hepatitis B virus adw/Indonesia/PIDW420	182	Hepatitis B
GFFLLTRILTIPLSL	GFFLITYVLLFPLRL	0.635367	Corynebacterium	CAAX amino terminal protease family protein	29	small surface antigen	Hepatitis B virus	18	Hepatitis B
GFFLLTKILTIPLSL	GFFLITYVLLFPLRL	0.635367	Corynebacterium	CAAX amino terminal protease family protein	29	small surface antigen	Hepatitis B virus adw/Indonesia/PIDW420	18	Hepatitis B
QAGFFLLTRILTIPL	FAGLFLLTNILILPL	0.634498	Capnocytophaga	competence protein	187	small surface antigen	Hepatitis B virus	16	Hepatitis B
QAGFFLLTKILTIPL	FAGLFLLTNILILPL	0.634498	Capnocytophaga	competence protein	187	small surface antigen	Hepatitis B virus adw/Indonesia/PIDW420	16	Hepatitis B
AYAAQGYKVLVLNPS	MYAAQGYVVLTLNPS	0.781474	Porphyromonas	peptidase, S9A/B/C family, catalytic domain protein	633	NS3	Hepatitis C virus	217	Hepatitis C
WNFISGIQYLAGLST	WNFSTGIQYVAGLYT	0.756323	Bacteroides	hypothetical protein	690	nonstructural protein	Hepatitis C virus	239	Hepatitis C
YAAQGYKVLVLNPSV	YAAQGYVVLTLNPSG	0.750065	Porphyromonas	peptidase, S9A/B/C family, catalytic domain protein	634	NS3	Hepatitis C virus	218	Hepatitis C
SIFLLALLSCLTVPA	GILLLALLSCLLLPA	0.737607	Enterobacter	putative inner membrane protein	13	polyprotein	Hepatitis C virus	175	Hepatitis C
SIFLLALLSCLTVPA	GILLLALLSCLLLPA	0.737607	Klebsiella	conserved hypothetical protein	13	polyprotein	Hepatitis C virus	176	Hepatitis C
VTSTWVLVGGVLAAL	VTSTWAVIGGTFASL	0.724979	Acinetobacter	conserved hypothetical protein	31	polyprotein	Hepatitis C virus	1206	Hepatitis C
GKVLIDILAGYGAGV	GRVLIDILKGFGAKI	0.721105	Weissella	D-lactate dehydrogenase	164	polyprotein	Hepatitis C virus	1395	Hepatitis C
IFLLALLSCLTVPAS	ILLLALLSCLLLPAP	0.71831	Enterobacter	putative inner membrane protein	14	polyprotein	Hepatitis C virus	176	Hepatitis C
IFLLALLSCLTVPAS	ILLLALLSCLLLPAP	0.71831	Klebsiella	conserved hypothetical protein	14	polyprotein	Hepatitis C virus	177	Hepatitis C
VAIKSLTERLYVGGP	TAIKSIDERLKVGGP	0.716216	Bacteroides	glycoside hydrolase	204	NS5b	Hepatitis C virus	236	Hepatitis C
TQTVDFSLDPTFTIE	TRTVDFLIDPTDTVE	0.714286	Brevibacterium	thymidine kinase	55	NS3	Hepatitis C virus	433	Hepatitis C
ATAFVGAGLAGAAIG	ASAFVGAGVIGKAMG	0.713304	Corynebacterium	CAIB/BAIF family protein	210	NS4 protein	Hepatitis C virus	67	Hepatitis C
LVVLLYTFATANADT	LIVLLKTFALASADT	0.734288	Dialister	cobalamin-5-phosphate synthase	116	hemagglutinin	Influenza A virus (A/California/04/2009(H1N1))	5	Influenza A H1N1
VRELVLYDKEEIRRI	IRELLLFDTEELQRI	0.727291	Bifidobacterium	DEAD/DEAH box helicase	882	nucleocapsid protein	Influenza A virus (A/New Caledonia/20/1999(H1N1))	105	Influenza A H1N1
YEELREQLSSVSSFE	YQELREQLASVEEFR	0.722292	Selenomonas	hypothetical protein	45	HA1	Influenza A virus (A/Puerto Rico/8/1934(H1N1))	98	Influenza A H1N1
EKNVTVHSVNLLENS	NKNITFSSINLLENS	0.721105	Arcobacter	conserved hypothetical protein	102	Nucleocapsid protein	Influenza A virus (A/Hong Kong/507/97(H5N1))	43	Influenza A H1N1
EFNKLERRMENLNKK	EFSKIEKKIETLNKK	0.720256	Clostridium	ABC superfamily ATP binding cassette transporter, binding protein	173	haemagglutinin	Influenza A virus (A/New Caledonia/20/1999(H1N1))	412	Influenza A H1N1
KNVTVHSVNLLENSH	KNITFSSINLLENSN	0.720256	Arcobacter	conserved hypothetical protein	103	nucleocapsid protein	Influenza A virus (A/New Caledonia/20/1999(H1N1))	48	Influenza A H1N1
EELREQLSSVSSFER	DELKEELSGVSSLER	0.719443	Marvinbryantia	DNA replication protein DnaC	139	HA1	Influenza A virus (A/Puerto Rico/8/1934(H1N1))	99	Influenza A H1N1
ASYKIFKIEKGKVTK	AQYKIFKLSAGKTTK	0.716216	Enterococcus	TraG/TraD family protein	316	Neuraminidase	Influenza A virus (A/Puerto Rico/8/1934(H1N1))	236	Influenza A H1N1
VLEKNVTVHSVNLLE	IKERNIFIHSINLLE	0.712396	Filifactor	tRNA pseudouridine synthase B	143	hemagglutinin	Influenza A virus (A/California/04/2009(H1N1))	95	Influenza A H1N1
ASYKIFRIEKGKIVK	AQYNIFRLENGKIVE	0.711554	Streptococcus	hypothetical protein	15	neuraminidase	Influenza A virus (A/California/04/2009(H1N1))	251	Influenza A H1N1
MRELVLYDKEEIRRI	MRELELKEKEEIRKI	0.708402	Fusobacterium	MutS2 protein	234	nucleocapsid protein	Influenza A virus (A/Hong Kong/497/97(H3N2))	105	Influenza A H3N2
SEVEGRIQDLEKYVE	SELEQRIENIEKYIE	0.707499	Paraprevotella	hypothetical protein	130	hemagglutinin	Influenza A virus (A/New York/388/2005(H3N2))	416	Influenza A H3N2
AAEAMEIASQARRMV	LAEARELAAQARRIV	0.706787	Roseomonas	possible methyl-accepting chemotaxis protein III	180	matrix protein 1	Influenza A virus (A/New York/232/2004(H3N2))	199	Influenza A H3N2
NRSGYSGIFSVEGKS	NYSGYTGMFSMEGSS	0.70536	Bacteroides	hypothetical protein	356	neuraminidase	Influenza A virus (A/Waikato/7/2000(H3N2))	402	Influenza A H3N2
NQINGKLNRLIGKTN	NTINGKLNYIIGGTN	0.700765	Peptostreptococcus	cell surface protein	516	hemagglutinin	Influenza A virus (A/New York/388/2005(H3N2))	391	Influenza A H3N2
ASRYITDMTIEELSR	AARFISDLTLEVLSR	0.700286	Slackia	phosphopantothenoylcysteine decarboxylase/phosphopantothenate--cysteine ligase	42	nonstructural protein 1	Influenza A virus (A/Panama/2007/1999(H3N2))	86	Influenza A H3N2
YPYDVPDYASLRSLV	YGYDIPDYATLRKCV	0.699252	Butyrivibrio	Predicted phosphatases	31	hemagglutinin HA1	Influenza A virus (A/Panama/2007/1999(H3N2))	98	Influenza A H3N2
SRLNWLTHLKFKYPA	TRLNWMPHLQVRYPA	0.697722	Bifidobacterium	potassium uptake protein	420	hemagglutinin	Influenza A virus (A/New York/388/2005(H3N2))	165	Influenza A H3N2
SRLNWLTHLKYKYPA	TRLNWMPHLQVRYPA	0.693653	Bifidobacterium	potassium uptake protein	420	hemagglutinin	Influenza A virus (A/Wyoming/03/2003(H3N2))	165	Influenza A H3N2
VKPGDILLINSTGNL	LKQGDILLVNKQGNI	0.684579	Paenibacillus	histidine kinase internal region	196	hemagglutinin	Influenza A virus (A/New York/388/2005(H3N2))	253	Influenza A H3N2
HLLSSVKHFEKVKIL	HLISAVKHYEKTKIL	0.82674	Bulleidia	hypothetical protein	110	hemagglutinin	Influenza A virus (A/Singapore/1/1957(H2N2))	118	Other Influenza A
NKVNSIIDKMNTQFE	NEVNRIIDKMNAKFE	0.763158	Sporosarcina	RND superfamily resistance-nodulation-cell division antiporter	295	hemagglutinin	Influenza A virus (A/Viet Nam/1203/2004(H5N1))	392	Other Influenza A
VRELILYDKEEIRRI	IRELLLFDTEELQRI	0.741277	Bifidobacterium	DEAD/DEAH box helicase	882	nucleoprotein	Influenza A virus (A/Hong Kong/156/97(H5N1))	105	Other Influenza A
AADKESTQKAIDGVT	AADKESTKKALTGIK	0.727291	Bacteroides	conserved hypothetical protein	199	hemagglutinin	Influenza A virus (A/Viet Nam/1203/2004(H5N1))	377	Other Influenza A
YEELREQLSSVSSFE	YQELREQLASVEEFR	0.722292	Selenomonas	hypothetical protein	45	hemagglutinin	Influenza A virus (A/Hong Kong/1073/99(H9N2))	98	Other Influenza A
EELREQLSSVSSFER	DELKEELSGVSSLER	0.719443	Marvinbryantia	DNA replication protein DnaC	139	hemagglutinin	Influenza A virus (A/Hong Kong/1073/99(H9N2))	99	Other Influenza A
KHLLSSVKHFEKVKI	FHLISAVKHYEKTKI	0.719092	Bulleidia	hypothetical protein	109	hemagglutinin	Influenza A virus (A/Singapore/1/1957(H2N2))	117	Other Influenza A
ADKESTQKAIDGVTN	RDKESTQKAVDKIEN	0.716216	Dysgonomonas	hypothetical protein	355	hemagglutinin	Influenza A virus (A/Viet Nam/1203/2004(H5N1))	378	Other Influenza A
YAADKESTQKAIDGV	AAADKESTKKALTGI	0.708607	Bacteroides	conserved hypothetical protein	198	hemagglutinin	Influenza A virus (A/Viet Nam/1203/2004(H5N1))	376	Other Influenza A
ILAIYATVAGSLSLA	LMIVYSTVAGSVSVA	0.706787	Marvinbryantia	TRAP transporter, DctM subunit	162	hemagglutinin	Influenza A virus (A/Singapore/1/1957(H2N2))	526	Other Influenza A
TEEDKENALSLLDKI	TAEQKENAQSLLDKV	0.741277	Lactobacillus	conserved hypothetical protein	113	Chain A, Structural Characterization Of The Tetrameric Form Of The Major Cat Allergen Fel D 1	Felis catus	51	Mammals Allergy
AVKRDVDLFLTGTPD	ALKRDTELFITATPE	0.715373	Leuconostoc	isochorismate synthase	168	Chain A, Structural Characterization Of The Tetrameric Form Of The Major Cat Allergen Fel D 1	Felis catus	6	Mammals Allergy
GIVKENIIDLTKIDR	GIIQEKLVDILKIDR	0.708402	Listeria	transcriptional regulator, MarR family	44	Major allergen Equ c 1 precursor	Equus caballus	161	Mammals Allergy
GTPDEYVEQVAQYKA	GIPDEYLEQYGKYKA	0.703918	Dorea	formate-tetrahydrofolate ligase	24	Chain A, Structural Characterization Of The Tetrameric Form Of The Major Cat Allergen Fel D 1	Felis catus	17	Mammals Allergy
MTEEDKENALSLLDK	ITEEDMENALALIRK	0.694511	Clostridium	acetolactate synthase, large subunit, biosynthetic type	188	Chain A, Structural Characterization Of The Tetrameric Form Of The Major Cat Allergen Fel D 1	Felis catus	50	Mammals Allergy
YILLHLLNFDKTRPF	FILRHYLKFDKTQPF	0.682978	Helicobacter	lipoprotein release transmembrane protein	9	Fel d 4 allergen	Felis catus	116	Mammals Allergy
YVENGLISRVLDGLV	YVKNGLLQAVLDGRI	0.680288	Scardovia	alcohol dehydrogenase, zinc-containing protein	297	Chain A, Structural Characterization Of The Tetrameric Form Of The Major Cat Allergen Fel D 1	Felis catus	120	Mammals Allergy
DKENALSVLDKIYTS	DKEKILSVLDKIIQS	0.676325	Blautia	radical SAM domain protein	269	Major allergen I polypeptide chain 1 precursor	Felis catus	75	Mammals Allergy
DKENALSVLDKIYTS	DKEKILSVLDKIIQS	0.676325	Lachnospiraceae	hypothetical protein	269	Major allergen I polypeptide chain 1 precursor	Felis catus	76	Mammals Allergy
MTTISSSKDCMGEAV	MTAVSEARDAMGEAI	0.676264	Clostridium	hypothetical protein	417	Major allergen I polypeptide chain 2 precursor	Felis catus	81	Mammals Allergy
DLSLTKVNATEPERT	DLSLTKVNASNEEQS	0.676007	Actinomyces	putative surface-anchored membrane protein	51	Chain A, Structural Characterization Of The Tetrameric Form Of The Major Cat Allergen Fel D 1	Felis catus	97	Mammals Allergy
FIVYIVFVYIPLFLI	YRVYVLFVFLPLFLV	0.715247	Prevotella	1-acyl-sn-glycerol-3-phosphate acyltransferase	26	E5 protein	Human papillomavirus type 16	60	Papillomavirus
VPEIEEILDRPLLQI	MPELEKIVERPLITI	0.671233	Lactobacillus	hydrolase, NUDIX family	1	E6 protein	Mupapillomavirus 1	81	Papillomavirus
MADNKAPQGLLGLLQ	MSDTKTPQGVLGIVR	0.666667	Lachnospiraceae	hypothetical protein	84	E5 protein	Human papillomavirus type 16	37	Papillomavirus
LLRETLEVYTQRLKR	LLRPTLGEYTRRLKR	0.662404	Synergistes	hypothetical protein	60	Protein E6	Human papillomavirus type 16	49	Papillomavirus
LLSVSTYTSLILLVL	MLTVSTYTSIAVMTL	0.657009	Corynebacterium	conserved hypothetical protein	82	E5 protein	Human papillomavirus type 16	33	Papillomavirus
GDTPTLHEYMLDLQP	GDTPTITEYLSDVVP	0.650613	Clostridium	Creatinase	91	E7 protein	Human papillomavirus type 16	3	Papillomavirus
GDTPTLHEYMLDLQP	GDTPTITEYLSDVVP	0.650613	Lachnospiraceae	hypothetical protein	91	E7 protein	Human papillomavirus type 17	4	Papillomavirus
DILQDLDDFCRKLGI	DILRDIDAFCRKCNL	0.650417	Slackia	hypothetical protein	15	Regulatory protein E2	Human papillomavirus type 16	83	Papillomavirus
TPTLHEYMLDLQPET	TPAIHSYLIEVTPET	0.650203	Bacillus	hypothetical protein	307	E7 protein	Human papillomavirus type 16	5	Papillomavirus
LEDLLMGTLGIVCPI	IDDLIIGSLGIVCFL	0.644793	Myroides	hypothetical protein	37	E7 protein	Human papillomavirus type 16	79	Papillomavirus
ELQLTLETIYNSQYS	EIQATLQTIFNQKYK	0.64431	Kingella	hypothetical protein	277	Regulatory protein E2	Human papillomavirus type 16	74	Papillomavirus
IGDEKYVDYMSSLKR	LGDEKLIDYLESVKR	0.741868	Clostridium	transcriptional regulator, GntR family	337	polyprotein	West Nile virus	3407	West Nile
INQVRAIIGDEKYVD	INQLKAVIGDAKIID	0.7263	Capnocytophaga	transcription elongation factor GreA	60	polyprotein	West Nile virus	3400	West Nile
INQVRAIIGDEKYVD	INQLKAVIGDAKIID	0.7263	Paraprevotella	transcription elongation factor GreA	60	polyprotein	West Nile virus	3401	West Nile
IIGDEKYVDYMSSLK	VLGDEKLIDYLESVK	0.724979	Clostridium	transcriptional regulator, GntR family	336	polyprotein	West Nile virus	3406	West Nile
GLLGSYQAGAGVMVE	GLLGLVQQGAGVLVE	0.717395	Segniliparus	AMP-binding enzyme	388	nonstructural protein 3	West Nile virus	29	West Nile
VLSLIGLKRAMLSLI	VIRVVGAKRAMLSIV	0.702311	Ralstonia	membrane protein	89	Polyprotein	West Nile virus	24	West Nile
VIGLYGNGVIMPNGS	LIGLFGNDILLPDGS	0.692365	Scardovia	dephospho-CoA kinase	49	nonstructural protein 3	West Nile virus	146	West Nile
SLIGLKRAMLSLIDG	SLIGLGRALVSLHDG	0.690415	Corynebacterium	endonuclease III	117	Genome polyprotein	West Nile virus	26	West Nile
VVFVVLLLLVAPAYS	VVLVLLLLLIIPAYY	0.68615	Prevotella	putative two-component system sensor histidine kinase	893	polyprotein	West Nile virus	276	West Nile
NLAVQLVRMMEGEGV	NLAISLIRLLHGSGV	0.685331	Actinomyces	hypothetical protein	14	Genome polyprotein	West Nile virus	3142	West Nile
SDTSKIKNRIERLRR	SDIAKVKNDIESLRR	0.685331	Helicobacter	ATP-dependent protease ATP-binding subunit	467	polyprotein	West Nile virus	2802	West Nile
