# Supplementary material for: Microbiota epitope similarity either dampens or enhances the immunogenicity of disease-associated antigenic epitopes
Source: PLoS One. 2018 May 7;13(5):e0196551. doi: 10.1371/journal.pone.0196551 (PMC5937769; doi:10.1371/journal.pone.0196551)
Supplement: S7 Table — (XLSX) [file pone.0196551.s007.xlsx]

## Sheet: S7 Table
S7 Table. Peptides selected for experimental testing - self
Epitope	Hit	BLOSUM score
LRIINEPTAAAIAYG	LRIINEPTAAAVAYG	0.986301
LNVLRIINEPTAAAI	LNILRIINEPTAAAI	0.985714
KRILITGGAGFVGSH	KRILVTGGAGFIGSH	0.974026
DTQFVRFDSDAASPR	DTQFVRFDSDAASPK	0.961039
SLFIIASKTFTTQET	TLFIIASKTFTTQET	0.951072
DDTQFVRFDNDAASP	DDTQFVRFDSDAASP	0.949443
GAKRVIISAPSADAP	GAKKVVISAPSADAP	0.944444
IIIVVSNPVDILTYV	ILLVVSNPVDILTYV	0.943662
IQRFLSQPFQVAEVF	IQRFLSQPFAVAEVF	0.925191
VNGFGRIGRLVTRAA	INGFGRIGRLVLRAA	0.911586
DTQFVRFDNDAASPR	DTQFVRFDSDAASPK	0.910331
DDTQFVRFDSDAASQ	DDTQFVRFDSDAASP	0.909168
DTQFVRFDSDAASQK	DTQFVRFDSDAASPK	0.907973
DTQFVRFDSDATSPR	DTQFVRFDSDAASPK	0.903245
WINIIMDGPPAQSLG	WINIVMDGPPVQTLG	0.89822
VAKHFVALSTNTTKV	VAKHFVALSTNSTEV	0.896573
DAVALKAADIGVAMG	DAPALKAADIGVAMG	0.895302
ERPVIFALSNPTAQA	ERPIIFALSNPTSRA	0.891892
RPVIFALSNPTAQAE	RPIIFALSNPTSRAE	0.891892
RPRAPIIAVTRNPQT	RPKAPIVAVTRNPQV	0.888908
GALQNIIPASTGAAK	GAAQNIIPSSTGAAK	0.888889
AAFIALYPNSQLAPT	AAFTALYPNSQLAPS	0.88
VAALRWVQDNIASFG	VMALRWVRDNIASFG	0.877438
LRSILGTLTVEQIYQ	LRSILGSMTVEEIYQ	0.873239
DTQFVRFDSDAASQR	DTQFVRFDSDAASPK	0.868496
LERTFIAIKPDGVQR	MERTFLMIKPDGVQR	0.868496
TQFVRFDSDAASPRG	TQFVRFDSDAASPKR	0.862764
GVEVRVARIFNTFGP	GVETRIVRIFNTYGP	0.833402
RGSIINISSIVGKVG	RGAIVNISSLSGKVG	0.828571
FDAGAGIALNDHFVK	FDAKAGIALNDNFVK	0.825961
VEEGRLIFDNLKKSI	IEEGRRIYDNIKKSI	0.8244
TPSYVAFTDTERLIG	TPSVVAFTDKERLVG	0.821354
SYVAFTDTERLIGDA	SVVAFTDKERLVGDA	0.816497
DVKEVIEYARLRGIR	DIKEVIEYAKVRGID	0.80274
DFYKILGVPRSASIK	DYYEILGVPRSASVD	0.802701
EVDQIYHLASPASPP	EVDEIYNLACPASPP	0.797681
VVFVIDKSGSMSGRK	LVFIIDKSGSMSGLE	0.797222
QFFITTVKTAWLDGK	QFFITTVPTEWLNGK	0.788009
TQFVRFDSDAASQRM	TQFVRFDSDAASPKR	0.786737
PIVGIVAGLAVLAVL	PLLGILAGTAILAVL	0.785207
GFGRIGRLVTRAAFN	GFGRIGRLVFRAAYE	0.78433
NIKIISKIENHEGVR	NVKIISKIENKEGVD	0.783855
KGLFRAAVPSGASTG	GGMVRAAVPSGASTG	0.783784
VDTGIGMTKADLINN	ADTGIGMTKEDLENN	0.779287
TTLRVDQSILTGESV	TSVQVDQSALTGESV	0.776999
IPIVGIVAGLAVLAV	IPIVGMIAGLAVAAF	0.773908
VVPMYLGELAPKNLR	VCPMYIGEIAPSNIR	0.772399
AGLGRAYALAFAERG	AGLGRAYALAFGGEG	0.768364
TLSDYNIQKESTLHL	TLQDYAITKESTLHL	0.768229
ATRLLAQTTLRNVLG	ATSQLAQTTLRSVLG	0.768197
TLRVDQSILTGESVS	TLEVDQSALTGESLA	0.768116
GKVDIVAINDPFIDL	EKFEVVAINDPFIDL	0.763158
RAFQYVSDLVNGLVA	RSFQYVSDLVEGMIR	0.761922
VPIVGIVAGLAVLAV	IPIVGMIAGLAVAAF	0.759306
VVIIGAGKPAAVVLQ	VIIIGAGKTAELVLQ	0.759144
LKANVKIFKSQGAAL	LEANAAIFKTQGAAL	0.757143
VSAQIAYSKISKRWN	VQAQVDYTKISRRWN	0.756659
GQPFRYISGSIHYSR	GQPYRIISGAIHYFR	0.756098
RPWSFSASLTPVALG	RPWSFTASVIPLTLG	0.754732
LVESYTLPDGRIIKV	LVEEYTLPDGRTVIV	0.751695
QVIILYSGDKIYDDY	QIVILGSGDKFYEDY	0.746835
LRYLQTLTTIAAEKN	LRYLQTLTQIAGDKS	0.744845
TAFQYIIDNKGIDSD	TAFQYISDHQGIDQD	0.742271
NSVIIVDKNGRLVYL	GSVVLVSKNGKIVYL	0.736182
LLKVIILGDSGVGKT	ILSLFLMGDSGVGKT	0.736182
IHRDLRAANVLVSES	IHRDVKPANIMVSDS	0.735119
ISALLADPTRRFIYV	LNDIIADPTRRFIYL	0.733594
VDQIYHLASPASPPN	VDEIYNLACPASPPH	0.730867
FGRIGRLVTRAAFNS	FGRIGRLVFRAACNN	0.727825
LTRLLQTKNYDIGAA	LSRLLQVANYDVAAA	0.727718
TNKNYRIDTINLFPA	SNKQYRVDEINLMPA	0.726247
VEEGLYSRTLAGSIT	VEEGLYNMTLEGDIT	0.725241
LSDYNIQKESTLHLV	LQDYAITKESTLHLL	0.724849
APQTITIFRNGIALE	APFTVTVFKNGVSVE	0.724849
DTKVYTVDLGRTVTI	DTQTFTDDLGRTVTV	0.723747
KYYVTIIDAPGHRDF	KYDYTVVDCPGHRDF	0.720577
SDKEAILDIITSRSN	SDKQAILDIIDKTSN	0.718381
VAAFLGALASLGSLN	IAAILGVMASMGQLN	0.715348
AVLEYLTAEILELAG	AVLERLTQEIYELAG	0.714359
IPSMAIGAIAGRIVG	IPKILIGAIAGDIVG	0.713304
GINFLYAATHELGHS	GLNSLYTLVHELGHS	0.712556
SPAVQPDAALQRLAA	SPCTQPDEALQRTAA	0.707674
GLRVGIPKETPALTI	SLKAGIPVETPAVTI	0.70763
ENNEIISNIRDSVIN	ENNEVTASIRDCIIN	0.706918
QIRIEANEALVKALE	MAKIKANEALVKALQ	0.705882
DVRILLLGEAQVGKT	DVTVLLLGESGVGKS	0.704225
LPQIVVVGTQSSGKS	SPQIAIIGTTASGKS	0.704225
ALTFSYGRALQASAL	KLTFSYGRALQAAPQ	0.703867
SNRVVDLMAHMASKE	SNKVLDLIAHMASVN	0.703465
QGKIVDLVKELDRDT	QGPIVDIVKQLDADV	0.702703
FVRFDSDAASPRGEP	FVRFDSDAASPKRSR	0.701535
SRRQLLSLLSAGRAR	KRRQLISLTAAGRRR	0.700898
LPRKVITAAVIGSLV	IPRAVLTAALLGSFI	0.700749
VPGKTFVNITPAEVG	VPGKTWINIVPSSMG	0.700219
LRRENQVLSVRIADK	LRRDNQVASVRLSDI	0.7
