# Supplementary material for: Microbiota epitope similarity either dampens or enhances the immunogenicity of disease-associated antigenic epitopes
Source: PLoS One. 2018 May 7;13(5):e0196551. doi: 10.1371/journal.pone.0196551 (PMC5937769; doi:10.1371/journal.pone.0196551)
Supplement: S9 Table — (XLSX) [file pone.0196551.s009.xlsx]

## Sheet: S9 Table
S9 Table. Genus, frequencies and associated p-values for each of the epitope and non-epitope categories.
		Adenovirus (Non-epitopes)		Alphaproteobacteria (Epitopes)		Amaranthaceae (Non-epitopes)		Aspergillus (Non-epitopes)		Betaherpesviridae (Non epitopes)		Betaproteobacteria (Epitopes)		Clostridiales (Epitopes)		CR (Non-epitopes)		Dengue (Epitopes)		Fabaceae (Non-epitopes)		Gluten (Epitopes)		Hepatitis B (Epitopes)		Hepatitis C (Epitopes)		Influenza A H1N1 (Epitopes)		Influenza A H3N2 (Epitopes)		Other Influenza A (Epitopes)		Mammals Allergy (Epitopes)		Multiple Sclerosis (Non-epitopes)		Papillomavirus (Epitopes)		Plasmodium (Non-epitopes)		RAG (Non-epitopes)		Rheumatoid Arthritis (Epitopes)		West Nile (Epitopes)		Yellow Fever (Non-Epitopes)
Genus	Frequency Control	Frequency	p-value after Bonferroni	Frequency	p-value after Bonferroni	Frequency	p-value after Bonferroni	Frequency	p-value after Bonferroni	Frequency	p-value after Bonferroni	Frequency	p-value after Bonferroni	Frequency	p-value after Bonferroni	Frequency	p-value after Bonferroni	Frequency	p-value after Bonferroni	Frequency	p-value after Bonferroni	Frequency	p-value after Bonferroni	Frequency	p-value after Bonferroni	Frequency	p-value after Bonferroni	Frequency	p-value after Bonferroni	Frequency	p-value after Bonferroni	Frequency	p-value after Bonferroni	Frequency	p-value after Bonferroni	Frequency	p-value after Bonferroni	Frequency	p-value after Bonferroni	Frequency	p-value after Bonferroni	Frequency	p-value after Bonferroni	Frequency	p-value after Bonferroni	Frequency	p-value after Bonferroni	Frequency	p-value after Bonferroni
Holdemania	0.00142344	0		0		4.10484e-05		0.000607935	1.26362e-14	0.00022506		0		0.0018622		0.0804505		0		0		0		0		0.0408664		0		0		0		0		0.000459559		0		0.00114125	1	0		0		0.00232558		0.000682467	1
Solobacterium	0.000765284	0		0		2.05242e-05		0.000567852	1	0.000731447	1	8.63533e-05		0		0.0603379		0		0		0		0		0		0.174368		0		0.0904977		0		0.000459559		0		8.77886e-05		0		0		0		0.000434297	1
Ruminococcus	0.00714366	0.00609756		0		0.00268867	2.40118e-29	0.0112101	1.57055e-75	0.0113656	7.28861e-07	0.000575689	3.9536e-43	0.0018622		1.02574	1	0		0		0		0.00990099		0.817327	1	0.784656	1	0.542005		1.53846	0.0738794	0.00763359		0.00597426	1	0.0196721	0.335171	0.00913001	1	0.00327409	1	0.00571429		0.0162791	1	0.0077553	1
Capnocytophaga	0.00843111	0.0182927		0		0.018205	8.16449e-121	0.00844429	1	0.00512013	0.57043	0.00495092	5.57444e-08	0.00744879		0.925181	1	0		0		0		0.039604		0.694728	1	0.697472	1	0		0.81448	1	0.00763359		0.00436581	0.406273	0.00655738		0.00895444	1	0.00654818	1	0.0171429		0.00697674		0.00663854	1
Arcobacter	0.000877362	0		0		0.00217556	8.18102e-20	0.000694783	1	0.000787712	1	0.000805964	1	0		0.100563	1	0		0		0		0		0		0.261552		0		0.0904977		0.00381679		0.000689338		0		0.00140462	1	0.000155909		0		0		0.000558382	1
Eubacterium	0.00992588	0.00609756		0.00261097		0.000656774	2.05e-92	0.0113838	2.22845e-06	0.0105778	1	0.00356927	3.06137e-28	0.00558659		1.00563	1	0.00392157		0		2.6975	0.00458831	0.00990099		0.735595	1	1.22058	1	0.813008		1.80995	0.336811	0.0267176	0.19621	0.0101103	1	0.00655738		0.016592	1.13976e-08	0.0204241	2.42166e-13	0.00571429		0.0139535	1	0.00713488	0.0632991
Anaerofustis	0.00082332	0		0.00261097		4.10484e-05		0.000614616	0.90787	0.000843977	1	0		0		0.0603379		0		0		0		0		0		0.43592	0.00856117	0		0.0904977		0.0114504		0.000459559		0		0.0030726	2.58054e-12	0		0		0		0.000496339	1
Cardiobacterium	0.000957361	0		0.00261097		0.00219609	1.89709e-16	0.000574532	0.000333945	0.000337591		0.000690826	1	0		0.0804505		0		0		0		0		0.0408664		0		0		0		0		0		0		8.77886e-05		0.000779545	1	0		0.00232558		0.000930637	1
Erysipelotrichaceae	0.00695876	0		0		0.000348911	9.77083e-67	0.00368769	5.0586e-50	0.00247567	2.25219e-06	0.000719611	9.89814e-40	0.00558659		0.261464	1	0		0		0		0		0.326931	1	0.174368		0.271003		0.361991		0.00381679		0.00321691	0.37183	0.00983607		0.0104468	0.110761	0.00187091	0.00880004	0.0228571		0.00232558		0.00335029	7.23243e-06
Succinatimonas	0.000845211	0		0		0		0.000741547	1	0.000618916	1	0.00155436	0.289982	0.0018622		0.100563	1	0		0		0		0		0.122599		0		0		0		0		0.000229779		0		0.00131683	1	0.000311818		0		0.00232558		0.000496339	1
Paenibacillus	0.00324297	0.00609756		0.00522193		0.00669089	1.30105e-38	0.00638666	4.30448e-99	0.0035447	1	0.00354049	1	0.00372439		0.301689	1	0.00392157		0		0		0		0.286065	1	0.174368		0.813008		0.633484	1	0.00381679		0.00459559	1	0.00655738		0.0069353	8.43053e-08	0.0236982	2.17723e-177	0.0342857	5.83007e-09	0.00930233		0.00558382	3.87274e-05
Haemophilus	0.0048881	0.0182927		0.0261097	3.43519e-07	0.0228434	0	0.0073019	1.45285e-38	0.00534519	1	0.0233442	0	0.0018622		0.804505	1	0.00392157		0		0		0		0.204332	1	0.348736		0		0.81448	1	0.00381679		0.00229779	1	0		0.00833992	0.00208073	0.00218273	1	0		0.00930233		0.00620424	1
Clostridiales	0.00326396	0.0121951		0		0.00463847	1.34775e-05	0.00448937	1.85223e-14	0.00303832	1	0.00215883	1	0		0.563154	1	0		0		0		0		0.694728	0.186227	0.087184		0.542005		0.542986	1	0		0.00459559	1	0.00655738		0.00623299	0.000499833	0.00436545	1	0		0.00465116		0.00341233	1
Scardovia	0.000896778	0		0		0.000266814	0.000507658	0.00191733	2.88531e-37	0.00191301	1	5.75689e-05		0		0.181014	1	0		0		0.963391	6.90585e-08	0		0.0408664		0.087184		1.08401		0		0.00381679		0.000229779		0		0.00184356	1	0.00202682	1	0		0.00232558		0.000682467	1
Johnsonella	0.000948578	0		0		8.20968e-05		0.00104217	1	0.000281326		0.000230275	0.703802	0		0.100563	1	0		0		0		0		0.0408664		0.523104	0.00078837	0		0		0.00763359		0.000689338		0.00327869		0.00447722	1.50155e-29	0.00265045	0.151617	0		0.00465116		0.000310212	1
Neisseria	0.010603	0		0.0496084	8.80766e-12	0.0405968	0	0.0139558	1.7816e-34	0.00388229	4.3518e-10	0.039521	0	0.00558659		1.89059	7.90459e-05	0		0		0		0		0.490396	0.581082	0.610288	1	1.08401		0.361991		0		0.00344669	0.000534979	0		0.0108858	1	0.0304022	7.55713e-50	0.00571429		0.0162791	1	0.00750713	0.0225234
Flavonifractor	0.00142797	0.0121951		0		2.05242e-05		0.000828395	1.62724e-07	0.000506386	1	0.000805964	1	0		0.100563	1	0		0		0		0		0.0408664		0		0		0.180995		0		0.00160846	1	0		0.00131683	1	0		0.0571429	1.60328e-74	0.00232558		0.000992679	1
Pasteurella	0.00126129	0		0.00522193		0.00455637	9.8678e-91	0.00154322	0.387543	0.000843977	1	0.00486457	1.09267e-74	0		0.160901	1	0		0		0		0		0.0817327		0		0		0.0904977		0		0.000689338		0		0.000438943	1	0.000779545	1	0		0		0.00124085	1
Selenomonas	0.00867532	0.0304878	0.0956608	0		0.000123145	7.0279e-90	0.0155525	1.27713e-178	0.00618916	1	0.00846262	1	0		1.18665	1	0		0		0		0.158416	1.04714e-54	1.38946	0.545475	1.22058	1	0		0.904977	1	0		0.00459559	0.445983	0		0.0117637	1	0.0283754	1.31404e-60	0		0.0116279	1	0.0065765	0.719645
Gemella	0.00232985	0		0.00261097		0.00855859	2.97448e-176	0.00243842	1	0.00343217	1	0		0.00372439		0.502816	0.701611	0.00392157		0		0		0.019802		0		0.348736		0		0.904977	0.000542939	0.0114504		0.000459559		0		0.00324818	1	0.000311818		0		0.00232558		0.00223353	1
Burkholderiales	0.000477704	0		0.00261097		2.05242e-05		0.000861798	2.54868e-09	0.000281326	1	0.00241789	4.32951e-56	0		0.0804505		0		0		0		0		0		0		0.271003		0		0		0		0		0.000263366		0.000779545	1	0		0		0.000682467	1
Anaerococcus	0.00333544	0		0		0.00435113	0.0123296	0.00497037	1.10439e-25	0.00365723	1	0.00213005	1	0.0018622		0.603379	1	0		0		0		0.019802		0.0408664		1.04621	0.002887	0.271003		0.0904977		0		0.00344669	1	0.00327869		0.0104468	4.69321e-35	0.00140318	1	0		0		0.00459114	1
Tannerella	0.00143708	0		0		4.10484e-05		0.000688103	4.2658e-12	0.000731447	1	0.00155436	1	0		0.0804505		0		0		0		0		0.0408664		0.087184		0		0		0		0.000919118		0		0.000438943	1	0		0		0		0.0016131	1
Afipia	0.00509226	0		0.0182768	0.0163544	0.00683455	8.13654e-06	0.00169019	5.44539e-74	0.00185675	0.00207962	0.0103912	5.22652e-39	0.0018622		0.462591	1	0.00392157		0		0.192678		0		0.286065	1	0.348736		0.271003		0		0		0.00390625	1	0.00327869		0.00219472	0.212686	0.00810727	1	0.0114286		0		0.00496339	1
Eggerthella	0.00184601	0.0365854	3.24736e-20	0		4.10484e-05		0.00277913	8.5987e-15	0.000675181	1	0.00103624	1	0.00372439		0.160901	1	0		0		0.385356		0		0.490396	0.0735286	0.087184		0		0		0		0.000919118		0		0.00158019	1	0.00592454	5.32094e-10	0		0.00930233		0.00341233	0.00086872
Centipeda	0.00103105	0.00609756		0		0		0.0013428	0.0325618	0.00022506		0.00077718	1	0		0.0804505		0		0		0		0		0.163465		0		0		0		0		0.000229779		0		0.000438943	1	0.00343	4.41065e-05	0		0.00232558		0.000682467	1
Paraprevotella	0.00312115	0		0		0		0.00134948	2.26178e-32	0.000562651	5.23338e-05	0.00158314	0.0123594	0		0.0402253		0		0		0		0		0.0817327		0		0.542005		0		0		0.00275735	1	0		0.00184356	1	0.00296227	1	0		0.00930233		0.00136493	0.0133549
Gordonibacter	0.000368687	0		0		4.10484e-05		0.00114238	3.94166e-52	0.00011253		0.000374198	1	0		0.0402253		0.00392157		0		0		0.00990099		0.122599		0		0		0.180995		0		0.000689338		0		0.000438943	1	0.00358591	2.20269e-35	0		0		0.000682467	1
Slackia	0.00113552	0		0		0.000143669	1.29731e-08	0.0019975	9.73564e-21	0.000956507	1	0.000575689	1	0		0.120676	1	0		0		0		0		0.204332	1	0.261552		0.271003		0.180995		0		0.000229779		0.00327869		0.00149241	1	0.000311818		0		0		0.00136493	1
Alistipes	0.00317949	0.0121951		0		4.10484e-05		0.00303968	1	0.000900242	0.0243486	0.000345413	3.49308e-16	0.00372439		0.362027	1	0		0		0.192678		0		0.122599		0.261552		0.542005		0.180995		0		0.00137868	1	0		0.00131683	1	0.001715	1	0		0.00232558		0.00440501	1
Veillonella	0.00421681	0		0.00261097		0.000143669	1.52718e-41	0.00825723	3.9114e-126	0.00236314	1	0.00354049	1	0		1.50845	5.09016e-28	0.0117647		0		0		0.0594059	3.97158e-14	0.122599		0.261552		0		0.180995		0		0.00160846	1	0.00327869		0.00474058	1	0.0358591	0	0.00571429		0.0232558	2.5489e-07	0.00434297	1
Mycobacterium	0.00238033	0.00609756		0		0.00260657	1	0.000962007	4.50016e-27	0.000337591	0.0283261	0.00215883	1	0		0.140788	1	0.00392157		0		0		0		0.245198	1	0.087184		0		0.0904977		0		0.000919118		0		0.000965675	1	0.012005	1.12848e-51	0		0		0.00266782	1
Bergeyella	0.00175235	0		0		4.10484e-05		0.00132944	0.0168503	0.000843977	1	0.00141044	1	0		0.201126	1	0		0		0		0		0		0		0		0		0		0		0		0.00140462	1	0		0		0		0.000868594	1
Actinobacillus	0.00083687	0.00609756		0.00261097		0.00242185	2.90193e-31	0.000794992	1	0.00022506		0.00227397	1.64036e-15	0		0.0804505		0.00784314		0		0		0		0		0		0		0		0		0.000229779		0		0.000790097	1	0.000935454	1	0		0.00232558		0.000930637	1
Hafnia	0.00177607	0.0121951		0.00522193		0.00217556	1	0.000855118	5.53715e-15	0.000675181	1	0.00342535	1.59344e-08	0		0.0804505		0.00784314		0		0		0.00990099		0.0408664		0.261552		0		0.361991		0		0.00275735	1	0		0.000175577		0.000779545	1	0		0		0.00130289	1
Parvimonas	0.00117157	0		0.00261097		0.000307863	3.79733e-06	0.00207767	2.91728e-22	0.0022506	0.00210561	0.000805964	1	0.0018622		0.301689	1	0		0		0		0		0		0.174368		0		0.452489	0.16868	0.019084	4.75282e-13	0.00160846	1	0.00327869		0.00509174	1.29125e-29	0.00389772	3.58077e-06	0		0.00232558		0.00124085	1
Catenibacterium	0.000500114	0.0121951		0		4.10484e-05		0.000688103	0.226468	0.000618916	1	0.000143922	1	0		0.0804505		0.00392157		0		0		0		0		0.087184		0		0		0		0.000229779		0		0.000965675	1	0.000155909		0		0		0.000310212	1
Mogibacterium	0.000345865	0		0.00261097		0		0.000714825	4.55297e-12	0.000562651	1	0.000374198	1	0		0.0804505		0		0		0		0		0.0408664		0.087184		0		0.271493		0.00381679		0.000919118		0		0.000965675	1	0		0		0.00232558		0.000496339	1
Micrococcus	0.00049078	0		0		6.15726e-05		0.0013428	1.68084e-47	0.000450121	1	0.00158314	4.07953e-15	0		0.181014	0.504598	0		0		0		0		0.367797	1.97074e-09	0		0		0		0		0.000459559		0		0.000351154		0.001715	0.215482	0		0		0.000930637	1
Aggregatibacter	0.00158871	0.00609756		0.00522193		0.00451532	9.63841e-57	0.00169687	1	0.0011253	1	0.00474943	1.5643e-44	0		0.201126	1	0		0		2.89017	5.17375e-50	0		0.163465		0		0		0		0		0.0011489	1	0		0.000263366		0.00155909	1	0		0		0.00117881	1
Klebsiella	0.0247242	0		0.127937	1.40438e-36	0.0298422	4.01366e-11	0.0116376	7.42974e-231	0.00877736	2.03369e-39	0.0460839	3.12227e-140	0.00558659		1.36766	0.00322182	0.0627451	0.00313008	0		3.46821	1	0		3.39191	0.305343	0.174368		0.542005		3.25792	1	0.00381679		0.0188419	1	0.0229508	1	0.00728645	6.91985e-29	0.00608045	6.43545e-18	0		0.027907	1	0.0245688	1
Aeromicrobium	0.00058632	0		0		0.000143669	0.00837747	0.00077495	0.496356	0.00022506		0.00123773	0.0324755	0.0018622		0.140788	1	0		0		0		0		0.286065	0.00170566	0		0.271003		0		0		0.0011489	1	0.00327869		0.000702309	1	0.00187091	0.415093	0		0		0.00130289	0.0502001
Acinetobacter	0.0126256	0.0304878	0.893077	0.0313316	0.0343317	0.00106726	2.39076e-113	0.0135149	0.347213	0.0102965	1	0.0435796	0	0.0297952	0.00976261	1.28721	1	0		0		0.385356		0		2.37025	0.000106368	2.26678	0.121375	0		1.26697	1	0		0.0112592	1	0		0.00570626	5.61192e-07	0.0286872	1.25428e-26	0		0.0186047	1	0.0104852	1
Pyramidobacter	0.000475658	0		0		2.05242e-05		0.000427559	1	0.000506386	1	0.000230275	1	0		0.0804505		0		0		0		0		0.122599		0		0		0.0904977		0		0		0		0.000351154		0		0.0228571		0		0.000434297	1
Barnesiella	0.00128911	0		0		0		0.000668061	4.42526e-09	0.000450121	1	0.000863533	1	0		0.100563	1	0		0		0		0		0		0		0		0		0		0.000919118		0		0.000263366		0.000779545	1	0		0		0.000868594	1
Actinobaculum	0.000747037	0		0		0.000102621	3.12203e-05	0.000627977	1	0.00022506		0.000230275	1	0		0.0804505		0		0		0.192678		0		0		0		0		0		0		0.000689338		0		0.00140462	1	0.000311818		0		0		0.00124085	1
Dermacoccus	0.000566663	0		0		0.000205242	0.117067	0.00152318	6.15437e-52	0.00219434	1.14966e-14	0.00178463	1.47532e-16	0		0.120676	1	0.00392157		0		0		0		0.163465		0		0		0		0.00381679		0.00206801	0.0112867	0		0.00324818	3.13383e-28	0.00265045	9.35675e-08	0		0		0.000992679	1
Finegoldia	0.0018401	0		0.0130548	9.05921e-05	0.00102621	0.00362743	0.0028259	1.20072e-16	0.00455747	2.39028e-09	0.00149679	1	0		0.402253	1	0		0		0		0		0.0408664		0.261552		0		0		0.019084	9.04331e-08	0.0011489	1	0		0.0111492	9.80215e-114	0.00608045	4.6586e-11	0		0		0.00173719	1
Fusobacterium	0.0184582	0.0243902		0.0678851	3.93285e-11	0.000164194	1.67372e-195	0.020142	0.000221029	0.0138975	0.000197036	0.0185084	1	0.00558659		4.1432	2.12488e-29	0.0627451	7.69221e-06	0.142857		0.385356		0.029703		0.612996	0.000610592	7.32345	5.02353e-41	8.40108	6.12187e-19	5.70136	1.73641e-19	0.0534351	0.000908636	0.0107996	0.0202701	0.0163934	1	0.0541656	7.2649e-172	0.00483318	4.81639e-12	0.0114286		0.00697674		0.0135873	0.0007743
Staphylococcus	0.0318639	0.00609756		0		0.110872	0	0.0398832	1.46822e-67	0.0942441	0	0.0180766	7.7249e-44	0.299814	9.08032e-271	3.6605	1	0		0		0		0		4.0049	1	1.04621	0.00179611	0.271003		4.43439	0.798874	0.00763359		0.0284926	1	0.140984	1.63696e-25	0.0206303	1.18861e-07	0.00358591	4.87202e-34	0.0114286		0.0139535	1	0.0431815	5.26687e-14
Peptostreptococcus	0.000713979	0		0		8.20968e-05		0.00152986	9.24244e-30	0.000731447	1	0.000345413	1	0.00372439		0.181014	1	0		0		0		0.00990099		0.0817327		0.174368		0.271003		0		0.00763359		0.0011489	1	0		0.00412606	3.12892e-37	0.000467727		0		0		0.000806552	1
Bifidobacterium	0.01177	0.00609756		0		0.051762	0	0.0193003	2.42325e-158	0.0165982	4.07418e-06	0.0266544	4.25216e-141	0		1.44811	1	0.00784314		0		3.27553	0.00049223	0		0.408664	0.0439953	2.78989	2.82507e-05	26.2873	0	1.08597	1	0.0114504		0.00919118	1	0.042623	3.13386e-05	0.0294092	7.54235e-64	0.0353913	1.22643e-64	0.0228571		0		0.0111056	1
Desmospora	0.00131372	0		0		6.15726e-05		0.000921924	0.00540863	0		0.000489335	1	0		0.0804505		0		0.0714286		0		0		0.0817327		0.348736		0		0.271493		0.00381679		0.00206801	1	0		0.000175577		0.000311818		0.00571429		0		0.000930637	1
Mitsuokella	0.000968776	0.00609756		0		2.05242e-05		0.000928604	1	0.00185675	1	0.000287844	1	0		0.140788	1	0		0		0		0		0.122599		0		0.271003		0		0		0.00137868	1	0		0.000438943	1	0.000155909		0		0.00465116		0.000930637	1
Eikenella	0.000771411	0		0.00261097		0.00217556	1.60336e-26	0.000694783	1	0.000618916	1	0.00238911	1.78098e-22	0		0.120676	1	0		0		0.385356		0		0.0408664		0		0		0		0		0		0.00327869		0.000263366		0.00592454	9.92934e-45	0		0		0.000558382	1
Porphyromonas	0.00240946	0.0121951		0		0		0.0041353	7.25034e-40	0.00174422	1	0.00437523	4.11168e-09	0.0018622		0.362027	1	0.0196078	1.04079e-05	0		0		0		1.02166	1.24553e-12	0.261552		0		0.0904977		0		0.00436581	1	0.00327869		0.000877886	1	0.00233863	1	0		0.00232558		0.00533565	1.01184e-11
Turicibacter	0.00104135	0		0.00522193		0.000205242	1.65045e-06	0.00179708	2.92311e-17	0.00202554	0.302492	0.00109381	1	0.00744879		0.321802	0.0273557	0		0		0		0		0.326931	0.139538	0.087184		0		0.180995		0		0.00137868	1	0.00327869		0.00140462	1	0.000155909		0		0.0139535	1.01338e-12	0.00124085	1
Pseudomonas	0.00236018	0		0.0104439		0.00227818	1	0.00125595	2.71089e-16	0.00180048	1	0.00451916	6.10795e-12	0		0.0603379		0.00392157		0		0		0		0.367797	1	0.261552		0.271003		0		0		0.00160846	1	0		0.000702309	1	0.00732772	4.45478e-12	0		0.00697674		0.00148902	1
Atopobium	0.00126612	0		0		0.00240133	3.0111e-10	0.00400168	6.45409e-192	0.00168795	1	0.00282087	2.36893e-11	0		0.301689	1	0		0		2.50482	4.47903e-47	0		0.204332	1	0		0.271003		0.0904977		0		0.00183824	1	0.00327869		0.0022825	1	0.00343	0.0166618	0.0114286		0.00465116		0.00155106	1
Escherichia	0.0409776	0.00609756		0.211488	1.83278e-61	0.0586581	3.6773e-84	0.0231951	1.37173e-261	0.0135599	1.79726e-45	0.0929162	0	0.0577281	0.837521	2.87611	0.0790835	0.105882	5.95669e-06	0		19.4605	1.38431e-67	0.00990099		6.37515	1	0.174368		0		0.0904977		0		0.0457261	1	0		0.0334475	0.630435	0.0422513	1	0		0.130233	7.48751e-19	0.0396451	1
Gardnerella	0.00120154	0		0		0.00888697	0	0.00245178	7.30999e-42	0.00247567	1	0.00115138	1	0		0.543041	2.10726e-13	0		0		0.385356		0		0.204332	1	0		4.33604	2.89717e-112	0		0		0.00275735	0.56457	0		0.00263366	0.214637	0.00124727	1	0		0		0.00148902	1
Coprococcus	0.00215073	0		0		0.00221661	1	0.0019975	1	0.00393856	0.000622595	0.000143922	3.78363e-11	0		0.341915	1	0.0117647		0		0		0		0.163465		0		0.271003		0.0904977		0		0.00298713	1	0.00327869		0.00553068	1.72299e-10	0.000623636		0		0.00930233		0.00210944	1
Sporosarcina	0.00130934	0		0		0.00223714	2.22117e-06	0.000788312	4.9379e-06	0.000731447	1	0.00100746	1	0.0018622		0.0804505		0		0		0		0		0.0817327		0.174368		0.271003		0.633484	0.000918667	0		0.00160846	1	0		0.000877886	1	0.000623636		0		0		0.00136493	1
Propionibacterium	0.0672495	0.00609756		0		0.00886645	0	0.0671468	1	0.0315085	5.98695e-95	0.142598	0	0.132216	4.06259e-08	9.29204	2.93217e-09	0.00392157		0		0		0		6.74295	1	0.697472	2.00115e-14	0		1.17647	9.76382e-12	0		0.165671	7.24373e-146	0		0.0186112	3.31875e-91	0.0141877	1.38305e-60	0		0.00697674		0.14549	0
Edwardsiella	0.00131294	0.00609756		0.0078329		0.00219609	1.07445e-05	0.00125595	1	0.000393856	1	0.00328143	2.93732e-19	0		0.100563	1	0.00392157		0		0		0		0.0817327		0		0		0		0		0.000459559		0		0.000438943	1	0.000311818		0.0114286		0.00465116		0.00117881	1
Helicobacter	0.00239227	0		0.0130548	0.00266871	0.00878435	8.42052e-181	0.00498373	3.86519e-91	0.0022506	1	0.00578567	1.73829e-33	0.00372439		0.583266	0.00691928	0		0		0		0		0.204332	1	0.174368		0		0.361991		0.00763359		0.00206801	1	0		0.00763761	7.19052e-26	0.00109136	1	0		0.00697674		0.00167515	1
Megamonas	0.00121697	0		0		0		0.00124259	1	0.00101277	1	0.000546904	1	0.0018622		0.261464	1	0		0		0		0		0.204332	1	0.174368		0		0.542986	0.0117786	0.0152672		0.0011489	1	0		0.000526732	1	0		0		0.00465116		0.00111676	1
Sutterella	0.00285864	0		0.0078329		0		0.00231817	0.0160949	0.00140663	1	0.00846262	2.94328e-80	0		0.301689	1	0.00784314		0		0		0		0.122599		0		0		0.0904977		0		0.000919118		0		0.00149241	1	0.00124727	1	0		0.00232558		0.00235761	1
Parabacteroides	0.0155197	0.0182927		0		0.000677298	1.4392e-152	0.00882508	3.49665e-95	0.00534519	1.25635e-17	0.00713854	5.96067e-32	0.00372439		0.84473	0.337264	0		0		2.89017	0.463893	0.00990099		0.980793	1	0.697472	0.894048	0.542005		1.08597	1	0		0.00919118	0.0848489	0.0196721	1	0.00737424	2.99798e-08	0.00218273	5.47514e-14	0.0285714	1	0.00697674		0.0128428	1
Lachnoanaerobaculum	0.00169521	0		0		0.00457689	1.54156e-51	0.00205763	0.118796	0.00140663	1	0.000633258	0.0719435	0		0.201126	1	0		0		0.385356		0		0.0817327		0.087184		0.271003		0.180995		0.00763359		0.00160846	1	0.00655738		0.00140462	1	0.00327409	1	0		0		0.00148902	1
Enhydrobacter	0.000486869	0		0.00261097		0.00217556	2.83481e-61	0.000915243	1.46969e-11	0.000168795		0.00233154	2.11716e-49	0		0.0804505		0		0		0		0		0		0		0		0		0		0.000459559		0		0.000702309	1	0.000311818		0		0		0.000186127
Enterobacteriaceae	0.00165058	0.0121951		0.00522193		0.00217556	0.533503	0.000861798	1.15226e-11	0.000675181	1	0.0031375	4.75711e-07	0.0018622		0.0804505		0.00784314		0		0		0.00990099		0.0817327		0.261552		0		0		0		0.00344669	0.585154	0		8.77886e-05		0.00155909	1	0		0		0.00130289	1
Coprobacillus	0.00483878	0		0		0.00898959	1.35184e-37	0.00495701	1	0.00388229	1	0.00138165	8.00525e-16	0.0204842	1.16167e-05	0.38214	1	0.0352941	8.22537e-10	0		0		0.0594059	4.00975e-12	0.0817327		0.523104	1	0.542005		1.90045	1.77163e-09	0.00381679		0.00551471	1	0		0.00667193	1	0.00296227	1	0		0.00232558		0.00279191	0.0350256
Dysgonomonas	0.00339559	0		0		2.05242e-05		0.00201086	6.54019e-18	0.00140663	0.351141	0.00264817	1	0.0018622		0.181014	1	0		0		0		0		0.163465		0.174368		0.271003		0.81448	0.492737	0		0.000689338		0		0.00140462	1	0.000623636		0		0.0116279	0.281632	0.00210944	0.954633
Enterococcus	0.115338	0.0304878	0.0103988	0.151436	0.495584	0.00533629	0	0.0930542	3.55832e-158	0.119395	1	0.0281512	0	0.0018622		9.13113	0.000619177	0.113725	1	0		0		0.029703		13.159	0.945527	12.2929	1	0		19.1855	1	0.21374	1.31341e-05	0.154182	1.17219e-13	0.108197	1	0.118515	1	0.000311818		0.0285714	0.05466	0.0348837	6.33941e-06	0.0756297	7.79839e-54
Turicella	0.000765856	0		0		0.00217556	6.22294e-27	0.000841756	1	0.00011253		0.00149679	0.0479484	0		0.100563	1	0		0		1.92678	5.79471e-46	0		0.245198	0.588112	0.087184		0		0		0		0.000229779		0		0.000790097	1	0.00218273	0.672319	0		0		0.000558382	1
Megasphaera	0.00161171	0.0121951		0		0.00439218	1.9085e-50	0.00292611	1.95712e-34	0.000393856	1	0.0012953	1	0		0.301689	1	0		0		0		0		0		0.784656	3.32643e-05	0.542005		0.271493		0		0.00137868	1	0		0.00122904	1	0.00732772	1.3657e-25	0.0342857	8.68101e-21	0		0.00105472	1
Alloiococcus	0.000643677	0		0		6.15726e-05		0.000594574	1	0.000393856	1	0		0		0.100563	1	0		0		0		0.00990099		0.122599		0.087184		0		0.180995		0		0.000919118		0		8.77886e-05		0.000623636		0.0228571		0		0.000682467	1
Olsenella	0.000783618	0		0		4.10484e-05		0.000928604	1	5.62651e-05		0.000431767	1	0		0.0804505		0		0		0		0		0.122599		0		0		0		0.00381679		0.000459559		0		0.000526732	1	0.00109136	1	0.00571429		0		0.000558382	1
Dolosigranulum	0.000673757	0		0		0.00223714	7.86198e-38	0.000681422	1	0.000281326		0		0		0.100563	1	0		0		0		0		0.0408664		0		0		0		0		0.00206801	0.106345	0		0.000263366		0.00296227	5.66137e-08	0		0		0.000372255	1
Psychrobacter	0.00104681	0		0		8.20968e-05		0.00116243	1	0.000900242	1	0.00305115	6.52551e-26	0		0.100563	1	0		0		0		0		0.0408664		0.174368		0		0.180995		0		0.000459559		0		8.77886e-05		0.000779545	1	0		0.00232558		0.000744509	1
Blautia	0.00249452	0		0		0.000102621	5.95202e-24	0.00126263	2.58752e-19	0.000900242	1	0.000316629	2.1768e-11	0.00372439		0.221239	1	0		0		0.385356		0		0.245198	1	0.087184		0.271003		0.0904977		0.00763359		0.00275735	1	0.00655738		0.0022825	1	0		0.0228571		0.00465116		0.00155106	1
Ralstonia	0.00382981	0		0.0104439		0.00455637	1	0.00299959	3.61072e-05	0.00157542	0.269089	0.012147	5.48853e-134	0		0.563154	1	0.00784314		0		0.385356		0		0.245198	1	0.174368		0		0		0		0.00183824	1	0		0.00263366	1	0.0138759	2.06998e-34	0		0.0116279	0.62175	0.00335029	1
Helcococcus	0.000760658	0.0121951		0		6.15726e-05		0.00076827	1	0.000731447	1	0.000201491	1	0		0.120676	1	0		0		0		0		0.0817327		0		0.271003		0.0904977		0		0.000689338		0		0.00438943	9.79769e-40	0.00109136	1	0		0		0.000372255	1
Weissella	0.000717268	0		0		4.10484e-05		0.00156994	2.05728e-32	0.00506386	2.36233e-101	0		0		0.100563	1	0		0		0		0		0.204332	1	0		0.271003		0		0		0.000689338		0		0.000351154		0		0		0		0.000930637	1
Methanobrevibacter	0.000641919	0		0		0		0.00128936	1.25288e-20	0.000900242	1	0		0		0.0201126		0		0		0		0		0.0408664		0		0		0.0904977		0		0.000459559		0		0.00105346	1	0.00155909	1	0		0		0.000806552	1
Bilophila	0.00307705	0.00609756		0		0.00223714	0.0982715	0.0017904	5.0625e-17	0.00253193	1	0.00143922	0.0016229	0.00558659		0.241352	1	0		0		0.385356		0		0.408664	1	0.174368		0.542005		0		0		0.0011489	1	0		0.00158019	1	0.00296227	1	0.0228571		0		0.00304008	1
Eubacteriaceae	0.00306657	0		0		0.000102621	4.48659e-30	0.00301963	1	0.000900242	0.108266	0.00310872	1	0.0018622		0.321802	1	0		0		0		0		0.204332	1	0		1.08401		0.180995		0		0.00137868	1	0		0.00649636	7.17112e-07	0.00420954	1	0		0		0.00198536	1
Simonsiella	0.000839467	0		0.00261097		0.00225766	7.63234e-25	0.00163675	4.56564e-24	0.000618916	1	0.0022164	6.27294e-14	0.0018622		0.100563	1	0		0		0		0		0.0408664		0.261552		0		0.361991		0		0.000229779		0		0.000526732	1	0		0		0.00232558		0.000124085
Rhodococcus	0.00229889	0		0		0.00841492	3.31671e-172	0.0028259	0.00378288	0.00236314	1	0.00437523	3.53372e-11	0		0.281577	1	0.0117647		0		0.192678		0.00990099		0.531263	0.270831	0.348736		0.271003		0.0904977		0		0.00298713	1	0		0.00702309	2.04554e-21	0.00452136	1	0		0.00232558		0.00508748	4.14106e-11
Alloprevotella	0.000923711	0		0		0		0.000734867	1	0.0011253	1	0.000662042	1	0		0.100563	1	0		0		0		0		0.0408664		0		0		0		0		0.000229779		0		0.000790097	1	0.000311818		0		0		0.000496339	1
Parascardovia	0.000684311	0		0		0.000287339	0.11418	0.00270565	1.40703e-193	0.00303832	7.71274e-10	0.000230275	1	0		0.201126	1	0		0		0		0		0		0		1.08401		0.180995		0		0		0		0.00158019	1	0.000311818		0		0.00465116		0.000620424	1
Bacillus	0.00659903	0		0.0104439		0.00644459	1	0.00567184	0.00164058	0.00264446	1.195e-05	0.00368441	8.49831e-07	0.00931099	1	0.482703	1	0		0.0357143		0.770713		0		0.122599		0.261552		0.271003		0.361991		0		0.00597426	1	0.00655738		0.00553068	1	0.0104459	1	0.0285714	0.191434	0.00232558		0.00434297	0.0751746
Anaerostipes	0.00257143	0		0		8.20968e-05		0.00278581	1	0.00123783	1	0.000921102	6.02559e-05	0		0.261464	1	0		0		0		0.00990099		0.163465		0		0		0.0904977		0.00763359		0.000229779		0		0.00272145	1	0.000155909		0.0571429	1.49483e-39	0.00465116		0.000930637	0.00844759
Leuconostoc	0.000604535	0		0		0.00201137	4.63814e-34	0.00140293	1.02782e-33	0.00410735	1.86822e-75	0.000402982	1	0		0.0804505		0		0		0		0		0.0408664		0		0.271003		0.180995		0.00763359		0		0		0.000263366		0		0		0		0.000682467	1
Bacteroides	0.120695	0.0609756	0.25897	0		0.00166246	0	0.0578674	0	0.059416	7.9776e-113	0.0523589	0	0.0260708	3.44745e-10	2.83588	5.46249e-85	0.0980392	1	0.0357143		5.39499	8.8643e-05	0		5.76216	9.79995e-20	8.80558	0.0276867	7.04607	0.0473878	7.8733	0.000797758	0.019084	9.45833e-06	0.112822	1	0.121311	1	0.0616276	2.96309e-79	0.126598	1	0.0228571		0.0651163	0.0127845	0.121975	1
Campylobacter	0.00362929	0		0		0.0112473	1.41836e-169	0.00490357	4.73531e-14	0.00467001	1	0.00578567	1.096e-06	0		0.583266	1	0		0		0.192678		0		0.44953	1	0.523104	1	0.813008		0.361991		0.0152672		0.00206801	1	0.0131148		0.00544289	1	0.00249454	1	0.0114286		0.00930233		0.00310212	1
Ruminococcaceae	0.000582204	0		0		0		0.00222464	4.63928e-150	0.000506386		0.000115138		0		0.0804505		0		0		0		0		0		0		0		0.271493		0		0.000919118		0		0.00359933	1.8054e-35	0.000155909		0		0		0.000620424	1
Mobiluncus	0.005494	0		0		0.0181434		0.00621296	0.0291718	0.00326338	1	0.0203794	3.60299e-303	0		0.804505	1	0		0		7.70713	1.08553e-103	0		0.0817327		0.348736		0		0.361991		0		0.0326287	1.64608e-126	0		0.0209815	4.33215e-106	0.0227627	1.26549e-73	0.00571429		0		0.00682467	1
Acetobacteraceae	0.00196135	0.00609756		0.0078329		0.00209347	1	0.000634658	9.25501e-29	0.000393856	0.590354	0.0042601	2.21434e-17	0.0018622		0.120676	1	0		0		0.192678		0		0.286065	1	0		0		0.0904977		0		0.00160846	1	0		0.000526732	1	0.00358591	1	0		0		0.0020474	1
Anaeroglobus	0.000671953	0		0		0		0.000748228	1	0.000393856	1	0.000230275	1	0		0.100563	1	0.00392157		0		0		0		0		0		0.542005		0		0		0.000689338		0		0.000175577		0.00685999	9.90707e-76	0.00571429		0		0.000124085
Lachnospiraceae	0.0198743	0.0243902		0		0.00972846	8.2431e-56	0.0131675	7.282e-75	0.013785	0.00389403	0.00365562	2.60453e-99	0.018622	1	1.93081	1	0.00392157		0		0		0		1.47119	1	1.22058	1	2.98103	1	1.80995	1	0.0305344	1	0.0158548	1	0.0557377	0.000258764	0.0185234	1	0.00857499	7.61776e-07	0.0285714	1	0.0186047	1	0.0150763	0.00224689
Pediococcus	0.00106568	0		0		8.20968e-05		0.00209103	1.3763e-31	0.00185675	1	0		0		0.281577	1	0		0		0		0		0.0817327		0		0		0		0		0.000229779		0.00327869		0.00149241	1	0.000311818		0		0		0.000930637	1
Jonquetella	0.000677634	0		0		0		0.000467642	0.34411	5.62651e-05		0.000402982	1	0		0.0603379		0.00784314		0		0		0		0.245198	0.207361	0.087184		0		0		0		0.000459559		0		8.77886e-05		0		0		0		0.000186127
Pseudoflavonifractor	0.000811567	0.0182927		0		4.10484e-05		0.000928604	1	0.000787712	1	0.000489335	1	0.0018622		0.0804505		0		0		0		0		0.0408664		0.174368		0		0.180995		0		0.0011489	1	0.00327869		0.00114125	1	0.000467727		0		0.00232558		0.000992679	1
Aerococcus	0.000701092	0.0182927		0		0.0044948	1.97468e-216	0.00195742	1.06935e-72	0.00602037	2.02054e-158	0		0		0.201126	1	0		0		0		0.039604		0.367797	1.60643e-05	0.261552		0		0.180995		0		0.00160846	1	0		0.00140462	1	0.000779545	1	0.0171429		0		0.000806552	1
Roseburia	0.00372592	0.00609756		0		0.000307863	5.31082e-33	0.00438248	0.00543727	0.00247567	1	0.00218762	0.108757	0		0.442478	1	0		0		0		0		0.0408664		0.697472	1	0		0.180995		0		0.00528493	1	0.00983607		0.0102713	5.37979e-26	0.00202682	1	0		0.00232558		0.00279191	1
Prevotella	0.0300627	0.00609756		0		0.000287339	0	0.0228143	2.43119e-58	0.0111968	2.492e-38	0.0166374	5.55712e-44	0.0167598	1	2.25261	1	0.0509804	1	0		0.385356		0.0891089	0.00872311	3.59624	1	2.96425	1	1.62602	1	1.99095	1	0.019084	1	0.011489	9.25313e-11	0.0360656	1	0.0149241	4.44819e-17	0.00670408	5.94137e-24	0		0.0581395	0.0259633	0.0245688	0.0075568
Marvinbryantia	0.000865613	0		0		2.05242e-05		0.00138289	2.22506e-09	0.000675181	1	0.000345413	1	0.0018622		0.181014	1	0		0		0		0		0.326931	0.0157719	0.610288	1.09318e-06	0.271003		0.542986	0.000117502	0		0.000459559		0.00655738		0.00210693	0.157302	0.000467727		0		0		0.000558382	1
Rothia	0.0025391	0		0		0.0109189	5.8794e-293	0.0114439	0	0.0173297	5.30294e-255	0.0086929	6.63089e-110	0		0.643604	0.000503989	0		0		0.963391	0.115712	0		0.204332	1	0.087184		0.271003		0.0904977		0.00763359		0.00206801	1	0.00983607		0.00939338	3.14157e-43	0.00265045	1	0		0.00930233		0.00397072	0.0636245
Providencia	0.0054572	0		0.0208877	0.00262877	0.00917431	1.21782e-26	0.00340043	6.6686e-25	0.00337591	1	0.0115426	1.06548e-48	0.00558659		0.38214	1	0.0156863		0		4.04624	1.36408e-24	0.00990099		0.735595	1	0.610288	1	0.542005		0.271493		0		0.000459559		0		0.00175577	0.0013206	0.00296227	1	0		0.00465116		0.00626629	1
Treponema	0.00252967	0		0		0		0.00271233	1	0.00157542	1	0.00230275	1	0.00372439		0.281577	1	0		0		0		0.019802		0.408664	1	0.174368		0.813008		0.0904977		0		0.00160846	1	0.00327869		0.00333597	1	0		0		0.00232558		0.0020474	1
Proteus	0.00418275	0.0182927		0.0156658	0.0304111	0.00884592	5.33989e-55	0.00249187	7.59345e-22	0.0024194	1	0.00958522	4.69137e-50	0		0.281577	1	0.0235294	0.000254174	0		0		0		0.408664	1	0.261552		0		0.0904977		0		0.00229779	1	0		0.00324818	1	0.00140318	1	0		0		0.00384663	1
Myroides	0.00734235	0.0304878	0.0257323	0		0.00909222	0.000714356	0.00492361	1.12689e-25	0.00737073	1	0.00198613	6.87872e-27	0.0148976	0.938224	0.522928	1	0		0		0		0		0.367797	1	0.959024	1	1.08401		0.361991		0.00381679		0.00620404	1	0.0196721	0.402502	0.00447722	1	0.00452136	1	0		0		0.00285395	5.25559e-09
Collinsella	0.00221901	0.00609756		0		0.000287339	2.07762e-17	0.00279917	0.000341886	0.000731447	1	0.00106502	0.220817	0		0.241352	1	0		0		0		0		0.245198	1	0.087184		0		0.0904977		0.00381679		0.00183824	1	0		0.0022825	1	0.00639227	2.00432e-08	0		0.00232558		0.00167515	1
Lautropia	0.00115455	0		0.00522193		0.00229871	1.7736e-11	0.00187057	7.62136e-14	0.000562651	1	0.00457672	1.61607e-73	0.0018622		0.140788	1	0		0		0		0		0.0408664		0		0		0		0		0.0011489	1	0		0.00158019	1	0.00358591	0.000180905	0		0.00232558		0.000372255	0.771126
Aeromonas	0.00831072	0		0.0130548	1	0.0103442	9.03937e-05	0.00473655	4.38769e-50	0.00292579	4.53898e-07	0.0206384	1.84132e-136	0.0018622		0.422365	1	0.0196078	1	0		0		0		0.572129	1	0.261552		1.35501	1	0		0.0114504		0.00206801	0.000787877	0.0131148		0.00210693	5.01397e-09	0.00327409	0.0771473	0		0.0116279	1	0.00601812	0.242275
Bacteroidetes	0.000378801	0		0		0		0.000527768	0.613864	0.000675181	1	0.000633258	1	0		0.0804505		0		0		0		0		0		0.087184		0		0.0904977		0		0.000919118		0		0.000175577		0.000311818		0		0.00232558		0.000682467	1
Oribacterium	0.00473031	0		0		0.0131355	1.33291e-158	0.00642006	3.13381e-19	0.00163169	0.00159755	0.00279209	0.00601535	0.0018622		0.502816	1	0		0.0357143		0		0		0.286065	1	0.174368		0.271003		0.542986	1	0.0267176	2.82422e-05	0.00252757	1	0		0.0122026	7.91812e-27	0.0115373	2.55126e-11	0		0.00232558		0.0036605	1
Facklamia	0.00194743	0.0121951		0.00522193		8.20968e-05		0.00188393	1	0.00135036	1	2.87844e-05		0.0018622		0.261464	1	0		0		0.192678		0		0.326931	1	0		0.271003		0.0904977		0		0.000919118		0.00327869		0.00184356	1	0.000311818		0		0		0.000682467	0.0589498
Stomatobaculum	0.000854946	0		0		0.000102621	2.17433e-06	0.000614616	0.276458	0.000337591	1	0.000460551	1	0		0.100563	1	0		0		0		0		0.0408664		0		0		0		0		0.000689338		0.00327869		0.000351154		0.001715	1	0		0		0.000310212	1
Serratia	0.00186927	0		0.0078329		0.00229871	1	0.000875159	1.14191e-16	0.000618916	1	0.00333899	1.17744e-05	0.0018622		0.0804505		0.00392157		0		0		0.00990099		0.122599		0.261552		0.271003		0.271493		0		0.000919118		0		0.000438943	1	0.000311818		0		0		0.00210944	1
Peptoniphilus	0.00315484	0		0		0		0.00501046	3.52915e-35	0.00388229	1	0.00204369	1	0.0018622		0.623492	0.8676	0.00392157		0		0		0.00990099		0.326931	1	0.697472	1	0.813008		0.995475	0.00588814	0		0.00528493	1	0.00983607		0.0103591	3.1275e-38	0.00233863	1	0.00571429		0.00232558		0.00353642	1
Parasutterella	0.001059	0		0.00261097		2.05242e-05		0.000915243	1	0.000281326	1	0.00241789	4.55601e-10	0		0.0804505		0		0		0		0		0		0		0.271003		0		0		0		0		0.000175577		0.000779545	1	0		0		0.000682467	1
Achromobacter	0.00461935	0.0121951		0		0.00482318	1	0.00243174	1.93957e-33	0.000618916	1.84855e-07	0.0126652	1.87922e-103	0.00372439		0.221239	1	0		0		0		0		0.653862	1	1.13339	0.058251	0.271003		0		0		0.00551471	1	0		0.00324818	1	0.00608045	1	0		0.00232558		0.00341233	1
Acidaminococcus	0.000402104	0		0		0		0.000888521	1.86088e-18	0.000393856	1	0.000546904	1	0.0018622		0.0804505		0.00392157		0		0		0		0.0817327		0		0		0		0.00381679		0.000919118		0		0.000790097	1	0.000779545	1	0		0		0.000992679	0.0612452
Granulicatella	0.00106191	0.00609756		0		0.00215504	2.24472e-11	0.00124927	1	0.000731447	1	0		0		0.181014	1	0		0		0		0		0.204332	1	0.348736		0		0.0904977		0		0.000459559		0		0.00158019	1	0.00218273	1	0.00571429		0.00232558		0.000496339	1
Kingella	0.00239934	0		0.0078329		0.00664984	1.48001e-79	0.00201086	0.376242	0.000562651	0.0567546	0.00679313	5.9646e-58	0.00372439		0.321802	1	0		0		0		0		0.245198	1	0.174368		0		0.361991		0		0.000689338		0.00327869		0.000702309	1	0.001715	1	0		0		0.00130289	0.883002
Roseomonas	0.00165231	0.00609756		0.0078329		8.20968e-05		0.000781631	2.32062e-14	0.000168795		0.00247546	1	0.00372439		0.0804505		0		0		0		0		0.367797	1	0.174368		0.542005		0.180995		0		0.00275735	1	0		0.000877886	1	0.00389772	0.121719	0		0		0.00217149	1
Citrobacter	0.00476589	0		0.0234987	1.1009e-05	0.00671141	5.78299e-08	0.00293279	1.42352e-22	0.00326338	1	0.0108805	1.09727e-56	0		0.362027	1	0.0235294	0.00146713	0		3.08285	2.14082e-15	0		0.572129	1	0.174368		0.271003		0.0904977		0		0.00298713	1	0		0.00122904	0.000701842	0.00670408	1	0		0.00930233		0.0040948	1
Clostridium	0.0453081	0.0426829	1	0		0.0100363	1.67615e-304	0.0317462	3.78652e-138	0.0274011	2.88938e-19	0.012291	1.03446e-187	0.027933	0.869964	2.97667	0.00079777	0.0392157	1	0		1.15607	0.00691536	0.0891089	0.362852	2.81978	0.00423008	5.66696	1	4.87805	1	6.78733	0.0143095	0.0572519	1	0.0303309	0.000225651	0.0852459	0.0182004	0.0760249	9.05675e-52	0.0695354	8.95952e-17	0.205714	1.3174e-21	0.0627907	1	0.0245068	1.2019e-34
Odoribacter	0.00137217	0		0		0.000143669	3.9006e-11	0.000794992	3.24887e-07	0.000787712	1	0.000978671	1	0.0018622		0.100563	1	0		0		0		0		0.0408664		0		0		0.0904977		0		0.000459559		0.00327869		0.000702309	1	0.00545681	2.77579e-14	0		0.00232558		0.00130289	1
Streptococcus	0.0662383	0.00609756		0		0.210476	0	0.112815	0	0.202667	0	0.00526755	0	0.132216	1.75937e-08	9.17136	3.03354e-09	0.0941176	1	0.678571	1.13958e-36	11.7534	8.43246e-05	0.0792079	1	10.0123	1.53096e-09	25.5449	3.3129e-144	3.52304	0.26399	9.32127	0.0137428	0.187023	1.3232e-13	0.0487132	0.000359964	0.052459	1	0.0429286	2.01896e-19	0.0163704	4.7126e-54	0.0457143	1	0.0325581	0.16085	0.0711006	1
Eremococcus	0.000320113	0.00609756		0		4.10484e-05		0.000581213	4.02785e-06	0.000281326		2.87844e-05		0		0.100563	1	0		0		0		0.00990099		0		0.087184		0.542005		0		0		0.000229779		0		0.00061452	1	0.000155909		0.00571429		0		0.000558382	1
Subdoligranulum	0.00276299	0		0		0.000102621	7.9659e-27	0.00180376	2.9994e-10	0.00106904	1	0.000460551	1.56002e-11	0		0.140788	1	0		0		0		0		0.0408664		0		0		0.271493		0		0.00367647	1	0		0.00122904	1	0		0		0.00465116		0.00179923	1
Filifactor	0.00032824	0		0		0		0.000794992	6.98205e-21	0.000281326		0.00025906	1	0		0.0804505		0		0		0		0		0		0.261552		0		0		0.00381679		0.00160846	0.002043	0		0.00105346	0.675279	0.001715	4.55656e-05	0		0		0.00024817
Massilia	0.00226773	0		0.00261097		0.00225766	1	0.00112902	4.20304e-18	0.000787712	1	0.00506606	3.64297e-23	0		0.100563	1	0.00392157		0		0		0		0.204332	1	0		0		0		0		0.00321691	1	0		0.00983232	7.85522e-60	0.000935454	1	0		0		0.00260578	1
Chryseobacterium	0.00206898	0.00609756		0		0.00225766	1	0.00128268	4.24597e-09	0.000900242	1	0.000575689	4.54278e-05	0		0.120676	1	0		0		0		0		0.0408664		0.087184		0		0		0		0		0.00327869		0.000790097	1	0		0		0.00232558		0.000992679	0.541649
Brevibacterium	0.000488541	0.00609756		0		0.00233976	1.70715e-73	0.00119583	1.09586e-32	0.00123783	0.229441	0.00198613	2.28821e-31	0		0.140788	1	0.00392157		0		0.192678		0		0.0817327		0		0.271003		0		0		0.00183824	0.0211571	0		0.00131683	1	0.00187091	0.014404	0		0.00465116		0.000992679	1
Faecalibacterium	0.00440224	0.0365854	1.74346e-07	0		0.000205242	2.87196e-42	0.00498373	0.118051	0.00343217	1	0.00051812	4.23437e-23	0.00558659		0.502816	1	0		0		0.192678		0		0.612996	1	0		0		0		0		0.0011489	0.164023	0		0.00158019	0.0850269	0.000311818		0.0285714	0.00220128	0.0139535	0.206456	0.00266782	0.168736
Anaerotruncus	0.00139615	0		0		6.15726e-05		0.000741547	2.42838e-09	0.000731447	1	0.000546904	1	0		0.0603379		0		0		0		0		0.163465		0		0.271003		0		0		0.00206801	1	0		0.00114125	1	0.00623636	1.08403e-20	0		0.00465116		0.000496339	0.486246
Enterobacter	0.00423957	0		0.0208877	5.72093e-05	0.00691665	1.36145e-17	0.002238	1.95481e-30	0.00135036	0.0378139	0.00900953	7.83819e-38	0		0.321802	1	0.0196078	0.014754	0		2.31214	6.98883e-09	0.00990099		0.531263	1	0		0		0.452489	1	0		0.00298713	1	0		0.000702309	0.000108273	0.00202682	1	0		0.0209302	1.72947e-05	0.00483931	1
Butyrivibrio	0.000495844	0		0		4.10484e-05		0.0015499	2.91046e-72	0.00135036	0.0557804	0.000892317	1	0.0018622		0.100563	1	0		0		0		0		0.0408664		0.261552		0.542005		0.180995		0		0.0011489	1	0.00327869		0.00210693	6.52961e-10	0		0		0		0.000434297	1
Corynebacterium	0.0126823	0.0304878	0.91253	0		0.0302527	7.09636e-261	0.0155391	9.53622e-21	0.00900242	0.530223	0.0280648	5.59312e-140	0.00558659		1.83025	1	0.00392157		0		9.63391	2.81378e-62	0.019802		2.28852	0.000720408	0.523104	1	2.16802	1	0.542986	1	0.00381679		0.0137868	1	0.00327869		0.019928	7.32205e-08	0.04802	1.03485e-136	0		0.0186047	1	0.0187368	1.28016e-09
Pseudoramibacter	0.000869205	0		0		0.000102621	1.529e-06	0.000728186	1	0.000506386	1	0.000172707	0.556279	0		0.0804505		0		0		0		0.029703		0.0408664		0		0		0		0		0.00160846	1	0		0.000351154		0.001715	1	0		0		0.000496339	1
Bulleidia	0.000267909	0		0		2.05242e-05		0.000561171	1.16991e-09	0.00022506		0.00051812	1	0		0.0603379		0		0		0		0		0		0.087184		0.271003		0.542986	3.90234e-20	0		0.000229779		0		0.000526732	1	0		0		0		0.000186127
Yokenella	0.00176831	0		0.0078329		0.00219609	1	0.00130272	0.00336356	0.000618916	1	0.00374198	1.23822e-13	0.0018622		0.120676	1	0.00392157		0		0		0.00990099		0.122599		0.087184		0		0		0		0.000459559		0		0.000526732	1	0.000155909		0		0.00465116		0.00155106	1
Sphingobium	0.00204916	0		0		6.15726e-05		0.000841756	1.12641e-22	0.000393856	0.135416	0.00302237	1	0.0018622		0.140788	1	0		0		0		0.00990099		0.163465		0.087184		0.542005		0.180995		0		0.00137868	1	0		0.000790097	1	0.00202682	1	0		0		0.000992679	0.618481
Leptotrichia	0.00127919	0.00609756		0.00522193		8.20968e-05		0.00170355	0.000840651	0.00185675	1	0.00172707	1	0		0.281577	1	0.00784314		0		1.92678	4.12428e-26	0.00990099		0.0408664		0.43592	0.415935	0.542005		0.271493		0.00763359		0.000229779		0		0.00526732	5.78632e-28	0.000623636		0		0		0.00241966	0.0125966
Synergistetes	0.000269289	0		0.00261097		0		0.000821715	4.03949e-36	5.62651e-05		0.00051812	1	0		0.0603379		0		0		0		0		0.0817327		0.087184		0		0		0		0.000919118		0.00327869		0.000438943	1	0.000623636		0		0		0.00024817
Synergistes	0.00120192	0		0.00261097		0		0.00135616	1	0.00022506		0.000287844	0.0451232	0		0.0603379		0		0		0		0.00990099		0.122599		0		0		0		0		0.000229779		0.00327869		0.000263366		0.00187091	1	0		0.00465116		0.000434297	1
Segniliparus	0.00130849	0		0.00261097		0.00414589	9.46673e-65	0.00187057	3.62556e-07	0.000168795		0.00264817	2.88581e-07	0		0.140788	1	0		0		0		0		0.163465		0		0		0.0904977		0		0.000229779		0		0.00184356	1	0.0107577	6.14558e-92	0.00571429		0.00465116		0.00111676	1
Oxalobacter	0.000863581	0.00609756		0.00522193		0.00453585	1.17493e-164	0.00149646	1.81811e-14	0.00101277	1	0.00682191		0		0.160901	1	0		0		0		0		0		0		0.542005		0.180995		0		0.000459559		0		0.000702309	1	0.00155909	1	0		0.00697674		0.00111676	1
Dialister	0.0018946	0.00609756		0.0078329		0.00416641	1.74604e-28	0.00358081	1.83741e-48	0.00118157	1	0.00123773	1	0.00372439		0.321802	1	0		0		0		0		0.245198	1	0.43592	1	0		0.0904977		0.00763359		0.000459559		0		0.00351154	1	0.0140318	1.77743e-105	0.0228571		0		0.00217149	1
Phascolarctobacterium	0.000784375	0.0182927		0		4.10484e-05		0.00177704	2.46031e-40	0		8.63533e-05		0		0.0804505		0		0		0		0		0.122599		0.087184		0		0		0		0.000919118		0		0.000526732	1	0.00343	1.30128e-09	0		0.00232558		0.00111676	1
Sphingobacterium	0.00389313	0.0121951		0		0.00455637	1	0.00178372	6.55549e-37	0.00315085	1	0.00123773	9.32546e-11	0		0.201126	1	0		0		0		0		0		0		0.271003		0.0904977		0.019084	0.00722204	0.00137868	1	0		0.00649636	0.130544	0.000623636		0		0		0.00359846	1
Erysipelothrix	0.000329726	0		0		4.10484e-05		0.000728186	6.14252e-15	0.000675181	1	0		0		0.100563	1	0		0		0		0		0		0		0		0.180995		0		0.000229779		0		8.77886e-05		0.000311818		0		0		0.000620424	1
Desulfovibrio	0.00305261	0.00609756		0		0.00439218	1.08674e-05	0.00311984	1	0.00157542	0.891005	0.00189977	1	0.00372439		0.38214	1	0		0		0		0		0.245198	1	0		0		0.271493		0		0.00643382	0.00872762	0		0.00280924	1	0.00296227	1	0.0171429		0		0.00397072	1
Lactobacillus	0.0347909	0.170732	1.58629e-19	0.00261097		0.0346654	1	0.0746491	0	0.101108	0	0.00768544	1.3351e-162	0.0130354	0.109897	5.83266	9.2972e-16	0.0196078	1	0		4.23892	1	0.019802		5.76216	7.37164e-08	0.87184	7.33741e-05	4.33604	1	4.88688	0.470711	0.0496183	1	0.0314798	1	0.0393443	1	0.0314283	1	0.0313377	1	0.0342857	1	0.044186	1	0.0413203	0.00104292
Dorea	0.00304747	0		0		0.000164194	1.29036e-28	0.00390816	2.87048e-07	0.00275699	1	0.000201491	3.53341e-17	0.0018622		0.341915	1	0.0117647		0		0		0		0.490396	1	0		0.813008		0.452489	1	0.0114504		0.00298713	1	0.00983607		0.00245808	1	0.000779545	1	0		0		0.0020474	1
Actinomyces	0.016653	0.00609756		0		0.043737	0	0.0254798	1.49661e-154	0.0116469	0.848169	0.0390317	3.37275e-228	0.00558659		1.9107	1	0.00392157		0		1.34875	1	0		2.08418	1	0.784656	0.909118	4.06504	0.00811951	1.26697	1	0.00763359		0.0124081	1	0.00655738		0.0401194	6.28326e-81	0.0784222	0	0.0171429		0.0348837	0.136295	0.0268023	1.60328e-21
Listeria	0.00206267	0		0.00261097		0.00426903	1.25658e-24	0.00156994	0.00486707	0.00135036	1	0.000949886	0.22257	0.00372439		0.181014	1	0		0		0		0		0.367797	1	0		0		0.0904977		0.00381679		0.00275735	1	0.00655738		0.000702309	1	0		0		0.00232558		0.00142698	1
